# Supplementary material for: Long non-coding RNA DARS-AS1 promotes tumor progression by directly suppressing PACT-mediated cellular stress
Source: Commun Biol. 2022 Aug 15;5:822. doi: 10.1038/s42003-022-03778-y (PMC9378715; doi:10.1038/s42003-022-03778-y)
Supplement: Supplementary file 4 — Supplementary Data 1 [file 42003_2022_3778_MOESM4_ESM.xlsx]

## Sheet: note
Note:
sgRNAs: Detailed information of the CRISPRi sgRNAs.
gene info: Detailed information of the sgRNA-targeted genes.

## Sheet: sgRNAs
sgRNA-targed gene	chrom	strand	TSS pos	sgRNA sequence	chrom	sgRNA pos	sgRNA strand
T139148	chr17	+	37104	TTGGAAAGAGGCCGGGTGAG	17	37056	-
T139148	chr17	+	37104	GGGCTAAGTCTCTCCTGGCA	17	37085	+
T139148	chr17	+	37104	GACATCTAATCTCTTGCCTT	17	37120	+
T139148	chr17	+	37104	GGATAATGCTGAATCCTCTG	17	37146	-
T139148	chr17	+	37104	AAGCTCTAGAAATGACCTCT	17	37169	-
T139148	chr17	+	37104	ACTTCAGTCATGAAGACCCT	17	37272	+
T139148	chr17	+	37104	TCTAACTAGCCCAGGGCTGG	17	37333	-
T139148	chr17	+	37104	GCGATTGGAGGGAACATTTG	17	37376	+
T139148	chr17	+	37104	GAATTCATGATGCAATTCAA	17	37399	-
T139149	chr17	+	47779	CGGGGCAGAAAGGAGCTTTG	17	47794	+
T139149	chr17	+	47779	TGTAGACTCAGAGGAGTCGC	17	47813	+
T139149	chr17	+	47779	TGGTTCCTACAGGCCCTTGC	17	47840	+
T139149	chr17	+	47779	GCTGCTTGTGGTTGCTTGTT	17	47865	+
T139149	chr17	+	47779	CAGACACGACAGCCAGACAG	17	47895	-
T139149	chr17	+	47779	CTCACCACAGGTCCACGAGC	17	47920	-
T139149	chr17	+	47779	GAGGCACAGCAGCCTTCTGC	17	47972	-
T139149	chr17	+	47779	GGAGTCCATCTCTAGCCACG	17	47999	+
T139150	chr17	+	47779	AGTTGTGCAGACATACAGCC	17	48032	+
T139149	chr17	+	47779	GGGTCGAGTGTTCTCTGTGC	17	48068	+
T139162	chr17	+	48589	TGCTTTTCTTATTTTGTCAT	17	48550	+
T139162	chr17	+	48589	CCCCTCTCTTTTCTAAAATA	17	48647	-
T139162	chr17	+	48589	GAATATAAAATAAGAACCAC	17	48683	+
T139162	chr17	+	48589	ACGCCAGCCCCCAAACTCTA	17	48736	-
T139162	chr17	+	48589	AAAACCTCCCCTAGAGTTTG	17	48747	+
T139162	chr17	+	48589	TCTCAGGTTCGAGCCTCCTT	17	48781	-
T139162	chr17	+	48589	GACGGAAAGGGGGTGCCCTA	17	48800	+
T139162	chr17	+	48589	CCTTTCCGTCCACCTTAGCC	17	48810	-
T139162	chr17	+	48589	GAAGTCTCAGTTCCAGGCTA	17	48825	+
T139182	chr17	+	56524	TGTTTCTTATGGCAGCTCGA	17	56479	-
T139182	chr17	+	56524	TGTTTCTTATGGCACCTCAA	17	56521	-
T139182	chr17	+	56524	GTTTCTTACGGCACCTTGAT	17	56564	-
T139182	chr17	+	56524	CTTGATGGGGAAACATGATT	17	56578	-
T139182	chr17	+	56524	TGTTTCTTACGGCAGCTCCA	17	56647	-
T139182	chr17	+	56524	GTTTCTTACAGCACCTCGAT	17	56690	-
T139182	chr17	+	56524	TGTTTCTTACGGCAGCTCCA	17	56731	-
T139182	chr17	+	56524	GATTAGACGAATATTTCCTA	17	56762	-
T139182	chr17	+	56524	TTTCCTCATCGAGCTTCCGT	17	56781	+
T337425	chr8	+	157152	AGTCGTTGTTCGCCCCCTGC	8	157109	-
T337425	chr8	+	157152	AGTGTCCCTAGCTGCCAGCA	8	157126	+
T337425	chr8	+	157152	CCCTCTTGCTGACACTGTCG	8	157152	-
T337425	chr8	+	157152	CACGCCACATGCAGGCAGAT	8	157178	-
T337425	chr8	+	157152	AGGCAGATGGGGACTAAGCA	8	157190	-
T337425	chr8	+	157152	GGGACGCCAGCCGTCACACC	8	157226	+
T337425	chr8	+	157152	TTTTCATTTACAGAACTGAT	8	157299	+
T337425	chr8	+	157152	CTTTCTTCCAAGTTAATAAC	8	157357	+
T337425	chr8	+	157152	AGAGCTTATTGTAGGAAAAT	8	157439	-
T316837	chr7	+	369625	CCACAGCGCCGGCCGGCAAC	7	369645	-
T316837	chr7	+	369625	TGTGTTAAAATGCCAGTTGC	7	369660	+
T316837	chr7	+	369625	ACCCAACCACACTGGTAACA	7	369689	-
T316837	chr7	+	369625	CACAAATTGAAACTAAATGG	7	369715	-
T316837	chr7	+	369625	TGGAGGTTCCATTTTATGAC	7	369732	-
T316837	chr7	+	369625	CTGGCAAAAAGCAAAATGCC	7	369760	-
T316837	chr7	+	369625	CCTCAATGTTGACAGACTTG	7	369787	-
T316837	chr7	+	369625	ACAAGTTAGCACAACGTTTA	7	369845	-
T316837	chr7	+	369625	TATTGATGTTGCCAACTTCG	7	369871	+
T316838	chr7	+	371928	GGAAATCGCAAGGAACCCAG	7	371923	+
T316838	chr7	+	371928	CCTGCCTGTGACTGAACTAT	7	371946	-
T316838	chr7	+	371928	TTCTTAATCCCACCTGGCCC	7	371999	-
T316838	chr7	+	371928	CACGGGTTTGTGTCCACTCC	7	372020	+
T316838	chr7	+	371928	GAGTCCCGGAACCTGACTCA	7	372038	+
T316838	chr7	+	371928	CCGCTGTGTGTTTCAGGGTT	7	372114	-
T316838	chr7	+	371928	AGGAGCTCCTGTGTGTACAC	7	372156	-
T316838	chr7	+	371928	AGGACAGAGGGCGGGTGGTG	7	372181	-
T316838	chr7	+	371928	TCGGGCCTGGACAAGCTCCC	7	372214	+
T316843	chr7	+	372249	TGCAGAAAAGCCATCGGGCC	7	372227	+
T316843	chr7	+	372249	TGAGGAGCTAATTATCGAGG	7	372254	-
T316843	chr7	+	372249	CGGCATCACAAAAGGTCAAG	7	372297	+
T316843	chr7	+	372249	GCCAAGCGTGCTTCGACAGG	7	372317	+
T316843	chr7	+	372249	ACTTCGGATAGCATTTCCCC	7	372346	+
T316843	chr7	+	372249	AGTGCGAAGTTGCCCACCGC	7	372363	-
T316843	chr7	+	372249	ACCGCTGGGGTAAGGGGAGA	7	372378	-
T316843	chr7	+	372249	AGGTCAGGGCTGGGTGATTG	7	372406	+
T316843	chr7	+	372249	CACCAGGAAATGATCATTCC	7	372426	+
T276921	chr5	-	373804	AGGGGACAGGTTGGCCTCTG	5	373508	-
T276921	chr5	-	373804	GCACAGAGCTCCTCCCGCCC	5	373539	-
T276926	chr5	-	373847	GGCCACAGGCCCAGGGCGGG	5	373552	+
T276921	chr5	-	373804	CACAGCTGGGCCAGCAGGAG	5	373574	+
T276927	chr5	-	373884	TGGCCCTTACAAGGCACAGC	5	373588	+
T276927	chr5	-	373884	CACCTTTCTCACCAATGCCC	5	373619	-
T276921	chr5	-	373804	TGGGAGCGCGGTGTCCTTCC	5	373640	+
T276929	chr5	-	373957	TTGCCCATGGTGAGTGGATG	5	373674	+
T276921	chr5	-	373804	AACTGCGGTGGCTGGGCGGA	5	373692	-
T276923	chr5	-	373804	CCCTCCCGGGGCGGACCCTC	5	373776	-
T276922	chr5	-	373804	CAGGTGGGACCCCCAGGCTC	5	373795	-
T276921	chr5	-	373804	GGGGCGGGCGGACCCGGCCA	5	373844	+
T276929	chr5	-	373957	GGGCGCTCCGGGTGCACACG	5	373863	+
T276926	chr5	-	373847	AATGGGGCTCGGGGTCCGCG	5	373884	+
T276927	chr5	-	373884	CCAGGCGCGTGGCGGGGAAT	5	373901	+
T276927	chr5	-	373884	CTGGCGCTCCCCGCGCTCCT	5	373917	-
T276930	chr5	-	373957	CTCCTGGCGCCCTGCCCGGG	5	373941	-
T276929	chr5	-	373957	CGCTGCTCGCACGCGAGGCC	5	373977	-
T276929	chr5	-	373957	GTCACGCGATGGGGCCAGCC	5	373998	+
T316868	chr7	+	405395	AAAATGCTAATTCCTTGCCA	7	405408	-
T316868	chr7	+	405395	TGCCATGGTTGTTGCAAATG	7	405423	-
T316868	chr7	+	405395	AAGGTAAAAGGCAAGTTAAA	7	405452	+
T316868	chr7	+	405395	CCACTTAGATAGATGTTTAT	7	405494	-
T316868	chr7	+	405395	AATCCACAGGTGCCGAAGTG	7	405539	-
T316868	chr7	+	405395	CGTCGAGGTGCGGAAGAGTA	7	405587	+
T316868	chr7	+	405395	AGCTGGCCTCGAAGCCGTCG	7	405602	+
T316868	chr7	+	405395	GCACCAACAAGCGTCAGAGC	7	405619	+
T316868	chr7	+	405395	CACGAATTCCCCGACACTGC	7	405695	-
T316871	chr7	+	407138	AAGTAACTTGACTGAAAAGC	7	407108	-
T316871	chr7	+	407138	CTCACATTGGAGAACCTGGC	7	407211	+
T316871	chr7	+	407138	GTGAGCACCTTCAGAGTCAC	7	407226	-
T316871	chr7	+	407138	GTCACCGGCAGGGCTTGAGA	7	407241	-
T316871	chr7	+	407138	GTTCCTGGGTGACACCGACA	7	407287	-
T316871	chr7	+	407138	ACACCGACACGGCTGGTCTG	7	407298	-
T316871	chr7	+	407138	CCAGGTCTCTTCTCTGGAGA	7	407344	+
T316871	chr7	+	407138	GTGTGACACAATCTTGTATG	7	407384	+
T316871	chr7	+	407138	GGCTGGAGTAGAAGGCGCAG	7	407427	-
T316874	chr7	+	413258	TGCTTGGCTGCAGATGAAAG	7	413241	+
T316874	chr7	+	413258	GCACTGGAAAGGGCTTGGTT	7	413284	+
T316874	chr7	+	413258	GCTGTTTCATGTGTGACGAG	7	413343	-
T316874	chr7	+	413258	AAAGCGACAGGGCATTCTCG	7	413388	+
T316874	chr7	+	413258	CAGCCTTACTTGTGTGGGGA	7	413419	+
T316874	chr7	+	413258	ACAACAAAGCCCTGGCCCAC	7	413470	+
T316874	chr7	+	413258	GCCGGGCTGCCCCATTCCAT	7	413506	-
T316874	chr7	+	413258	AAACTCAGATCAAAGGCCGA	7	413525	+
T316874	chr7	+	413258	AATGTGGCCGACCGCCTATC	7	413554	-
T316877	chr7	+	416372	AATGGCAGGAAGGCTGTGGG	7	416323	-
T316878	chr7	+	416380	GCGGCTTGCTGAGGCTGGAG	7	416349	-
T316877	chr7	+	416372	CAGGCATTTGCCGTGCAAGT	7	416381	-
T316877	chr7	+	416372	GAAGGGCCCAGGGTGGGCCG	7	416458	+
T316877	chr7	+	416372	GCCCCCGCTCCTGACTGTTC	7	416480	-
T316877	chr7	+	416372	TGTCTCCTGCTCCGTCCTCG	7	416533	-
T316877	chr7	+	416372	AGGTCTGGGCCTGTGCGCTG	7	416557	-
T316877	chr7	+	416372	CGGAGCAGACATCAGACCTC	7	416592	+
T316877	chr7	+	416372	AACCCTCTGTCCCCACAGCC	7	416628	+
T316877	chr7	+	416372	AGCAGGCACGAGACACAGGC	7	416661	-
T316879	chr7	+	418421	TTCATTCACGAAGAAGCCCG	7	418429	-
T316879	chr7	+	418421	TCTAACTCAGTTGTACCCCA	7	418449	+
T316879	chr7	+	418421	GCGGTGCCAGCTCCTGAACC	7	418488	-
T316879	chr7	+	418421	GTGAGTGACTGCAGGTGGCC	7	418509	+
T316879	chr7	+	418421	ACAAGCTCAGCCCCACTGCG	7	418544	-
T316879	chr7	+	418421	TCGTGAAATGGGCGCAGACG	7	418598	+
T316879	chr7	+	418421	GTGGGACTGCTCCACACCTG	7	418620	-
T316879	chr7	+	418421	CTACGCTAGGACTGGTGTGG	7	418656	+
T316879	chr7	+	418421	GGGGTTGTCATCTGCAAGGA	7	418692	+
T316880	chr7	+	419510	GCTCAGGACGCCTGGAGACC	7	419477	-
T316880	chr7	+	419510	GGACGAAACGAGCCCTTCCG	7	419547	+
T316880	chr7	+	419510	GCGTCCTCGCTTTACAGACC	7	419600	+
T316880	chr7	+	419510	GGATCAGCAGACCGGAGACT	7	419626	-
T316880	chr7	+	419510	GGCGCTGTCTGACACCTTGG	7	419677	-
T316880	chr7	+	419510	GAAACTGGAACGAAGCCGGG	7	419706	+
T316880	chr7	+	419510	TCCAAAGGCGAATCGCGCCA	7	419726	-
T316880	chr7	+	419510	GGGACAATGCGCCTTCCTCT	7	419764	+
T316881	chr7	-	426480	GTAAAAGTCTGAGACCAGAC	7	426005	-
T316881	chr7	-	426480	CCATTGTCTGTCTCCTGCTC	7	426335	-
T316881	chr7	-	426480	CGCCAGGTTGGAGCTCCCTT	7	426375	-
T316881	chr7	-	426480	CTGCACGGGAAAGATGACGC	7	426420	+
T316881	chr7	-	426480	CAGTGCAAGGTTCTGGTCGT	7	426549	-
T316881	chr7	-	426480	GGCAGCGCTACAGACGCCAC	7	426571	-
T316881	chr7	-	426480	CACGGGAGGCTGAGGGAATC	7	426588	-
T316881	chr7	-	426480	TCTTTCTTACGGCTGAATAT	7	426636	-
T316881	chr7	-	426480	ACAACCGACATCAGTGGGCT	7	426724	+
T277301	chr5	+	857680	GGAGTCATAAAGATAGGACG	5	857666	+
T277301	chr5	+	857680	AGGACAGACTCGGGGGACCA	5	857687	+
T277301	chr5	+	857680	GTAAAGACAGGATGGGGACC	5	857707	+
T277301	chr5	+	857680	CAGGCCCCCAGAGTCTGTCC	5	857732	-
T277301	chr5	+	857680	ATAAAGACAGGGATGGGACC	5	857753	+
T277301	chr5	+	857680	GAGACAGACTCAGGGGACCA	5	857826	+
T277301	chr5	+	857680	GGGACAGACTCGGGGGACCA	5	857873	+
T277301	chr5	+	857680	TGGACAGACTCAGGGGACCA	5	857920	+
T277301	chr5	+	857680	CATCCTGTCTTTATGACACC	5	857946	-
T259218	chr4	-	1002131	AAAGGTGACAGGGCAAGTAG	4	1001675	+
T259218	chr4	-	1002131	CTGGAAATGACAAAGGTGAC	4	1001686	+
T259218	chr4	-	1002131	ATCAAAATTGACCTGGGGCC	4	1001936	+
T259218	chr4	-	1002131	TTTTTCCCATCTCTCCATAT	4	1001959	-
T259218	chr4	-	1002131	AAACAGGCATGAAAAGAGGC	4	1001994	+
T259218	chr4	-	1002131	TATTCTACCTTGTTTGGTGC	4	1002051	-
T259218	chr4	-	1002131	TCGAATGTGATCAAGTTACT	4	1002113	-
T259218	chr4	-	1002131	CTGTGTGGTCCTTTTTTTTC	4	1002139	-
T259218	chr4	-	1002131	AATCCAAAAAGTCGCCAATG	4	1002296	+
T259220	chr4	-	1002719	CTCTGGGTCTTCTTATTCAG	4	1002436	-
T259220	chr4	-	1002719	CTTATTCAGTGGTGTTTGGT	4	1002447	-
T259221	chr4	-	1002755	CACGAGACTAAATACAGTTC	4	1002474	+
T259220	chr4	-	1002719	GTGTTGATGCTTCCCTACTA	4	1002491	-
T259220	chr4	-	1002719	AGAAGTTCTCACCCCGTAGT	4	1002507	+
T259220	chr4	-	1002719	CTAACGATGCTTCCCCACTC	4	1002534	-
T259220	chr4	-	1002719	GATCAGAGCCCATGCAGGGC	4	1002582	+
T259220	chr4	-	1002719	TGAAGAAAACACTCAAGGCC	4	1002620	+
T259220	chr4	-	1002719	TGTGCTTAGCTGAAGCCTCC	4	1002656	-
T259220	chr4	-	1002719	AGAAGCCCAGACACCCACAG	4	1002687	+
T259221	chr4	-	1002755	CACCGGCGTCTCCCTCAACT	4	1002783	+
T259221	chr4	-	1002755	TGCCTGGGTTTTCTCTGCAC	4	1002805	-
T259222	chr4	-	1004951	TTGTCATTCCCGTCACTAGC	4	1004692	-
T259222	chr4	-	1004951	CAAAGGTATGTTCCCACCTG	4	1004733	+
T259222	chr4	-	1004951	TTCGGGTTACCTGGTGCCTT	4	1004757	+
T259222	chr4	-	1004951	TACCCCGTCCCCAGCAGCTC	4	1004823	-
T259222	chr4	-	1004951	GGGGGTCTTCGGGAGCAGAA	4	1004869	+
T259222	chr4	-	1004951	AGGCTTCCAGGTCTGCGCCC	4	1004891	+
T259224	chr4	-	1004953	GGGGCGGACTGGACGGCCGC	4	1004921	+
T259222	chr4	-	1004951	CTCTCTGGTTGCTCAGAAGG	4	1004940	+
T259223	chr4	-	1004953	AGAGCGGTCTGGGCCCGGCC	4	1004956	-
T259222	chr4	-	1004951	ACCTCTGCGCAGCCCCGGGC	4	1004973	+
T259222	chr4	-	1004951	AGGTCAGACTGCCGCGGGCA	4	1004989	-
T259240	chr4	-	1033612	CAGACAAGGGCGCAAGGGGC	4	1033325	+
T259240	chr4	-	1033612	CCAGTGTGCAGGAGAGGCTG	4	1033362	+
T259240	chr4	-	1033612	GAAGGCTTCAGGTGTGTGGG	4	1033385	-
T259240	chr4	-	1033612	GCTTTACTCAGGGCCAAGCC	4	1033445	+
T259240	chr4	-	1033612	CCACCGCCACGCCTGGGCCA	4	1033467	+
T259240	chr4	-	1033612	GGGCGGGCCTCTGTGTGAGC	4	1033493	-
T259240	chr4	-	1033612	AACAGCCCCATTTTGAATGT	4	1033553	-
T259240	chr4	-	1033612	TTCCCAAACGAGTGCTCACC	4	1033611	-
T259240	chr4	-	1033612	GCCAATGTGGTTGTTCCTGC	4	1033633	-
T277457	chr5	+	1110728	CTCCTTCTGAGTGCGTTCCG	5	1110695	-
T277457	chr5	+	1110728	TCACACAGAAAGACCACGCC	5	1110733	-
T277457	chr5	+	1110728	AAGGAGTGTGGGCCCTGGCG	5	1110749	+
T277457	chr5	+	1110728	CACGGTGGTGACTGGAGAGA	5	1110784	-
T277457	chr5	+	1110728	GGTGAAGTGCTAACTAAGCA	5	1110826	+
T277457	chr5	+	1110728	AGACCACTCTTCGCCCGCCA	5	1110915	-
T277457	chr5	+	1110728	CGTCATCAGGGTCCCCGTGG	5	1110932	+
T277457	chr5	+	1110728	GGAACCCGGAGACACGGGTG	5	1110992	+
T277457	chr5	+	1110728	AAAGGCCAGACATCCCCTCC	5	1111022	+
T277458	chr5	+	1112753	GGGCGGACTGTGTGGGAGGT	5	1112791	+
T277458	chr5	+	1112753	TGTTGACAGCCTGGAGTGGG	5	1112812	+
T277458	chr5	+	1112753	CTAGGAGCCCAGGGTCTGAG	5	1112836	+
T277458	chr5	+	1112753	GGTTGGGCTAGCCAGGAGCC	5	1112859	+
T277458	chr5	+	1112753	GGAAGGAGCCTTGGATAGCC	5	1112901	-
T277458	chr5	+	1112753	GGGTGGGGTACTCCGGAGCT	5	1112924	-
T277458	chr5	+	1112753	GCTTGGTCCAGCTCCAGTTT	5	1112941	-
T277458	chr5	+	1112753	ATTTGTCATGGGTGGGGGGG	5	1112989	+
T277458	chr5	+	1112753	GGAGGAGACTGGGGTCTTCG	5	1113017	+
T277459	chr5	+	1113184	GGTGTCTGCCTGGTGGGTTC	5	1113144	+
T277459	chr5	+	1113184	ATGTGCCAGGTGCTGGCCGG	5	1113173	+
T277459	chr5	+	1113184	TACAGCAGTTGTGGGTGATT	5	1113299	+
T277459	chr5	+	1113184	AGCAGAAACACAGGTGGTGT	5	1113328	-
T277459	chr5	+	1113184	TTCCACGTGACAAGAGGCTG	5	1113363	+
T277459	chr5	+	1113184	ACAGGCAAGCGGCTAAAACA	5	1113402	+
T277459	chr5	+	1113184	GTCTAATCCTAAAAGGCAGC	5	1113420	-
T277459	chr5	+	1113184	GAGTGATGGCCTCCGGGCTG	5	1113447	-
T277459	chr5	+	1113184	GTGGGATCACCGGGCTCTGT	5	1113466	-
T277465	chr5	+	1127785	CTGGAGCCGCAGAAGTTGGA	5	1127538	-
T277465	chr5	+	1127785	ATCTGTGAAGCCACAGTGTG	5	1127655	-
T277465	chr5	+	1127785	GTGGTGATCACAGCAGTCCG	5	1127674	-
T277466	chr5	+	1127785	TGTATATCCATCAGTTTCCT	5	1127694	+
T277465	chr5	+	1127785	CTGAAAGACTTCAATGTAAC	5	1127937	+
T277465	chr5	+	1127785	TGGGACACTTTCCTGGGGTG	5	1128051	+
T277468	chr5	+	1128115	GGAGAATCTGAGCCACTCTT	5	1128070	+
T277466	chr5	+	1127785	AAACCAGGACGTCGCAGCCC	5	1128091	+
T277465	chr5	+	1127785	ATTCCAGAAGCAGTGAATGT	5	1128148	-
T277465	chr5	+	1127785	AGCTTCTCACGCCATGCACT	5	1128184	-
T277465	chr5	+	1127785	GCACTGGGGCAAGTTCACTG	5	1128199	-
T277468	chr5	+	1128115	GGAAACAGATCTCATCCTTA	5	1128220	-
T277465	chr5	+	1127785	AAGGGGCGAGAGTGTTCCTC	5	1128280	+
T277468	chr5	+	1128115	AGGTTGAGACCACAGGTGCA	5	1128304	+
T277468	chr5	+	1128115	GAAGTCCGCTCCAGCTCCTG	5	1128329	-
T277468	chr5	+	1128115	TCCAGCAACCCTGGTCCCAC	5	1128348	+
T277468	chr5	+	1128115	CAGATCAGCGGGAGTTTACC	5	1128380	+
T277468	chr5	+	1128115	TGAGAGCTCGTCCTGGGATT	5	1128414	+
T277471	chr5	+	1140095	AGGTCTTCTTGGCACTTCTT	5	1140050	+
T277471	chr5	+	1140095	CCAGGCCGGGACATGCTGGA	5	1140089	-
T277471	chr5	+	1140095	CGTTTGATGCCCTGAGACCT	5	1140157	+
T277471	chr5	+	1140095	TGGTGCCTGGTCACCGACCT	5	1140182	+
T277471	chr5	+	1140095	GGTGCTGGTTGAGGCCAAGG	5	1140205	+
T277471	chr5	+	1140095	CGAGACAGCCAGCCAGCGAT	5	1140275	+
T277471	chr5	+	1140095	GGATCTGCCTGGGTTCCCAT	5	1140344	+
T277471	chr5	+	1140095	GGGCCACCTTTCTCAGGAGG	5	1140365	+
T277471	chr5	+	1140095	TGGGATGTGCTGGCTGGGGC	5	1140386	+
T277472	chr5	+	1140542	GTGGGGGGGAACAGAACCGA	5	1140494	+
T277472	chr5	+	1140542	GTGTCTTCCAGACCCGGTGG	5	1140510	+
T277472	chr5	+	1140542	AAACAGGTGCAGCTCCAGCG	5	1140549	-
T277472	chr5	+	1140542	CAGAATGACGCCTCCCTCCA	5	1140655	+
T277472	chr5	+	1140542	TCCGGGATTGCTGGGCATGC	5	1140707	+
T277472	chr5	+	1140542	TTCCTGAGCACGGGGAACTC	5	1140725	+
T277472	chr5	+	1140542	CTCCACGCTCTCTACTCCAG	5	1140758	-
T277472	chr5	+	1140542	ACAAGAAAGCTCTGCTCACC	5	1140782	-
T277472	chr5	+	1140542	CCAGGCAACGAGAGGCGCAA	5	1140800	-
T277474	chr5	-	1153972	GCCCTGGCACTACAGAGCCA	5	1153688	-
T277474	chr5	-	1153972	GGGGAAATGGTTTGACAACA	5	1153747	+
T277474	chr5	-	1153972	TCCTCAGGCCTTGTTTGTTC	5	1153769	+
T277474	chr5	-	1153972	GTCAGGGCTGCAGGGTTCTC	5	1153794	+
T277474	chr5	-	1153972	GTGAACTAGAGCGCCAAGTC	5	1153811	+
T277474	chr5	-	1153972	GTGGAGGCCAACAAAGGAGC	5	1153858	+
T277474	chr5	-	1153972	ATCAAGAGGAACGTGCACCC	5	1153885	-
T277474	chr5	-	1153972	GAAGACAGGGTCTTCCTTTA	5	1153979	-
T277474	chr5	-	1153972	CATCCTGTATCAGACATTGC	5	1154014	-
T277475	chr5	-	1155815	GAGGGCGCCCCGGGAGCTGT	5	1155516	-
T277475	chr5	-	1155815	GGTGACACCGAGCCGGGGCA	5	1155556	+
T277475	chr5	-	1155815	GACCTGGGGCAGTTCCCTGC	5	1155604	+
T277475	chr5	-	1155815	CGCCGCGCGCTCCGGGGACC	5	1155620	+
T277475	chr5	-	1155815	CCCAGGCAGGGACCGACCCC	5	1155676	-
T277475	chr5	-	1155815	GGGGCTCCCGGTCAGCCCGG	5	1155695	+
T277475	chr5	-	1155815	CCTGCGCGCACCTACCGTAG	5	1155773	-
T277475	chr5	-	1155815	CTGCTCTACTGCCGCGAGCC	5	1155799	+
T277475	chr5	-	1155815	GGAAGCGGGTCCTCGTCAGG	5	1155823	-
T000786	chr1	-	1370297	ATGCGCCGCGGGAGAACGGA	1	1369997	+
T000786	chr1	-	1370297	CTCCTCAGCTCAGAGCTGGG	1	1370080	+
T000786	chr1	-	1370297	AGTAGCCATGGCCCTCTTCC	1	1370105	+
T000786	chr1	-	1370297	TCCTGTCCAGGGGACACTGC	1	1370150	-
T000786	chr1	-	1370297	TTCCCCTGCTTGGGTGGGGC	1	1370177	+
T000786	chr1	-	1370297	CGAGAGGTGGCTGGTTGCAG	1	1370233	+
T000786	chr1	-	1370297	GCTCTTGAGTCTTGGGGTCT	1	1370267	+
T000786	chr1	-	1370297	GCAGGACTGGAGGGTCCCAC	1	1370300	+
T000786	chr1	-	1370297	GTGTCCTGGGTCCTGGAGTC	1	1370327	-
T000790	chr1	-	1370941	TTGGTGCCACCGCCAGCCCC	1	1370654	-
T000790	chr1	-	1370941	CAGGCCCAAGAGAACCCCAG	1	1370673	+
T000790	chr1	-	1370941	TGCCGTGACTCTGGGTGCTG	1	1370706	+
T000790	chr1	-	1370941	GAGCAGGGAGGTACCAGGCT	1	1370748	+
T000790	chr1	-	1370941	CCCGCGGCTGGGGGTCGGAG	1	1370772	-
T000790	chr1	-	1370941	GAGCGTGGGCCGCACAGCCT	1	1370801	-
T000791	chr1	-	1370944	CGACCGAGGCACGCACGCGC	1	1370863	+
T000791	chr1	-	1370944	CGAGCGGACCCCGACACGCA	1	1370908	+
T000790	chr1	-	1370941	CTCTCCGGGGTCTGTGCGCG	1	1370935	-
T000790	chr1	-	1370941	TGGCCCTCCGCTCGCGCCGG	1	1370955	-
T000790	chr1	-	1370941	GAGGCCACGCCCACGCCCTC	1	1370974	+
T000791	chr1	-	1370944	GAGCGGCCACACCCACGCCG	1	1370993	+
T000794	chr1	-	1370970	CCGGGAGGCCCCTCCCCGAG	1	1371010	+
T165577	chr19	-	1377517	GCACTCAGGACAGGCCAGGC	19	1377286	+
T165577	chr19	-	1377517	GTCACCGCGGTCTCAGTCAT	19	1377339	-
T165577	chr19	-	1377517	TCACTGTGGGAGCCCTGGGG	19	1377408	-
T165577	chr19	-	1377517	GCGGTTTGTCACTCCACCCC	19	1377424	+
T165577	chr19	-	1377517	ATGGCGGGCACAGGACAATG	19	1377443	+
T165577	chr19	-	1377517	AGGCTGCGCTTCTGCCATGG	19	1377459	+
T165577	chr19	-	1377517	CGTCTGGAGAAGCGGCTTCC	19	1377504	-
T165577	chr19	-	1377517	TCTGGTCCACAGCACGGTGC	19	1377546	-
T165577	chr19	-	1377517	CCGGGGCTGCAGGTTGTTGA	19	1377565	-
T277704	chr5	+	1567332	GACCCAGTTCACCTTCAAAA	5	1567082	+
T277704	chr5	+	1567332	AATATGTTTGTCATAAGTCA	5	1567168	+
T277704	chr5	+	1567332	GTAACAAGCTAGAATTAAAA	5	1567231	+
T277704	chr5	+	1567332	TTATTTTACTTGTATCGCCA	5	1567323	-
T277704	chr5	+	1567332	CCAGTTTTTTATTTTAAAAA	5	1567352	-
T277704	chr5	+	1567332	TTTTAAAAACGGTGGTCGCA	5	1567363	-
T277704	chr5	+	1567332	TGGTCGCAGGGGGCTTGGAT	5	1567375	-
T277704	chr5	+	1567332	TTGTATAATGTCACAGTACA	5	1567441	+
T277704	chr5	+	1567332	TTATAATAACTATAGAATGA	5	1567489	-
T277707	chr5	+	1568953	TGCACGTTTACCAATCACAC	5	1568722	-
T277707	chr5	+	1568953	CCTAGTTTCACCTTTGTTTT	5	1568758	-
T277708	chr5	+	1569021	TTTTGTGACCAGCTTTTTTA	5	1568788	-
T277707	chr5	+	1568953	GCATTATACCATAAAAAAGC	5	1568799	+
T277707	chr5	+	1568953	GTGGTTGCCTGCAGACTGGC	5	1568881	+
T277707	chr5	+	1568953	GGATCTGCTTTCCGTCACGT	5	1568901	-
T277707	chr5	+	1568953	AAGTGCATGCTGTGTACAGA	5	1568941	+
T277707	chr5	+	1568953	TCCACTCCTTCCTAGTGCTG	5	1569031	-
T277707	chr5	+	1568953	TGTAAAACCTGCCTTGTCTT	5	1569152	-
T277707	chr5	+	1568953	GAAAAACTTTTCCTAAGACA	5	1569166	+
T277708	chr5	+	1569021	CTTACCAAAAATACACTTTA	5	1569509	-
T277711	chr5	+	1579601	TTGATCTGACCTCAGGTGGA	5	1579424	-
T277711	chr5	+	1579601	GCTGCAACTGGGGGGGTCCT	5	1579508	-
T277711	chr5	+	1579601	CTTATCATGAGCGAATGCTG	5	1579553	+
T277711	chr5	+	1579601	GAGACCTGATAACAGAAAGT	5	1579654	+
T277711	chr5	+	1579601	ATAAGATCCGGCCTTTAGGC	5	1579740	-
T277711	chr5	+	1579601	AATGCGATTCAATTGCTTAT	5	1579784	-
T277711	chr5	+	1579601	AGAAGCAAAAGGGGGAAAAC	5	1579823	+
T277711	chr5	+	1579601	TAGCTAAATTTTTCTCTATA	5	1579934	+
T277711	chr5	+	1579601	TTAACCCGTGTTAATACCTC	5	1580094	+
ENST00000382166.2	chr11	-	1706858	GAAGGCGGGCAGGTGGATGT	11	1706568	+
ENST00000382166.2	chr11	-	1706858	GACAGGGCAGAGGGGAAGGC	11	1706582	+
ENST00000382166.2	chr11	-	1706858	GCCACACAGCCCAGAGAGGC	11	1706784	-
ENST00000382166.2	chr11	-	1706858	CTGGGCAGACCAGCCTCTCT	11	1706796	+
ENST00000382166.2	chr11	-	1706858	AGGAGGAGGGTGGCCTGTCC	11	1706815	+
ENST00000382166.2	chr11	-	1706858	CACTCCTGGGAGCAGGAGGA	11	1706828	+
ENST00000382166.2	chr11	-	1706858	GACAGGGCTGCAGGCACTCC	11	1706842	+
ENST00000382166.2	chr11	-	1706858	AGACACTCTTGGAAACTGAC	11	1706859	+
ENST00000382166.2	chr11	-	1706858	CTCCTTCAAGCAGCCTCGTC	11	1706877	-
T337673	chr8	-	1711488	GGAGTTTCCGCAGTTTGCTA	8	1711190	+
T337675	chr8	-	1711504	ACTCCTACAGACAAAAACTC	8	1711205	-
T337675	chr8	-	1711504	GTGTGGGCGCAGAAGGGCCG	8	1711227	-
T337673	chr8	-	1711488	TGCGCTCGGTCAAGACTTGA	8	1711251	-
T337673	chr8	-	1711488	CTGTGTCCTCACCGAGCCCC	8	1711289	-
T337675	chr8	-	1711504	GACGGAGCCGGAGCCTCCCC	8	1711309	+
T337675	chr8	-	1711504	GCTGAGTCGCGCTCCGGGTG	8	1711331	+
T337673	chr8	-	1711488	CTCCAGAAGAGCCCCGGCCG	8	1711353	+
T337673	chr8	-	1711488	CCGAGGGGACCTGAAAGCTG	8	1711396	+
T337673	chr8	-	1711488	CTGCACCCGGACGGGGCCGA	8	1711412	+
T337675	chr8	-	1711504	CATGGCGGGCGGCGGCATGG	8	1711465	+
T337673	chr8	-	1711488	GGCGGGGCCGGGCTGAACCA	8	1711483	+
T337673	chr8	-	1711488	CTGAACCACGGCCGGCGGGA	8	1711505	+
ENST00000447298.1	chr11	-	2017696	ACCTTAGGCTGGTGGGGCTG	11	2017398	+
ENST00000447298.1	chr11	-	2017696	AGGTCGGGGCAGTGAGATGG	11	2017434	-
ENST00000436715.1	chr11	-	2017800	GGCAGACACGCTCACCAGGA	11	2017501	-
ENST00000436715.1	chr11	-	2017800	GAGGACAGAGGAGGCGCGTC	11	2017527	+
ENST00000436715.1	chr11	-	2017800	CATGACATGGTCCGGTGTGA	11	2017551	+
ENST00000436715.1	chr11	-	2017800	GTCCGGTGGACGTGACAAGC	11	2017575	+
ENST00000436715.1	chr11	-	2017800	GAAGGCCAAGACGCCAGGTC	11	2017592	+
ENST00000436715.1	chr11	-	2017800	GGAGAACGAGAGAGTCGTGT	11	2017657	-
ENST00000436715.1	chr11	-	2017800	GGAGAACGTGTTGGTTGTGT	11	2017679	-
ENST00000436715.1	chr11	-	2017800	CAGCGTTCGGGCTGGAGACG	11	2017750	+
ENST00000390168.4	chr11	-	2018073	GGCGGCGACGGAGCCGGGAT	11	2017778	+
ENST00000436715.1	chr11	-	2017800	GTGGCCAAGGCGGGCCTCGC	11	2017799	+
ENST00000390168.4	chr11	-	2018073	GGAGTGAATGAGCTCTCAGG	11	2017890	+
ENST00000390168.4	chr11	-	2018073	CCAGGGGAGTCAAGGGCATG	11	2017943	+
ENST00000390168.4	chr11	-	2018073	GGCAGACAGTACAGCATCCA	11	2017960	+
ENST00000390168.4	chr11	-	2018073	AGCGTCACCAAGTCCACTGT	11	2018015	-
ENST00000390168.4	chr11	-	2018073	CCCTCTCCGCACCAGACCCT	11	2018038	-
ENST00000390168.4	chr11	-	2018073	CTGCGGGCGCCGGTCCCACG	11	2018072	+
ENST00000390168.4	chr11	-	2018073	GGCTGCAGGGGCTCGGCCTG	11	2018089	+
ENST00000390168.4	chr11	-	2018073	TCCTTGCTGCGCAATGTCCC	11	2018109	-
ENST00000414790.1	chr11	-	2019104	CGACATCAGCTGGGGACGAT	11	2018809	+
ENST00000414790.1	chr11	-	2019104	GCAGGAGTGATGACGGGTGG	11	2018912	+
ENST00000414790.1	chr11	-	2019104	CACCTTGGACATCTGGAGTC	11	2018934	+
ENST00000414790.1	chr11	-	2019104	GGGTGCTGGAGGAGAGCTTG	11	2018968	+
ENST00000414790.1	chr11	-	2019104	CCTGCTCCTCGGTCCTAGCC	11	2019069	-
ENST00000414790.1	chr11	-	2019104	AGTTAGAAAAAGCCCGGGCT	11	2019085	+
ENST00000414790.1	chr11	-	2019104	CAGGGGCGGGAATTCTGGGC	11	2019116	+
ENST00000414790.1	chr11	-	2019104	CTCTGATTGGCCGGCAGGGC	11	2019135	+
ENST00000428066.1	chr11	-	2022699	CGTGGTAGCAGGGCAGGCTC	11	2022406	+
ENST00000428066.1	chr11	-	2022699	TGAAGGTATGGAAACACAGG	11	2022432	+
ENST00000428066.1	chr11	-	2022699	TCAACTGATTCCGTGGCATC	11	2022449	-
ENST00000428066.1	chr11	-	2022699	AGCAGAGCGCACAGTGTTCC	11	2022486	+
ENST00000428066.1	chr11	-	2022699	TGTTCCTGCCAAAGGCCTTG	11	2022526	-
ENST00000428066.1	chr11	-	2022699	GGAGCATGCGCTTGAGTCCT	11	2022564	-
ENST00000428066.1	chr11	-	2022699	GTTCTGAGGTGATCATGACT	11	2022592	+
ENST00000428066.1	chr11	-	2022699	TCAGGCACTGAAGCTGGGAC	11	2022648	+
ENST00000428066.1	chr11	-	2022699	ACCCAGGTGATACGGGGCCA	11	2022667	-
T125337	chr16	+	2141396	GGCGGGACGCTGCCGGTGGG	16	2141372	-
T125337	chr16	+	2141396	GCTGAGGCGGCGCAGCGCAA	16	2141453	-
T125337	chr16	+	2141396	AAAGGGGCGGACGCTGAGGG	16	2141471	-
T125337	chr16	+	2141396	CGGCGTGCAGCCCCACGGCC	16	2141539	-
T125337	chr16	+	2141396	GGAGCTCACGCGCTACAGCC	16	2141560	+
T125337	chr16	+	2141396	ACAGCGCGGCTCCTGCGCAG	16	2141586	-
T125337	chr16	+	2141396	AGGGTGCGGGTCAGTAGGAG	16	2141606	-
T125337	chr16	+	2141396	GGTGGCAGGGCGGGAGCTGC	16	2141628	-
T125337	chr16	+	2141396	TGGAAGCCGCCTAGGCCAGC	16	2141683	-
ENST00000442305.1	chr1	-	2425917	CAGGGGTCAGGTGGTGGCAC	1	2425617	-
ENST00000442305.1	chr1	-	2425917	AGCAGCTCGTGAGGCAGCCC	1	2425679	-
ENST00000442305.1	chr1	-	2425917	TATAAGTAGCAGACACATCC	1	2425731	+
ENST00000442305.1	chr1	-	2425917	GAAGGCTCACAGTGGTTTCC	1	2425760	-
ENST00000442305.1	chr1	-	2425917	CCCAGCTCAGAACCCGCCTC	1	2425788	-
ENST00000442305.1	chr1	-	2425917	CAGGTGGGCACTCCCTGAGG	1	2425804	+
ENST00000442305.1	chr1	-	2425917	GGCCGTGGAATGCTCGTAAA	1	2425873	-
ENST00000442305.1	chr1	-	2425917	GCCTGGCCGAGCAGTATTCC	1	2425909	-
ENST00000442305.1	chr1	-	2425917	TATTACGTAGTCACCACTGG	1	2425946	-
T317555	chr7	-	2573019	CCCTGGTAAGGTAGCGTGTG	7	2572727	-
T317561	chr7	-	2573257	GACCTACTACGTGCCAGCCC	7	2572762	-
T317555	chr7	-	2573019	CAGCCCCGGGTTGCAACCTA	7	2572776	-
T317555	chr7	-	2573019	GAGGCCCATTGCTGCCTTCT	7	2572802	-
T317555	chr7	-	2573019	CTAGGTTCCCACAACTGAGA	7	2572820	-
T317555	chr7	-	2573019	TGACGCTGCCTTCTCAGTTG	7	2572831	+
T317561	chr7	-	2573257	CTGTTTCCAGTCTGTAAGCT	7	2572859	+
T317555	chr7	-	2573019	TCCTGTGTGTCCTGGGCCTC	7	2572904	+
T317555	chr7	-	2573019	GTGGGCATGGCCACAAGCCC	7	2572928	-
T317555	chr7	-	2573019	TCTCCCTGTGGTCACCTTTT	7	2572984	-
ENST00000584431.1	chr18	+	2948338	TCTCTAAGCCAGCAGCTTGC	18	2948292	+
ENST00000584431.1	chr18	+	2948338	TGTGTACTGATGTGTTTGAC	18	2948335	+
ENST00000584431.1	chr18	+	2948338	GTTTTTCCTGATGGTGTGAA	18	2948368	+
ENST00000584431.1	chr18	+	2948338	TACAAGAATCATTATTCTAA	18	2948443	+
ENST00000584431.1	chr18	+	2948338	GTACAATTTAGTAGGGAACT	18	2948460	-
ENST00000584431.1	chr18	+	2948338	TCCCAAGCTGTAGGTTGTTC	18	2948509	-
ENST00000584431.1	chr18	+	2948338	TTATGTCTGACAAAGGACAC	18	2948551	-
ENST00000584431.1	chr18	+	2948338	GTGCTCTTTTTGGTAGATCT	18	2948607	-
ENST00000584431.1	chr18	+	2948338	TAGTTGGTAAAAATATTTTC	18	2948638	-
T166200	chr19	+	3053286	GGCGATGGGAGAGGACCAGG	19	3053267	-
T166200	chr19	+	3053286	AACTAGCAGAGGTGGTGAGT	19	3053306	-
T166200	chr19	+	3053286	GTGGGAGCATACCTGGGACC	19	3053339	-
T166200	chr19	+	3053286	AGACTCGGGGTGCCCAGGAC	19	3053371	-
T166200	chr19	+	3053286	TAGCTGCCCCTTTCCCGTCC	19	3053387	+
T166200	chr19	+	3053286	ATTGCGTGCATGCAGTACCA	19	3053409	-
T166200	chr19	+	3053286	TGTGTAACCGACAGTCTGCC	19	3053450	+
T166200	chr19	+	3053286	GATGGGAGACCAGGTCCCAA	19	3053524	+
T166200	chr19	+	3053286	TATCCACCTAACCAGGCTGC	19	3053585	-
T001568	chr1	-	3240253	GTGCCGCCAGAAGCGATGAG	1	3239955	-
T001568	chr1	-	3240253	AGGCAGCTTCTGTTGGCGCC	1	3239989	+
T001568	chr1	-	3240253	GAAGACGCTTTCCTGAGGCA	1	3240015	+
T001568	chr1	-	3240253	CCTCCCACAGCAGGCGTGGA	1	3240034	-
T001568	chr1	-	3240253	CCTGGAAAGCCCAGGGAGGC	1	3240061	-
T001568	chr1	-	3240253	GGAGGAAGTCCGTGAGGATC	1	3240100	-
T001570	chr1	-	3240337	CAGCTGCCGCCAGTGCCTGC	1	3240131	-
T001568	chr1	-	3240253	GCACACGTGGGTTTCCAGGC	1	3240182	+
T001568	chr1	-	3240253	AAAAAGCACCGACAAAGGCG	1	3240208	-
T001568	chr1	-	3240253	TTAAAGGAAGCCAGGCCTGC	1	3240260	+
T001570	chr1	-	3240337	CCAGAACCTCATAACAAAGA	1	3240313	-
T001570	chr1	-	3240337	CCAGGAGTTGTAAATACTCG	1	3240344	+
T001570	chr1	-	3240337	CGTGGCCTGTGACAATGTGA	1	3240365	-
T157806	chr18	+	3282125	TGTAAATTAATGAAGGAAGG	18	3281953	+
T157806	chr18	+	3282125	CTGGAGCCAAGCTGAGATTC	18	3282002	+
T157806	chr18	+	3282125	TTCAACAAAGGTCATTATTT	18	3282036	+
T157806	chr18	+	3282125	TATGATCTCATGTTCAACAA	18	3282048	+
T157806	chr18	+	3282125	TTGTTCAAGTCAGTAAGTGG	18	3282097	+
T157806	chr18	+	3282125	TGTAAAATTATGCTTTATAT	18	3282197	-
T157806	chr18	+	3282125	AGTTCTCAACATTCCTGAGG	18	3282236	+
T157806	chr18	+	3282125	CACCTAAGCTGATGAAAAAC	18	3282294	-
T157806	chr18	+	3282125	TTTTGTGAGATGCGTATGAA	18	3282581	-
T157807	chr18	+	3282162	CGGCTGGTAAAAGATTAGGC	18	3282652	+
T157809	chr18	+	3282739	CTGAAAGGAAGCCTGTGTCC	18	3282700	+
T157809	chr18	+	3282739	TGATGATTCATATTTCCTCG	18	3282743	-
T157809	chr18	+	3282739	GCACAGCGAAAACCAATCTG	18	3282779	-
T157809	chr18	+	3282739	TAAAAAATGCGAGTAGACGA	18	3282806	+
T157809	chr18	+	3282739	TTGAGGTTGGCTCATTTGGG	18	3282842	-
T157809	chr18	+	3282739	ACATTACATCTGAGAGCCGA	18	3282938	-
T157809	chr18	+	3282739	CCTAGTTTCGCTATCACCCT	18	3282957	+
T157809	chr18	+	3282739	TTAAAACACTCCCAGAGAGT	18	3282982	+
T157809	chr18	+	3282739	TGAGTTCTTATCTGTTACCA	18	3283033	-
T157811	chr18	+	3282773	TGAACAGCTGTTTGGCACCC	18	3283053	+
T157811	chr18	+	3282773	AGCTGTTCAGGAGCTGCGAC	18	3283064	-
T259849	chr4	-	3312413	GCACCCCAAGAAGGGAAGTG	4	3312115	-
T259849	chr4	-	3312413	GAATCACCAAGGCCACTTCC	4	3312172	+
T259849	chr4	-	3312413	ATCTGCCAGCTCACTCCCTT	4	3312196	-
T259849	chr4	-	3312413	ACAGCAGGACACGGTGCCAA	4	3312215	+
T259849	chr4	-	3312413	TCCATGCTGCTCTGGGTCCA	4	3312251	-
T259849	chr4	-	3312413	TGAGAGGCCCTCCAAGTCCC	4	3312295	+
T259849	chr4	-	3312413	GGATGCAGGGATGGCCAGTG	4	3312336	-
T259849	chr4	-	3312413	TGTCCCTGATGAGGTGGGAG	4	3312396	-
T259849	chr4	-	3312413	AGGTGGGTGTTCGGCAGCTG	4	3312425	-
T370751	chrX	+	3573434	CTCATGGAGTACGTGCCGGG	X	3573396	+
T370751	chrX	+	3573434	CATGTGCTGTCTGTCCCCGC	X	3573455	+
T370751	chrX	+	3573434	GTACGCCGTCAGCTAGGTGT	X	3573504	-
T370751	chrX	+	3573434	TACAGACAGACAGTAATAGC	X	3573559	-
T370751	chrX	+	3573434	AATAGCTGGGGACAGATGTC	X	3573573	-
T370751	chrX	+	3573434	GCACACAGATATCAGCACAT	X	3573603	-
T370751	chrX	+	3573434	AAAGACGGATGTTAATATAT	X	3573627	-
T370751	chrX	+	3573434	TTAGGATATGGGTGTACATC	X	3573710	-
T370751	chrX	+	3573434	GTACATCGGGGCTGATACAT	X	3573723	-
T001752	chr1	+	3816931	CGGGCGAAGGTCACAGGCCT	1	3816932	-
T001752	chr1	+	3816931	AGTGTCCCACCACTGGCCCA	1	3816952	+
T001752	chr1	+	3816931	GCAGGAAGTCGGCCTGTGGC	1	3816975	-
T001752	chr1	+	3816931	GTGGCCGGCCATGTTCATGA	1	3816990	-
T001753	chr1	+	3816931	TAGCGGCTACAGGGGTGCCA	1	3817022	+
T001752	chr1	+	3816931	CACGGGCGTGGGAAACATAG	1	3817039	+
T001752	chr1	+	3816931	ATAATCTCTCAGGCCTGCCA	1	3817057	+
T001752	chr1	+	3816931	TGTGTTCGCCATATTTGAAA	1	3817107	-
T001752	chr1	+	3816931	GCCGCCATGTTTGAGCGAGG	1	3817176	-
T001757	chr1	+	3816935	GTGGGCAACTATGTTCTTGA	1	3817195	-
T001752	chr1	+	3816931	GGGAGCAACCATGTTCTTGA	1	3817218	-
T260154	chr4	+	4030833	AACTGCCAGGCACATGTGTG	4	4030605	-
T260154	chr4	+	4030833	GAGCCCAAGTTAAACCAGAC	4	4030682	-
T260154	chr4	+	4030833	ATGACCATGTGAGTTGCATG	4	4030712	+
T260154	chr4	+	4030833	AAAAAGAGTCTTATCCGGAT	4	4030865	+
T260154	chr4	+	4030833	GTGGGTGTTAGACTTAGTGC	4	4031082	-
T260154	chr4	+	4030833	CATACTAGTTCAAAGAGATC	4	4031222	+
T260154	chr4	+	4030833	TATAGCAGCCTTTGACTCGA	4	4031250	+
T260154	chr4	+	4030833	CACACTTTGTCAATGCTTCT	4	4031305	+
T260154	chr4	+	4030833	CTATTACTAAAGATTTCAGG	4	4031325	-
T260175	chr4	+	4033500	AGTCTTTTTTTCTGCACTTT	4	4033257	-
T260175	chr4	+	4033500	GGTGTTGTTTTTGTGGGTGT	4	4033361	-
T260175	chr4	+	4033500	GCGGGAGTGATGAATCTAGC	4	4033660	-
T260175	chr4	+	4033500	CCAACTGCTCTGAAAGTAGG	4	4033690	+
T260175	chr4	+	4033500	ATGAATGGCAGGACTTTTTC	4	4033802	-
T260175	chr4	+	4033500	TTTCTGGTCAGGAATTGGAT	4	4033818	-
T260175	chr4	+	4033500	ATTATCCTGCCACTTGTTTG	4	4033852	+
T260175	chr4	+	4033500	TCTCTTCACTTAGGCAAGAG	4	4033942	-
T260175	chr4	+	4033500	GGTGAGAACTTAGCGTGGTA	4	4033993	-
T260185	chr4	-	4109330	AGCCGGCTCCGGGTTGAAGT	4	4108901	+
T260185	chr4	-	4109330	GTGATGGGGACGCGGGGTAG	4	4108940	+
T260185	chr4	-	4109330	CCGGGGGCGCGGGGGTGATG	4	4108954	+
T260186	chr4	-	4109369	GCCCGGCGACTGCGAGGACG	4	4109071	+
T260186	chr4	-	4109369	TGGCCCTCCCAGGAGGGAGG	4	4109152	+
T260185	chr4	-	4109330	TCCCGCAGCTCCGAAACCAC	4	4109193	+
T260186	chr4	-	4109369	GGAAGGGCTGGCAGTGGCTC	4	4109210	-
T260185	chr4	-	4109330	ACCTGTCGCGAGCGGCCTCT	4	4109264	-
T260186	chr4	-	4109369	GCTGGGCATCGGCGCCGGCG	4	4109336	-
T260186	chr4	-	4109369	AGAGAGCGAGGAGCGGCCCG	4	4109368	+
T260185	chr4	-	4109330	GTGCGCGCCAGGCCAGCAGA	4	4109395	+
T260185	chr4	-	4109330	GCGCGCACCGCGGACACGCA	4	4109407	-
T260185	chr4	-	4109330	TGGGCCGGGACAGGTGAGCG	4	4109445	+
T260185	chr4	-	4109330	GGGTGCAAACTGGCTGGGGC	4	4109527	+
T213103	chr20	-	4163377	GGACTGTGAGCTGATCCCGG	20	4163079	-
T213103	chr20	-	4163377	GTCACAATCACATGGTCCGC	20	4163098	+
T213103	chr20	-	4163377	TGTCGCTAGGTGTGCTAAAG	20	4163120	-
T213103	chr20	-	4163377	GCCATCCACCGCCTGGGCAT	20	4163191	-
T213103	chr20	-	4163377	GAATTCCAGAAAGATCTTGT	20	4163222	+
T213103	chr20	-	4163377	CAGCCTACAGTTTGTGTGGG	20	4163271	-
T213103	chr20	-	4163377	CATCAAAGCCGCAGATCTTG	20	4163343	+
T213103	chr20	-	4163377	CGTAGCGCTCAGGCGGGTAG	20	4163367	+
T213103	chr20	-	4163377	ATCACACTTCTCCATGACGA	20	4163426	+
T139935	chr17	-	4392711	ATCGCCTGGCTGGGCACCAG	17	4392415	+
T139935	chr17	-	4392711	GGCACAGCGAAGGTGGCCAT	17	4392452	+
T139935	chr17	-	4392711	TTGCTCTGCCTGCAGCTGCT	17	4392490	+
T139935	chr17	-	4392711	GCAAGCATCAGGGGCTGCGC	17	4392524	+
T139935	chr17	-	4392711	GCTCTGTCCCTGCCTTCTGT	17	4392545	-
T139935	chr17	-	4392711	TGCAGCCAACAGGGAGGGCT	17	4392577	+
T139935	chr17	-	4392711	GCCCTCCCTGCAGGCTAGCC	17	4392630	-
T139935	chr17	-	4392711	AAGCATTGAGTCACGGTCAA	17	4392656	+
T139935	chr17	-	4392711	CCTGAGAAGGAGGCAGCAAC	17	4392742	-
T139936	chr17	-	4402061	GTCTCAGATGGCTAAAGTCA	17	4401765	+
T139936	chr17	-	4402061	CCTAGCGTATCTGGGAGAAC	17	4401796	+
T139937	chr17	-	4402061	CGGCGGAGGCTCTGGGAGCC	17	4401832	+
T139936	chr17	-	4402061	AAGGGTACTGAGTAGGTGCT	17	4401882	-
T139936	chr17	-	4402061	GGGAGCAGGGTGCTGGTGAC	17	4401911	+
T139936	chr17	-	4402061	GTTTGCTCTGGCTACGGAGC	17	4401932	+
T139936	chr17	-	4402061	ATGGGGGCGCAGTCACGCCG	17	4401992	+
T139936	chr17	-	4402061	CAGAGCCCCTCCTGCCAATG	17	4402009	+
T139938	chr17	-	4402061	ACCCCCAGGGCAGCACGTGC	17	4402059	-
T139936	chr17	-	4402061	GGCCCGAGCCCGGAGCTGAT	17	4402092	-
T139936	chr17	-	4402061	TGATTGGGCGCGGGCCTGGT	17	4402108	-
T139945	chr17	-	4429750	TTCAGGATAGCCCTGTCCTT	17	4429325	-
T139945	chr17	-	4429750	CCTGGGTGCTCCCAAGGACA	17	4429338	+
T139945	chr17	-	4429750	AATCTTCCTACCCCGAAGCC	17	4429356	+
T139945	chr17	-	4429750	AGACTGTTGTCTCTTTAGTG	17	4429435	+
T139945	chr17	-	4429750	AACAGTCTCTTGAAATCCGT	17	4429447	-
T139945	chr17	-	4429750	GAAATCCGTGGGGTCAGGGA	17	4429458	-
T139945	chr17	-	4429750	GACTGTGAGATCAGGCCTTT	17	4429518	-
T139945	chr17	-	4429750	CCATTTCTGCATCAGTGGGT	17	4429568	+
T139945	chr17	-	4429750	TGTGTTGAAAGATTGAGGAT	17	4429593	-
T139947	chr17	-	4438293	CCCGAGTCCATGGGCTGCGG	17	4437995	-
T139947	chr17	-	4438293	CGCAGTTCAGAGCCTCAGCA	17	4438034	-
T139948	chr17	-	4438293	GCACGGAGCCAGGCGGTGGC	17	4438051	-
T139947	chr17	-	4438293	ACTGCACAGGCCCAGAGTGA	17	4438088	-
T139947	chr17	-	4438293	CCAAGAGCACTTAATCTGCA	17	4438121	+
T139947	chr17	-	4438293	CAGCTGTCAGGCGCTCCCTG	17	4438175	+
T139947	chr17	-	4438293	GCCGGCAGGGTCAGGGTCCC	17	4438194	-
T139947	chr17	-	4438293	AACCGGGACGCGATTTCCCC	17	4438214	+
T139947	chr17	-	4438293	GTTTATTCCTGCTGGAAACA	17	4438248	-
T139947	chr17	-	4438293	TGCAAGCAACCAGCACCCAC	17	4438338	+
T278239	chr5	+	4509259	TCCATAATGGATGTTTTTTG	5	4509117	+
T278239	chr5	+	4509259	AAAAACCATGATAAACTCTG	5	4509139	-
T278239	chr5	+	4509259	GTGATCTTGACTTGACTTGC	5	4509345	-
T278239	chr5	+	4509259	AAGTAATACTTTACGATCCA	5	4509454	-
T278239	chr5	+	4509259	TAGGGCAGGTAGAGATGTTC	5	4509564	+
T278239	chr5	+	4509259	AGGGAGGCATGCAAATCAGA	5	4509593	-
T278239	chr5	+	4509259	TGCCTGTGCTTAGAGGCTCT	5	4509628	+
T278239	chr5	+	4509259	TAGATAGACGTAGATAGGGA	5	4509677	+
T278239	chr5	+	4509259	CCTCTGAAATGAATTCTCAC	5	4509725	-
T278253	chr5	+	4526352	GCTGTTGTGTTTTAAAATAT	5	4526345	+
T278253	chr5	+	4526352	AAATATACAAAAATGGGAGT	5	4526392	-
T278253	chr5	+	4526352	TTATGCAAGGAAGCATAAAG	5	4526417	-
T278253	chr5	+	4526352	AAACATAAAATGCACTTGAA	5	4526456	-
T278253	chr5	+	4526352	AGGTAAATAATTCAAATGGT	5	4526476	-
T278253	chr5	+	4526352	GTTACAGGCCTAGCAATAGA	5	4526503	-
T278253	chr5	+	4526352	ATGAGATTTGCATATAAAAC	5	4526567	+
T278253	chr5	+	4526352	AGAGATGTCCTTTCAACTCT	5	4526594	-
T278253	chr5	+	4526352	TTCAACTCTGGGGAAAAGTT	5	4526605	-
T278242	chr5	-	4531109	ACATTCTACAGCTGATACCT	5	4530640	-
T278241	chr5	-	4531109	ATGAGATGTGACGTATTTCG	5	4530669	+
T278241	chr5	-	4531109	CATACATTTCTAAAGCTATC	5	4530915	+
T278254	chr5	+	4531002	ATGGTAATTACTTTAACCTA	5	4530955	-
T278254	chr5	+	4531002	CTTGTGTAGGACAAATCAGT	5	4530996	+
T278241	chr5	-	4531109	GTCTTGATAATCACTTGTGT	5	4531009	+
T278241	chr5	-	4531109	ATATTCTCCAGCATGAAATA	5	4531095	+
T278254	chr5	+	4531002	TAAATGCAGCTCTCAGATGA	5	4531134	-
T278241	chr5	-	4531109	TAAAGGAGTGTCATCCTTGC	5	4531159	-
T278241	chr5	-	4531109	GTTTCCATCCCACACCCGCA	5	4531176	+
T278241	chr5	-	4531109	AAAACAGGAATGCGCACCTT	5	4531233	-
T278254	chr5	+	4531002	GAGATGAATAACGTTAGATT	5	4531271	+
T278241	chr5	-	4531109	TCCCTGCTGCTGTCTACGGC	5	4531295	-
T278241	chr5	-	4531109	TGGTCGCTGGGACATGACCC	5	4531315	-
T278255	chr5	+	4555390	TCTGGGAGGCAGTTAGGCTC	5	4555358	+
T278255	chr5	+	4555390	GAGCTGACAGTTTAGGCTCT	5	4555375	+
T278255	chr5	+	4555390	AGATGGCTTCGAAGGTGGCA	5	4555412	+
T278255	chr5	+	4555390	AGCACGACTCACCTGCTGAG	5	4555433	-
T278255	chr5	+	4555390	TGAGTGGCAGGCAGGGCGAA	5	4555449	-
T278255	chr5	+	4555390	AAGCCAGCAAAGGTGAGTAG	5	4555476	+
T278255	chr5	+	4555390	TTCATTTCTTGTATGGACAA	5	4555514	+
T278255	chr5	+	4555390	ATGCCCCCTGGTTGTGAACA	5	4555553	-
T278255	chr5	+	4555390	GCATCCCAAACCCCCGAGCT	5	4555678	+
T278256	chr5	+	4584781	CACAAAATCCTCCCGAGACT	5	4584813	-
T278256	chr5	+	4584781	GCTGACCTGATCCAAGTCTC	5	4584827	+
T278256	chr5	+	4584781	GCAGGGTCCTGTGAAGTGTG	5	4584852	-
T278256	chr5	+	4584781	TATGAAGGCAAAGGGCTAGC	5	4584880	+
T278256	chr5	+	4584781	TGTCAGGAGGGGGACTTGGA	5	4584908	-
T278256	chr5	+	4584781	GGTTAAGCCACATGCTCGGA	5	4584929	-
T278256	chr5	+	4584781	GCTCGGACGGGAGCTGAGGA	5	4584942	-
T278256	chr5	+	4584781	GCCTAGGACCCCAAGTATGA	5	4585001	-
T278256	chr5	+	4584781	GTTCTTCCACCTTCATACTT	5	4585013	+
T278257	chr5	+	4586171	CAGTGATGGTTCAGTCAATG	5	4586071	-
T278257	chr5	+	4586171	TTGGACTGCTGTCCTATATT	5	4586099	+
T278257	chr5	+	4586171	CAGTACAGTCATAGCAACAC	5	4586207	-
T278257	chr5	+	4586171	AGGAGCAATACACCTAGCCT	5	4586240	-
T278257	chr5	+	4586171	GTGTTGTTAGCTGAACATCA	5	4586314	+
T278257	chr5	+	4586171	CTGGGACACACGTGTGAGTA	5	4586473	-
T278257	chr5	+	4586171	CTAAAGCCCTTTATCATTCC	5	4586520	-
T278257	chr5	+	4586171	ATCATTCCAGGACAGCATGT	5	4586532	-
T278257	chr5	+	4586171	AGAGTGGATCCGAGCTTCTC	5	4586656	-
T278243	chr5	-	4588188	TAAGACATACTGGGGCTCAC	5	4587900	+
T278243	chr5	-	4588188	ATGATGCTTTTATTTGCTTC	5	4587920	-
T278243	chr5	-	4588188	CCAGTGCATTAGTAAATCTC	5	4587947	+
T278243	chr5	-	4588188	TGTGTGGATTGCAGCTGGGG	5	4587975	+
T278243	chr5	-	4588188	GGGGACACGGCATTTTCTCT	5	4588017	+
T278243	chr5	-	4588188	AAGATTTGCAGTAGAGCATG	5	4588036	+
T278243	chr5	-	4588188	GAGGTGCAGTAGCAAGTATT	5	4588085	+
T278243	chr5	-	4588188	AGCTGAAGATGTTAATTCTG	5	4588110	+
T278243	chr5	-	4588188	CTGCAAGTATGAAATCTTGG	5	4588161	+
T278227	chr5	-	4615584	GTTACTCGATATGGCAAAGG	5	4615088	+
T278227	chr5	-	4615584	GGTGGTGAAAATCATATTAT	5	4615191	+
T278227	chr5	-	4615584	GATGTGAATGGGTGAAGAGG	5	4615212	+
T278227	chr5	-	4615584	ATACATTTTCATGATGTGAA	5	4615224	+
T278227	chr5	-	4615584	GTTTGACCATAAAATTATGT	5	4615251	+
T278227	chr5	-	4615584	GGATGATTGGTTTCCTTAGT	5	4615282	+
T278227	chr5	-	4615584	CTACTATAGCTTGATCTAAA	5	4615368	-
T278227	chr5	-	4615584	CAGAAAATCTACTTACACTA	5	4615520	-
T278227	chr5	-	4615584	TCCACGATGCGCGCACCCAC	5	4615684	+
ENST00000598070.1	chr19	-	4655535	GGAAGGCTGCTCCGAGTCTG	19	4655235	+
ENST00000598070.1	chr19	-	4655535	GGAAGCAAAAACCGAACCAC	19	4655256	+
ENST00000598070.1	chr19	-	4655535	GGTAGGAACAGCTGGCTCTC	19	4655301	+
ENST00000598070.1	chr19	-	4655535	ACCTCTACCCCACGCTTCCA	19	4655318	-
ENST00000598070.1	chr19	-	4655535	CAGCTCTTCAAGAACGTACA	19	4655372	-
ENST00000598070.1	chr19	-	4655535	TCAACAGCACAGGGTTCCAT	19	4655420	+
ENST00000598070.1	chr19	-	4655535	AAACTCTCTGTGTCCCTGTT	19	4655454	-
ENST00000598070.1	chr19	-	4655535	GACTGTCTGGACAGCCCAAC	19	4655471	+
ENST00000598070.1	chr19	-	4655535	AATTGTTCCGCAGTCCTATT	19	4655534	+
T158050	chr18	+	5241005	TAGAGCTGTCATTCAAGAGT	18	5241012	-
T158050	chr18	+	5241005	CTTTCTCAAGGTAGACTCTT	18	5241056	-
T158050	chr18	+	5241005	AGCTGACATACTAGGCATAG	18	5241082	+
T158050	chr18	+	5241005	CTCAAAGAGGAGAGCTTCAG	18	5241108	+
T158050	chr18	+	5241005	TTTGAGGTCCTGGCAGGCTC	18	5241122	-
T158050	chr18	+	5241005	GGCTCTGGCCCCTGTTGAGA	18	5241137	-
T158050	chr18	+	5241005	ACTGCTTCCCCTTCTCAACA	18	5241149	+
T158050	chr18	+	5241005	TCTCAATTATGTATGCAAAC	18	5241263	+
T158050	chr18	+	5241005	TTGGTCCCCAGTAGAGAGCC	18	5241293	-
T036346	chr10	-	5568193	GCCCCCGCCAGGATTCCCGC	10	5567903	-
T036346	chr10	-	5568193	GCTTCCAGTCCAGGAGCCTG	10	5567922	+
T036346	chr10	-	5568193	CCTCCGCGGTCGGATTCTGG	10	5567944	-
T036346	chr10	-	5568193	CCTGCAGTAAGCGGTGCTGA	10	5567983	-
T036346	chr10	-	5568193	GGACTCTGGCCACAGAGGTC	10	5568006	-
T036346	chr10	-	5568193	TGGGTTGGCGGACAAGGAAT	10	5568074	+
T036346	chr10	-	5568193	TTCAGAAGATGAATCACGGT	10	5568093	+
T036346	chr10	-	5568193	GTAACCTGTTCCTATTCATC	10	5568137	-
T036346	chr10	-	5568193	GGAGGGAGGCTTGGATGAGC	10	5568162	-
T036349	chr10	-	5595506	TCTGAAGAGCGGCCACCAAA	10	5595210	-
T036349	chr10	-	5595506	CAAAAGGAGCCACTGCTGCA	10	5595226	-
T036349	chr10	-	5595506	CAGGGAAAGAACGGACTCCA	10	5595262	-
T036349	chr10	-	5595506	GTCGTCAAAACCTCACTTCG	10	5595310	-
T036349	chr10	-	5595506	TTTCCTGCTTTGTTCATCGT	10	5595352	-
T036349	chr10	-	5595506	ATGATTCCAGGAGGGTGTAA	10	5595405	-
T036349	chr10	-	5595506	AGTGTGGGGAACCACCCACC	10	5595450	-
T036349	chr10	-	5595506	TGCCAGCTACATGGCCCGGG	10	5595468	+
T036349	chr10	-	5595506	CCAGGTCTCTTAAATTACCA	10	5595491	+
T036350	chr10	-	5596201	GAACGGCACAGATCATTCTC	10	5595933	+
T036350	chr10	-	5596201	GGCAGAGACCCAAGTGCTCT	10	5595953	-
T036350	chr10	-	5596201	TCGGAGTGACCCAAACCTCA	10	5595972	-
T036350	chr10	-	5596201	CCGAGGATCTGTGGGGGAGC	10	5596031	+
T036350	chr10	-	5596201	TGTGTGTCATGGGATCATCC	10	5596097	+
T036350	chr10	-	5596201	CTTGGAGAGAAATGCCCCAT	10	5596131	+
T036350	chr10	-	5596201	TAGACGTGGACGGTGAGCTG	10	5596165	+
T036350	chr10	-	5596201	AGCTCTGCCACGGAGGTGCA	10	5596193	+
T036350	chr10	-	5596201	AGTCAGGGCTGACATTGAGC	10	5596230	-
T036351	chr10	-	5596272	GCACACTCTGATGGGTCTTG	10	5596270	+
T036351	chr10	-	5596272	TGCCTTTCAATAAAAAGCCC	10	5596297	-
T036408	chr10	+	5623141	TTACAGGTGCCCCCATCCCC	10	5622950	-
T036408	chr10	+	5623141	ATAAGCCAGGCCGGGGGATG	10	5622963	+
T036408	chr10	+	5623141	ATGGTGGTGGTGGTCAGGCG	10	5623109	+
T036408	chr10	+	5623141	ATTATCAAAGCAATTCAACA	10	5623153	+
T036408	chr10	+	5623141	TCAATTGTTCATGTCAGTGT	10	5623184	-
T036408	chr10	+	5623141	AGCTAGCTATTTAAATAGTG	10	5623257	+
T036408	chr10	+	5623141	GAAATGTAGAGACTTAGAAT	10	5623348	+
T036408	chr10	+	5623141	TTGAAGCCATACTTCAGCTT	10	5623430	-
T036408	chr10	+	5623141	AGCAACAGATTAATAAAAGA	10	5623581	+
T036410	chr10	+	5625813	TCTGCTGGCTCGCAGACAAT	10	5625769	-
T036410	chr10	+	5625813	GGTTTCAGAACCTGTCCCCG	10	5625814	-
T036410	chr10	+	5625813	TTACTTGCGGGGCATCCTCG	10	5625832	+
T036410	chr10	+	5625813	GCTAAGAGAGAAGGCAGCGG	10	5625895	-
T036410	chr10	+	5625813	AACTTCCCTACCACCACCTC	10	5625935	-
T036410	chr10	+	5625813	TCTGGGACAAACCGGCTGGA	10	5625953	-
T036410	chr10	+	5625813	TGCTGCTGTGTATTCAGCTA	10	5625998	+
T036410	chr10	+	5625813	AAGCCGCTGGGTGAGAACAG	10	5626065	+
T036410	chr10	+	5625813	TGGAAGCTTTGGGTCATTTG	10	5626111	+
T002085	chr1	-	6156330	AGCCACATGGAGGTGACCCT	1	6156054	-
T002085	chr1	-	6156330	CCACCACACAACCTCTGAGT	1	6156091	-
T002085	chr1	-	6156330	ACTGCAGGATCTGGAGAACA	1	6156133	-
T002085	chr1	-	6156330	CCAGCCAGCAGTCTCAGCAC	1	6156176	-
T002085	chr1	-	6156330	TCCCATCCCATGGCAAGGTC	1	6156247	-
T002085	chr1	-	6156330	GGATTGCAGGGCCTCCTGGA	1	6156277	+
T002085	chr1	-	6156330	TAGGGGAGTGCTCTCTCCCC	1	6156314	+
T002085	chr1	-	6156330	TAGGGCCAGGAGGTTCTTCT	1	6156332	-
T002085	chr1	-	6156330	CTTAGGAAACTTGGCAGCCT	1	6156378	+
T338072	chr8	-	6507014	AGGATAGAACAGGTGACTAA	8	6506608	-
T338072	chr8	-	6507014	AGGATAGAACAGGTGACTAA	8	6506637	-
T338072	chr8	-	6507014	CGGGTGACTAAGTACAGACC	8	6506675	-
T338072	chr8	-	6507014	AAGGGTGACTAAGTACAGAG	8	6506751	-
T338072	chr8	-	6507014	CAGATGACTAAGTACAGAAC	8	6506819	-
T338072	chr8	-	6507014	AAGTACAGAACAGGTGACTG	8	6506847	-
T338072	chr8	-	6507014	TGACTAAGGACAGGTGACTA	8	6506919	-
T338072	chr8	-	6507014	TAAGGACAGAACAGTGACTA	8	6506995	-
T338072	chr8	-	6507014	CAGGTGACTACGTATGACTT	8	6507034	-
T338079	chr8	-	6507248	CAATCTTGCAATGTTTACTG	8	6507351	-
T338079	chr8	-	6507248	TTCTGTGTCCCATAGACTTC	8	6507398	-
T338079	chr8	-	6507248	TGTAGTTACCCTGAAGTCTA	8	6507410	+
T338079	chr8	-	6507248	GTCTATTAAGGAAGGTCTCA	8	6507463	+
T338079	chr8	-	6507248	AGGATGTTGCTATTGAAAGA	8	6507498	+
TCONS_00010611	chr5	+	6582603	TGAAGGACTCCACTTTACAG	5	6582580	+
TCONS_00010611	chr5	+	6582603	TGCCTCTGCATTAAGGAGCC	5	6582633	-
TCONS_00010611	chr5	+	6582603	CATGCGTCCTTCTGCTGACA	5	6582692	-
TCONS_00010611	chr5	+	6582603	ACACACCCTAACTCCAGCTA	5	6582750	-
TCONS_00010611	chr5	+	6582603	AGGGCGAAGCCACCTGCACC	5	6582774	-
TCONS_00010611	chr5	+	6582603	GGAGGCTGGCGCTGCCTAAG	5	6582796	-
TCONS_00010611	chr5	+	6582603	GGTCAGGCAAGTCCTCGCCT	5	6582818	-
TCONS_00010611	chr5	+	6582603	TCGTCGGTGGGAGCAGAGCC	5	6582868	+
TCONS_00010611	chr5	+	6582603	ACGGACTCAGGAGGGGCGAA	5	6582889	-
TCONS_00009211	chr5	+	6583409	GCCGGGGTGCGCGGTAAAGA	5	6583400	-
TCONS_00009211	chr5	+	6583409	TGTTGTCGAGGTCCCCCATG	5	6583464	+
TCONS_00009211	chr5	+	6583409	GAAAGGGGCCCACGCCGCAA	5	6583490	+
TCONS_00009211	chr5	+	6583409	AGCCGACAGCGCGCGGGTGG	5	6583520	+
TCONS_00009211	chr5	+	6583409	CGGGACACTGGGGCTTTGAA	5	6583541	-
TCONS_00009211	chr5	+	6583409	CTAGGCGTGCAGGTGCGGCT	5	6583575	+
TCONS_00009211	chr5	+	6583409	TGAGGTCTTTGCAGGTTGCC	5	6583634	+
TCONS_00009211	chr5	+	6583409	CCGCAAGTTTCTGTGACGTG	5	6583652	+
TCONS_00009211	chr5	+	6583409	CCGTCCCTTCCAGGTGGCAG	5	6583702	-
HIT000332651	chr19	+	6680187	ACCTAGGGCCTGGGGTCTGA	19	6680137	+
HIT000332651	chr19	+	6680187	CCTGGGTGAGCAGCCAACCT	19	6680153	+
HIT000332651	chr19	+	6680187	GGTCTACGCCTATTACAACC	19	6680171	+
HIT000332651	chr19	+	6680187	TATCCAGCCTGGAGCAGTCA	19	6680192	+
HIT000332651	chr19	+	6680187	CTCAGAGTGTGAGACCTGAG	19	6680259	-
HIT000332651	chr19	+	6680187	AAGGAGGAGCTTGGTCAGTG	19	6680283	-
HIT000332651	chr19	+	6680187	AGGGAGTCCAGCATTGTCTT	19	6680315	-
HIT000332651	chr19	+	6680187	GGTAGTCTCACTGTGAGTCT	19	6680428	+
HIT000332651	chr19	+	6680187	GCTCCTCTTTCAATTAGGTG	19	6680455	-
T054078	chr11	+	6696419	GTAGCTCTCCTTTAGTTTCT	11	6696173	+
T054078	chr11	+	6696419	ATGCATTTAAGAGCACAGAG	11	6696202	-
T054078	chr11	+	6696419	CACAGAGAGGAAAGCCTTAA	11	6696215	-
T054078	chr11	+	6696419	TAAGGGTACAGATATTACCC	11	6696232	-
T054078	chr11	+	6696419	TTACCCAGGCATGAACAATA	11	6696246	-
T054078	chr11	+	6696419	AGTTCTTTTTTAGATGAAGA	11	6696285	-
T054078	chr11	+	6696419	TTTTGCCTCATGTTCTTTAC	11	6696412	-
T054078	chr11	+	6696419	AAGAATGTACAATGTAAAAC	11	6696531	-
T054078	chr11	+	6696419	AATGCCATGGAATTTTCATA	11	6696902	+
T278516	chr5	+	6757866	CTATGTACTTAGACCGCCCA	5	6757684	-
T278516	chr5	+	6757866	CAAACCAAACAATCATAATG	5	6757770	-
T278516	chr5	+	6757866	ACTCAAGGGGCTGCACAGGC	5	6758190	+
T278516	chr5	+	6757866	GCTCTAGAACATGCACTCAA	5	6758204	+
T278516	chr5	+	6757866	CGGAAGGACTCTAGAGCTGA	5	6758226	+
T278516	chr5	+	6757866	GTCCTTCCGGTTGTCAAGGT	5	6758237	-
T278517	chr5	+	6757866	TGCTCTGTTCTCCAGGTGGA	5	6758285	+
T278516	chr5	+	6757866	AGCCCTATCCTCATGGCACC	5	6758304	-
T278517	chr5	+	6757866	TCTGCACACTCTTAGGAACC	5	6758325	+
T278516	chr5	+	6757866	CCGCTGACAGCACCATATGG	5	6758347	-
T278516	chr5	+	6757866	TTCCCCCCAGCACCACCATA	5	6758362	+
T278520	chr5	+	6763585	TGGCAGGACGGGATCCACAG	5	6763536	-
T278520	chr5	+	6763585	CAGTGGGTGGCCCTTTGATA	5	6763553	-
T278520	chr5	+	6763585	CAGCCAGAGTTGACACCACG	5	6763586	-
T278520	chr5	+	6763585	GGTGCAGAACAAAGAGCGGT	5	6763641	-
T278520	chr5	+	6763585	GAAACACAGGACACGTACAG	5	6763689	+
T278520	chr5	+	6763585	AGTGGTCAAAGACCCAAGGC	5	6763721	-
T278520	chr5	+	6763585	CTTCTGTGCCAGACCAGCCT	5	6763737	+
T278520	chr5	+	6763585	CCTTGTATGTCCCCAGGGAC	5	6763800	-
T278520	chr5	+	6763585	TCCCCAGTGTCCTCTGTGAA	5	6763841	-
T278521	chr5	+	6766012	TCTCACCCTTGAGAAGAAGG	5	6765962	-
T278521	chr5	+	6766012	GACCACAGAGAAACTCTGCA	5	6766002	+
T278522	chr5	+	6766012	GACGTGCTGCCGGCTGCAGC	5	6766044	+
T278521	chr5	+	6766012	AGGGGAGCCCCACCTAAGGT	5	6766076	-
T278521	chr5	+	6766012	TCAGGTTTAAAAAAGGCCCA	5	6766132	-
T278521	chr5	+	6766012	AAATTGCAGCCTCATGTCCC	5	6766152	+
T278521	chr5	+	6766012	TACTACAGATGCTGCACCTT	5	6766233	-
T278521	chr5	+	6766012	GGGGTCCCTCCTGCTCCCCA	5	6766262	-
T278521	chr5	+	6766012	GGGAACTGATGGACTCCCCT	5	6766281	+
T278521	chr5	+	6766012	CAATTCTAGCAGACCCTCTG	5	6766302	+
T278524	chr5	+	6771588	AACCTCTTAAGCATCACCCA	5	6771606	-
T278524	chr5	+	6771588	CATCACCCAGGGCTTGTGAT	5	6771617	-
T278524	chr5	+	6771588	ATCGAGCTGAAAATAGTTTC	5	6771678	+
T278524	chr5	+	6771588	CAGGTCAGCTGGGTCTCACT	5	6771718	+
T278524	chr5	+	6771588	AGCTGACCTGGAAAATGACA	5	6771728	-
T278524	chr5	+	6771588	TCAGGACGGAAAGGTTAAGT	5	6771769	+
T278524	chr5	+	6771588	TTCTTCATTTGTGTCAAAGA	5	6771802	+
T278524	chr5	+	6771588	CTTGACTGCTACTGATTTAA	5	6771831	-
T278524	chr5	+	6771588	ACTCTTGTGCTCATGCTCGC	5	6771873	+
T278525	chr5	+	6771712	CACAAGAGTTTAGCGCCTCT	5	6771884	-
T278525	chr5	+	6771712	GAGAGAGGATGCTGCATACT	5	6771912	-
T278525	chr5	+	6771712	GCTGAAGAAGGTCTTCTCGG	5	6771947	+
T278525	chr5	+	6771712	CTTATTCTTGTCCCAGTTGA	5	6771978	-
T278525	chr5	+	6771712	GCTTCCCAACGGTCTTCATG	5	6772000	-
T278528	chr5	+	6773537	TCTACCTGCGGGAACAGGAG	5	6773552	+
T278528	chr5	+	6773537	CAGCCTGTGGGATTCTGGCC	5	6773574	-
T278528	chr5	+	6773537	CTGAAGCTCCTGCTTGCTGC	5	6773604	+
T278528	chr5	+	6773537	ATGCTCATTCCCGCCGCGGT	5	6773624	-
T278528	chr5	+	6773537	ACAGAGGAAGGTGGCGCAGC	5	6773697	+
T278528	chr5	+	6773537	ATCAGCGGATGCGAGGACAG	5	6773713	+
T278528	chr5	+	6773537	TTCCGGTCGCTTCCACTTTG	5	6773738	-
T278528	chr5	+	6773537	CTGCGTGTGAATGTTCCTAG	5	6773779	+
T278528	chr5	+	6773537	TATTTCTCCTGGGCACACCC	5	6773823	-
T140691	chr17	-	6923330	CCAAAAAAATCTAGGATGTT	17	6923049	-
T140691	chr17	-	6923330	TGGACTAGCTCCCCAAATTT	17	6923082	-
T140691	chr17	-	6923330	GACAGAGCAGGGCTGGCGGG	17	6923155	+
T140691	chr17	-	6923330	GTGACTTCCAAAATTGGCAT	17	6923178	+
T140691	chr17	-	6923330	CCGCTCGGGGGCTAGGGTCC	17	6923237	-
T140691	chr17	-	6923330	GACACCTGGCTTCCAGACCG	17	6923259	-
T140691	chr17	-	6923330	CGGGGGGAATCACTCCTCAA	17	6923277	-
T140691	chr17	-	6923330	TGCCCCTGTCTTAAGGAAGC	17	6923326	-
T140691	chr17	-	6923330	ACGGTGACCAGCCAGGGGGG	17	6923372	+
T355439	chr9	-	7146010	TGGATTTGAGAAGACTTAGC	9	7145790	+
T355439	chr9	-	7146010	CAGTCCTCATTTCTCAGTCA	9	7145817	-
T355439	chr9	-	7146010	AGGATTTAATAAACAGAAAG	9	7145851	-
T355439	chr9	-	7146010	GTCCTGGAGGAAGAGCATTC	9	7145879	+
T355439	chr9	-	7146010	ATTTCATCCTCAGAGTGTCC	9	7145895	+
T355439	chr9	-	7146010	CTGAGAGCAACATCTTCAGT	9	7145933	+
T355439	chr9	-	7146010	CACTAGCCAGATTGTGTTTG	9	7145972	+
T355439	chr9	-	7146010	GTGTTCAATGTCCAGATCAA	9	7146016	+
T355439	chr9	-	7146010	CACTTACCAGTGCAGCCAGG	9	7146033	-
T167577	chr19	-	8468340	CCCAGAAGCCAAAAGGCTCC	19	8468041	+
T167577	chr19	-	8468340	GAGTTTACCTCTGAGGGAGG	19	8468060	-
T167577	chr19	-	8468340	GGAGGGCGCTTCTGATCTTA	19	8468078	-
T167577	chr19	-	8468340	GGGCTGGCTGTGACCAGATG	19	8468113	-
T167577	chr19	-	8468340	CCTTGTTACCCCTGATGTGA	19	8468162	-
T167577	chr19	-	8468340	GCCTCTGGAGTCCTGCAGGG	19	8468209	-
T167577	chr19	-	8468340	AAAGGGGGTACAGGGGGACG	19	8468272	+
T167577	chr19	-	8468340	TGCGGTAGATCTCTGCAAAG	19	8468288	+
T167577	chr19	-	8468340	TGTCCACCACGTTGTTCCCC	19	8468357	+
T237322	chr3	-	8609221	AAAGCCTTAGTGGAAAAATC	3	8608987	+
T237322	chr3	-	8609221	GTATATCTAGGACAAGTTAT	3	8609049	+
T237322	chr3	-	8609221	ATGACTCAGTTTCTGTCCCT	3	8609080	+
T237322	chr3	-	8609221	AGCGAATATTATCTGGGGAG	3	8609117	+
T237322	chr3	-	8609221	CTACCAGCGTGTGGAAGATC	3	8609142	-
T237322	chr3	-	8609221	CCGAAAGCACTTTGTCTGTG	3	8609172	-
T237322	chr3	-	8609221	GTGAGCAGCTGCTGAGCGGC	3	8609198	-
T237322	chr3	-	8609221	CGGGCGTACATCGTCACCAA	3	8609218	-
T237322	chr3	-	8609221	GTTTGGACTTGCTGCAAGTT	3	8609256	+
T158356	chr18	-	8830019	AATTCCCAGAAACGTGCTAC	18	8829742	-
T158356	chr18	-	8830019	CGCTGCATGGCATGGTGTCC	18	8829777	+
T158356	chr18	-	8830019	GCTTTCCCGAGAAGCCACTG	18	8829801	+
T158356	chr18	-	8830019	TACATGCCGGTGTGTTACTA	18	8829838	-
T158356	chr18	-	8830019	GATTCTTCCTTCACAAGCAG	18	8829895	-
T158356	chr18	-	8830019	GGCAAAGAGGGGGTACTGAA	18	8829920	-
T158356	chr18	-	8830019	CCTGGCTGGTGCTGAAGAGC	18	8829958	+
T158356	chr18	-	8830019	CCACCGTATCCCGTTCCGCC	18	8829976	+
T158356	chr18	-	8830019	CACACACTACTTCTATAACA	18	8830067	-
T002865	chr1	+	9986378	ATGCTGGAAAACATTTTGGA	1	9986264	-
T002865	chr1	+	9986378	AGGCTCTAGGCAAAATGGTC	1	9986360	-
T002865	chr1	+	9986378	TAAGACATATTTTATGTGGG	1	9986607	+
T002865	chr1	+	9986378	ATTTCATTCAATGGTCCGAT	1	9986692	-
T002865	chr1	+	9986378	CCAATGAGCAAGTGTCCAAT	1	9986710	+
T002865	chr1	+	9986378	CTTGTGTCAGGCTAATATTT	1	9986786	+
T002865	chr1	+	9986378	TATAGGCAGCAATAAAGCTA	1	9986828	+
T002865	chr1	+	9986378	TCTAGGTGTTCAGATATCTT	1	9986855	+
T002865	chr1	+	9986378	AGATTAAATGTAGCAAGAAG	1	9986875	-
T237819	chr3	+	9989027	TGCCGTCGCCGCCTGCTGGA	3	9988979	+
T237816	chr3	+	9989027	CAGAGCCACGGCCGCGCCCC	3	9989014	-
T237816	chr3	+	9989027	CGCACGACAAGCCCTGCGTC	3	9989037	-
T237820	chr3	+	9989094	GTGCTCAACCTCCTGACGCA	3	9989051	+
T237816	chr3	+	9989027	CGACAGACCTGCTGTCCACA	3	9989077	+
T237820	chr3	+	9989094	TGGCGCTGGTGCATGGTGTA	3	9989107	+
T237816	chr3	+	9989027	GCTGCAAAACCCACTCCTGC	3	9989136	+
T237816	chr3	+	9989027	CGCCCAGGCCGAGCAGAGTC	3	9989172	-
T237816	chr3	+	9989027	GCCAGCGCCGTAAGCAGCAA	3	9989198	-
T237816	chr3	+	9989027	GCTGGGCGTTCGCGGGGGCC	3	9989244	+
T237820	chr3	+	9989094	AGCCGCGCCTGCGAGCCGTA	3	9989261	-
T237816	chr3	+	9989027	TACATGCTTACCGACCCTTA	3	9989279	+
T237817	chr3	+	9989027	GGCCGCGGTGCTGGTGCTCG	3	9989322	+
T237820	chr3	+	9989094	GCTGCCCGCGTTGTTGGCGC	3	9989388	+
T278891	chr5	+	10310779	GCAGCTCCACCAAGGAGTGC	5	10310730	+
T278891	chr5	+	10310779	GGAGCTGCAGGGAGCCCGCT	5	10310742	-
T278891	chr5	+	10310779	AGGATTCAGCGCTTTCCCAG	5	10310760	+
T278891	chr5	+	10310779	GCAGTGCCTTTCCTGTGCAC	5	10310780	+
T278891	chr5	+	10310779	GAAGGTTCTTGAGCACCAGT	5	10310838	-
T278891	chr5	+	10310779	TCTATCTGGGGATGACAAGA	5	10310864	+
T278891	chr5	+	10310779	CAAATTTAAGCTTTCTATCT	5	10310877	+
T278891	chr5	+	10310779	TATTTAGGCCTGGGGTATAT	5	10310972	+
T278891	chr5	+	10310779	GACTACTACAAAATTATTAA	5	10311079	+
T278892	chr5	+	10313256	GAGAGGATCACAAACAAAAC	5	10313015	-
T278892	chr5	+	10313256	TGACTATTGCTGCAGTGCAG	5	10313226	+
T278892	chr5	+	10313256	TAAAATTTCCTTGTAGAGAG	5	10313385	-
T278892	chr5	+	10313256	TATCGAAGTGTTGGGACCAC	5	10313472	-
T278892	chr5	+	10313256	TGTGTAAGTGTCTGACGGCC	5	10313499	+
T278892	chr5	+	10313256	CTTACACAAGCAGATCTCGT	5	10313511	-
T278892	chr5	+	10313256	TCAAAACTGAAGCTCATGGA	5	10313581	+
T278892	chr5	+	10313256	CCTGGTAGGAGGGAAGAGTT	5	10313618	+
T278892	chr5	+	10313256	ATTATGAAACAATTAAGAAA	5	10313713	-
T278893	chr5	+	10316084	ACACATGCTTGGGCCAGGCG	5	10316046	+
T278893	chr5	+	10316084	AAAAATCAGAAACACATGCT	5	10316057	+
T278893	chr5	+	10316084	AGGTGGGGCCTTGCGGACCC	5	10316081	-
T278893	chr5	+	10316084	CCTGGAAAGGCTGCCCTTCC	5	10316099	-
T278893	chr5	+	10316084	AGGCAGGCACTCTCTCCAGT	5	10316137	+
T278894	chr5	+	10316219	GTGCAGTAGGGGCTCTGGAT	5	10316176	+
T278893	chr5	+	10316084	TGAAGGAGGTGGTGCAGTAG	5	10316187	+
T278893	chr5	+	10316084	ATTTTCGTGCCTGTGTGATA	5	10316263	+
T278893	chr5	+	10316084	AATTGAAGAGTGAGAAAAAC	5	10316297	-
T278893	chr5	+	10316084	AGAGTGTTCTTCCTGCCTGT	5	10316373	-
T278894	chr5	+	10316219	CTGCGAGGCGGGAAGCCCAC	5	10316391	+
T278894	chr5	+	10316219	TCACGCAGTTTGCGGAGGGG	5	10316456	+
T278894	chr5	+	10316219	CTCCGCTCCAGTACGCAGGT	5	10316486	-
T278894	chr5	+	10316219	GGTAGGTCCGAGGCTCTGCC	5	10316503	-
T278895	chr5	+	10322282	ACTTCTTCAGGTTATGGGGG	5	10322034	-
T278895	chr5	+	10322282	CTCTGCATGACGAATGGCAG	5	10322085	-
T278897	chr5	+	10322342	ATTCGAGATCCCTGCAGCAT	5	10322116	-
T278895	chr5	+	10322282	AACGGGAGTCCCAATGCTGC	5	10322129	+
T278897	chr5	+	10322342	GGTCGGGGACTGTAGGCAAA	5	10322147	+
T278895	chr5	+	10322282	TAATTAAGGCCACTAAGGTC	5	10322163	+
T278895	chr5	+	10322282	AAAAAGGATAGTTACCATGC	5	10322187	+
T278895	chr5	+	10322282	TCACCTGCATTTCATGATAC	5	10322477	+
T278897	chr5	+	10322342	GTAGTAAAAAGAGAGATGGC	5	10322510	+
T278895	chr5	+	10322282	ACATACCTGTCTGGTTATGG	5	10322696	+
T278895	chr5	+	10322282	TTCATATTAATACTATGGTA	5	10322775	+
T184399	chr2	+	10340148	GCTTTGCCAGATTTTTTTTT	2	10339957	-
T184399	chr2	+	10340148	AATCTGGCCACAGCTGGGTG	2	10340249	+
T184399	chr2	+	10340148	TTCAAAAAAACTCTGTTTCA	2	10340324	-
T184399	chr2	+	10340148	GATGGTGCACTTCCATGGCT	2	10340384	+
T184399	chr2	+	10340148	TTCTGACCTGAGGTAAGTAA	2	10340490	+
T184399	chr2	+	10340148	TGTGCGCGCAGTCCCTGTGC	2	10340514	+
T184399	chr2	+	10340148	TTTTGCGCGCGCGGTCCCTG	2	10340548	+
T184399	chr2	+	10340148	TTTGTGTGCGCGGTGCCTGT	2	10340609	+
T184399	chr2	+	10340148	ATTTGTGCGCGCAGTCCCTG	2	10340641	+
T184400	chr2	+	10340544	CACAAATTATGAGTCCCACA	2	10340654	-
T184400	chr2	+	10340544	TTTTGCGCGCGCGGTCCCTG	2	10340734	+
T184400	chr2	+	10340544	TTTGTGTGCGCGGTGCCTGT	2	10340764	+
T184400	chr2	+	10340544	ATTTGTGCGCGCAGTCCCTG	2	10340796	+
T184400	chr2	+	10340544	GCACAAATTATGAGTCCCAC	2	10340808	-
T184400	chr2	+	10340544	TTTTGTGTGCGCGGTCCCCG	2	10340827	+
T278909	chr5	-	10441895	AGTTCGAAGCCCGAGAAGTT	5	10441608	-
T278909	chr5	-	10441895	AGGGAAGCGGGTTAAGTGAA	5	10441695	+
T278909	chr5	-	10441895	GCTGCGTGAGGCTGAGGCTA	5	10441735	+
T278909	chr5	-	10441895	GTGAGTTCGCCGCTCACATT	5	10441782	-
T278909	chr5	-	10441895	CTACAAAAGCATCTTCGGAT	5	10441818	+
T278909	chr5	-	10441895	CTCGCGCGGCTCTGAACCAC	5	10441851	-
T278909	chr5	-	10441895	GAGCAGCGGCTGCTGCTAGT	5	10441875	-
T278909	chr5	-	10441895	AGCACCTCCTTGTCCAGCCC	5	10441906	-
T278909	chr5	-	10441895	AGCGAGGCGGGGCTGCTCCC	5	10441926	+
TCONS_00019237	chr11	+	10952830	AAAATCACCGCGTCCCCGAG	11	10952786	+
TCONS_00019237	chr11	+	10952830	CTAGGAGGGAGGGGGCGGAC	11	10952899	-
TCONS_00019237	chr11	+	10952830	AATGAGCACTCGCAGGAGCA	11	10952942	-
TCONS_00019237	chr11	+	10952830	CCGGCGCGGGCCTCCAGGGC	11	10952968	-
TCONS_00019237	chr11	+	10952830	CCGGCCTCCGCACACTCCCC	11	10953038	+
TCONS_00019237	chr11	+	10952830	GGACGGAGCAGCGCGTAACT	11	10953057	-
TCONS_00019237	chr11	+	10952830	AACTAGGGAGAGGATAGGCC	11	10953073	-
TCONS_00019237	chr11	+	10952830	GGCCGGGCTGGTGGAGATGC	11	10953089	-
TCONS_00019237	chr11	+	10952830	TTGCTTTGGCTCTTTAGCTT	11	10953125	+
T213811	chr20	-	11898513	GGATCAATTAACAAAGGGTA	20	11898234	+
T213811	chr20	-	11898513	CATTATGTCCCCAGTTAAGC	20	11898255	+
T213811	chr20	-	11898513	AATATATTTGACAACAGGAA	20	11898316	+
T213811	chr20	-	11898513	AGAACTATGCATGTTACAAT	20	11898403	-
T213811	chr20	-	11898513	TTGCTTGGTCCAATCATGAT	20	11898436	-
T213811	chr20	-	11898513	TGATTGGTGACTTCAGCTAT	20	11898452	-
T213811	chr20	-	11898513	GGCTGTCTGACTCCATCTGC	20	11898486	-
T213811	chr20	-	11898513	TGAATGGATCGGAGGAGAGT	20	11898521	+
T213811	chr20	-	11898513	ATTCACCACACAACTTCAGC	20	11898536	-
T339244	chr8	+	12379659	TTATTATACATAATTTCAAA	8	12379417	-
T339244	chr8	+	12379659	TGAGAAATTAGCCTGGTAAG	8	12379440	-
T339244	chr8	+	12379659	AGGTGCACCTTAATTTAAGT	8	12379460	-
T339244	chr8	+	12379659	GCGACTTTTTCCAGAGACAG	8	12379875	-
T339244	chr8	+	12379659	CTTGGGCTCAGGTTGTGCAC	8	12379932	-
T339244	chr8	+	12379659	AATCTTTAGGCTTTGAAGAC	8	12379965	-
T339244	chr8	+	12379659	CGGGGATCTTAAAATGGCTC	8	12379985	-
T339244	chr8	+	12379659	TAAAGTTTGTTTAAGAGTTC	8	12380064	-
T339244	chr8	+	12379659	TACTCAACAACAACAACAAC	8	12380159	+
T127533	chr16	+	12833415	GTGCTTGTTCGAGTAAACAC	16	12833448	-
T127533	chr16	+	12833415	AACACTGGGGCTGCAAGAGT	16	12833463	-
T127533	chr16	+	12833415	TCTATACTAGAGGCAAAAAT	16	12833538	+
T127533	chr16	+	12833415	AGGATGCCAAAGCAACAACA	16	12833557	-
T127533	chr16	+	12833415	GCCTCCTCTCTAGTTAGAGG	16	12833586	-
T127533	chr16	+	12833415	CCAAGTGGCAAGGAGACATG	16	12833609	-
T127533	chr16	+	12833415	GACATGAGGAGAAATTGGCT	16	12833623	-
T127533	chr16	+	12833415	AAATTGGCTGGGGGATTCCA	16	12833634	-
T127533	chr16	+	12833415	ATAAAAGGGTTAGGTGTCAG	16	12833674	-
uc021pna.1	chr10	-	12941502	TTCATGCGTTTAAGAGATAC	10	12941224	+
uc021pna.1	chr10	-	12941502	TTTTTTATGTTATTATGAGT	10	12941259	+
uc021pna.1	chr10	-	12941502	TGAAAAATAGTAATTCACCA	10	12941294	+
uc021pna.1	chr10	-	12941502	ATTGGCAAAATTTCAGAGTC	10	12941322	-
uc021pna.1	chr10	-	12941502	GACATCTATAAAGACCAATC	10	12941386	-
uc021pna.1	chr10	-	12941502	ACCCTTTGATCTAGTAATTC	10	12941431	-
uc021pna.1	chr10	-	12941502	TGCCATAATGTTTGCACATG	10	12941494	+
uc021pna.1	chr10	-	12941502	CATTATTATATTAAAAGATT	10	12941512	-
uc021pna.1	chr10	-	12941502	AATACCCATCAAGAGAGGTC	10	12941542	-
T238242	chr3	+	13049359	TGGTAAGCTGGACGTGCTGG	3	13049376	+
T238242	chr3	+	13049359	CGGGGAAGGGTGGGCTCCAT	3	13049396	+
T238242	chr3	+	13049359	GGATTCTGTGACCTTGCTCC	3	13049415	+
T238242	chr3	+	13049359	TGTCCTGTGGGAGGAGAGCT	3	13049437	-
T238242	chr3	+	13049359	TTCTAAGCCTGCACTCCTCT	3	13049490	-
T238242	chr3	+	13049359	CCTGGGGTGGGCTTATGGAA	3	13049543	+
T238242	chr3	+	13049359	CACTCAGAAGGCCAGGCACC	3	13049581	+
T238242	chr3	+	13049359	TCTGTACCTGAAGATGAAAC	3	13049601	-
T238242	chr3	+	13049359	TCTTGGCAGTTCTGAAGTTC	3	13049638	-
T238243	chr3	+	13050775	AGTGCGGTGACAGCCAATCC	3	13050734	-
T238244	chr3	+	13050775	CGCCACCACATGGAGAGGTG	3	13050776	+
T238243	chr3	+	13050775	GGGCAGGCTGATTTCTGACA	3	13050848	-
T238243	chr3	+	13050775	GACATGGTGTAATGTCATCA	3	13050864	-
T238243	chr3	+	13050775	ACCTTGCCTGAGAAGCCTTA	3	13050894	-
T238243	chr3	+	13050775	CTGAAAAGGGAAGCGCAGAG	3	13050917	-
T238246	chr3	+	13051028	AAGGGAGTTGGCCGCCCACC	3	13050983	+
T238243	chr3	+	13050775	AACTCCCTTTGACCACTTCC	3	13050994	-
T238243	chr3	+	13050775	ATTTCCGGGGGAGTTACCCC	3	13051015	+
T238246	chr3	+	13051028	CGGGCATCTGGGGCATTTCC	3	13051029	+
T238243	chr3	+	13050775	ACTTGGGCTGCGGGCATCTG	3	13051039	+
T238246	chr3	+	13051028	TTGGAGTTATACTTGGGCTG	3	13051049	+
T238246	chr3	+	13051028	ATCTTGGCAGGAGGAGGTGA	3	13051094	+
T238246	chr3	+	13051028	CACCCCAAGCAGAAACCAGT	3	13051114	-
T238246	chr3	+	13051028	GCTGACAGTGCGTTGAGAGC	3	13051256	-
T238246	chr3	+	13051028	ACACCACAGCTCTATGTCTT	3	13051287	-
T238246	chr3	+	13051028	CGCCACACTGGCAGAGAGGA	3	13051315	+
T169099	chr19	-	13056168	AGATCCCTAAAGAATGAATG	19	13055871	-
T169099	chr19	-	13056168	TTGCCCCCGCTTCCAACTTA	19	13055909	-
T169099	chr19	-	13056168	TAAGGTTTTTTTTCTGTGCT	19	13055927	-
T169099	chr19	-	13056168	CAAAACTAGAAATACCTGAA	19	13055956	+
T169099	chr19	-	13056168	TCACTTTGACTGCTCTACAA	19	13055984	-
T169099	chr19	-	13056168	TCTGGTCTGGGTATCCTGGC	19	13056012	+
T169099	chr19	-	13056168	AGACCAGAATAAAACTCATT	19	13056024	-
T169099	chr19	-	13056168	CATTTGGGGGCCGGGTACGG	19	13056040	-
T169099	chr19	-	13056168	ACCCAATACAAAAAATTATC	19	13056155	-
T127555	chr16	+	13352190	AAGGACACACAGTTAACAAA	16	13352153	+
T127555	chr16	+	13352190	TCCTTTAACTTAACTTTTCA	16	13352168	-
T127555	chr16	+	13352190	CAAAAAAATAGTAATGAAAA	16	13352207	-
T127555	chr16	+	13352190	TTTGAAGACTAGAAATAAGT	16	13352247	-
T127555	chr16	+	13352190	TGAAGGATATGGCATATAAC	16	13352270	-
T127555	chr16	+	13352190	CAATATGTTGAATAATTACA	16	13352346	-
T127555	chr16	+	13352190	ATTTCCTAGGAATGTGCTGG	16	13352372	+
T127555	chr16	+	13352190	CCATTGCATCCCTATTTCCT	16	13352385	+
T127555	chr16	+	13352190	TGATTTACAGATTCTGAGGC	16	13352473	-
T074361	chr12	+	13693046	ACACTGGATATTTCTTATCA	12	13692808	-
T074361	chr12	+	13693046	GTTTCTACTATAGCTGGTGC	12	13692992	+
T074361	chr12	+	13693046	ACTGGCGAATCTACTTGGGT	12	13693020	+
T074361	chr12	+	13693046	CCAAGACTCCTACCAACAAT	12	13693040	-
T074361	chr12	+	13693046	ACCAACAATTGGAAACCAAC	12	13693051	-
T074361	chr12	+	13693046	GATTGTTAAAAGTGCTGTTT	12	13693090	+
T074361	chr12	+	13693046	TGGACTTGTTCAAATGATGC	12	13693347	+
T074361	chr12	+	13693046	ATCTTGTTTCTCATTGGGGT	12	13693430	+
T074361	chr12	+	13693046	CACCAAAATCCAAGAGAGAA	12	13693542	-
T169292	chr19	-	13885050	TGGAGACACCATGTTAGTCG	19	13884653	-
T169292	chr19	-	13885050	TAAGCTCAAGGCACAAGTGC	19	13884794	+
T169292	chr19	-	13885050	GCTTACTGACCTCAACACCC	19	13884809	-
T169292	chr19	-	13885050	ACTCAGACTAGGTTAGGGTG	19	13884996	+
T169292	chr19	-	13885050	GATCCACTACACTACCCTTG	19	13885131	-
T169292	chr19	-	13885050	GGAAAAACGCAAGAACTCAC	19	13885191	+
T169292	chr19	-	13885050	AACCATGGGATACAGCGGGG	19	13885212	+
T169292	chr19	-	13885050	CGGAAGGCACAGGGAACCAT	19	13885226	+
T169292	chr19	-	13885050	TGTGAGCAGTCGTAGCCGGA	19	13885242	+
T279183	chr5	+	14711361	ATGTCTGTCACCTCCTCTGT	5	14711333	-
T279183	chr5	+	14711361	GACAGACATGCCTCCGACAG	5	14711349	+
T279183	chr5	+	14711361	GAATGAGTCGGCCACGGAGG	5	14711385	+
T279183	chr5	+	14711361	TTTGGTCTAGAAAAAGAAGA	5	14711409	+
T279183	chr5	+	14711361	ACGAGCAGGGAGACAACACC	5	14711479	-
T279183	chr5	+	14711361	TGAGGGGTCCCCCAAGACCC	5	14711500	+
T279183	chr5	+	14711361	AAGGTTTAAGCCTACAGTGA	5	14711517	+
T279183	chr5	+	14711361	AAACCTTCTTATGGTTGGGG	5	14711530	-
T279183	chr5	+	14711361	TCAGTGTGTTCCTTGCAGTT	5	14711576	-
ENST00000589927.1	chr19	+	15733762	GCAGGACACCCCTTTCTGCA	19	15733803	-
ENST00000589927.1	chr19	+	15733762	GACCACATTCCATGCAGAAA	19	15733815	+
ENST00000589927.1	chr19	+	15733762	AAGGAGCTGCTTCCTCTCTC	19	15733878	-
ENST00000589927.1	chr19	+	15733762	GATCGCAGTAATATATTCAC	19	15733922	+
ENST00000589927.1	chr19	+	15733762	GTTATTCCGTTTCACTACAA	19	15733958	+
ENST00000589927.1	chr19	+	15733762	AGTCCTTGTACCGGAAGAAC	19	15733980	+
ENST00000589927.1	chr19	+	15733762	CACAGGGAGTGAGGAAGTAC	19	15734004	+
ENST00000589927.1	chr19	+	15733762	CTGTGGACGGCGCTTCCACA	19	15734019	-
ENST00000589927.1	chr19	+	15733762	GCACCAGTCTGCAGGCCCTG	19	15734037	+
TCONS_00026750	chr19	+	15939756	GAGGCCTGACAGTTCCCTTT	19	15939538	+
TCONS_00026750	chr19	+	15939756	TCTGGAGCAGCTGAAAAACA	19	15939632	-
TCONS_00027489	chr19	+	15939789	TCGACCCTGTGACATTCTTC	19	15939747	-
TCONS_00026750	chr19	+	15939756	ATACGGACATGCTTGACACT	19	15939992	-
TCONS_00026750	chr19	+	15939756	GACACTTGGTGCCAAAATCT	19	15940006	-
TCONS_00026750	chr19	+	15939756	GTCTCACGAAGGAGTCCCCC	19	15940032	+
TCONS_00026750	chr19	+	15939756	GTGAGACCGGCCCCCTGTCC	19	15940045	-
TCONS_00027489	chr19	+	15939789	CGGAATGAGGGCCAGGACAG	19	15940059	+
TCONS_00026750	chr19	+	15939756	AGATTGGAGGGTAGCGACAG	19	15940180	+
TCONS_00026750	chr19	+	15939756	AGACTGGACAGGGAGATTGG	19	15940193	+
TCONS_00026750	chr19	+	15939756	AGAGAAGAAAAAGACTGGAC	19	15940204	+
ENST00000589333.1	chr19	+	15945618	GCCAGGAGCTTAAGGGTTGT	19	15945568	+
ENST00000589333.1	chr19	+	15945618	AGGAGTGTTGCAAGGAAGCA	19	15945606	+
ENST00000589333.1	chr19	+	15945618	AGCATGCTGGGATGGCCATT	19	15945630	+
ENST00000600160.1	chr19	+	15945697	AGGAACGGATGAAGCCTGCT	19	15945654	+
ENST00000600160.1	chr19	+	15945697	CTTAAGAGATGAGGGTCCAG	19	15945674	+
ENST00000600160.1	chr19	+	15945697	TAATCCTTTTTATAGGCGGC	19	15945698	+
TCONS_00026909	chr19	+	15945758	GGAAAAAATTTTAGAGGATA	19	15945731	+
ENST00000600160.1	chr19	+	15945697	CACCCAAAACAAAAAATCTC	19	15945752	-
ENST00000600160.1	chr19	+	15945697	AAAGTCTAAAACGCTTAGGC	19	15945779	-
ENST00000589333.1	chr19	+	15945618	AACCATCAGATCCTTGCCCA	19	15945803	-
TCONS_00026909	chr19	+	15945758	GAGTAGGCTTGAGGACACCA	19	15945823	+
ENST00000600160.1	chr19	+	15945697	TGGACAACAGTACACGCATA	19	15945851	-
ENST00000589333.1	chr19	+	15945618	GGTTGCCAAATATGTGGAAC	19	15945879	+
ENST00000600160.1	chr19	+	15945697	AGTATGTTGTTTGTTGTTAG	19	15945923	-
TCONS_00026909	chr19	+	15945758	CCTTATTATCTCTTCTGCAT	19	15946005	-
ENST00000583934.1	chr17	-	16285982	TGCACCTGGTCCTGCGCCTG	17	16285876	-
ENST00000583934.1	chr17	-	16285982	AGAATTAACAGCCACCCCTC	17	16285895	+
ENST00000583934.1	chr17	-	16285982	TCGTTGCATGGTAGCATACT	17	16286041	-
ENST00000583934.1	chr17	-	16285982	GAAATTCTCTAGTGATGTGT	17	16286075	-
ENST00000583934.1	chr17	-	16285982	TAAAACTGGTGAAAATGTTT	17	16286104	-
ENST00000583934.1	chr17	-	16285982	AAAGTTAAGTCACTTGACTT	17	16286156	-
ENST00000583934.1	chr17	-	16285982	CTTGACTTTGGTATACACTT	17	16286168	-
ENST00000583934.1	chr17	-	16285982	TATACACTTGGGTGGGCTGA	17	16286179	-
ENST00000583934.1	chr17	-	16285982	TGTTTAAGTCATTACAAGTT	17	16286219	-
T319098	chr7	-	16745779	TACCTTATAATGGGTGCCTA	7	16745551	-
T319098	chr7	-	16745779	CACCAGCATACTTTTACCCT	7	16745570	+
T319098	chr7	-	16745779	TGGTGCAATGGCAGGGTTCT	7	16745585	-
T319098	chr7	-	16745779	TGACCTTAATTAGAGGAATC	7	16745628	-
T319098	chr7	-	16745779	CTCCTAGAATCCGAATCGGA	7	16745677	-
T319098	chr7	-	16745779	GGAAGGTGAGGAAAATTAAA	7	16745694	-
T319098	chr7	-	16745779	AAAGTGGTGTGTGGTAACCT	7	16745736	+
T319098	chr7	-	16745779	ACCATTTGAGAAGAGAAACT	7	16745773	-
T319098	chr7	-	16745779	GATAGGCTTCCCTTGTGCAG	7	16745827	-
T143039	chr17	+	17494747	GCCGCCAGTTCCCAGGCAAT	17	17494727	+
T143039	chr17	+	17494747	CGCAAGCCTTCACGCCCCTC	17	17494771	-
T143039	chr17	+	17494747	GAGGGATCTGCAAGGCCCGA	17	17494789	+
T143039	chr17	+	17494747	CCGCCGCGGAAACTGGGAGA	17	17494807	+
T143039	chr17	+	17494747	GTAACGAACAGCTCGGTGGC	17	17494890	+
T143039	chr17	+	17494747	GATGAAGAGATCTGGGAACC	17	17494921	+
T143039	chr17	+	17494747	GCTCTATAGGTCCGGTTCCG	17	17494993	+
T143039	chr17	+	17494747	CCGGGTAAGTGCCGCCAGTC	17	17495012	-
T143039	chr17	+	17494747	CGGTGACCCCCAACATATTC	17	17495044	-
T170487	chr19	-	17922418	CAGCATTTCTTGGTGCTTCA	19	17922119	-
T170487	chr19	-	17922418	CATGTGCCTCTAGGAGTGTT	19	17922165	+
T170487	chr19	-	17922418	TTGGTTTCAACTCTCCAAAC	19	17922194	+
T170487	chr19	-	17922418	GTTTCCCAAGTAACCCCACA	19	17922226	-
T170487	chr19	-	17922418	ACAGGGCAGGGCCTTAACCC	19	17922243	-
T170487	chr19	-	17922418	GAAGTGTCCACAATCCAGCC	19	17922264	+
T170487	chr19	-	17922418	CTTCCTTTCCTGGGCTTAGT	19	17922280	-
T170487	chr19	-	17922418	GGGCTGGAGAAATTGGCCTT	19	17922325	+
T170487	chr19	-	17922418	AACGCCAGCTTCGTGCTCAA	19	17922415	-
T170669	chr19	-	18499353	TAGGGAAGCTGGTCACCCAC	19	18499060	+
T170669	chr19	-	18499353	GCACTGTGGGAAGACAGATA	19	18499078	+
T170669	chr19	-	18499353	ACCTGCACCTGCGTATCTCT	19	18499116	-
T170669	chr19	-	18499353	GGGACAGCCGGAACAGAGCC	19	18499183	+
T170669	chr19	-	18499353	CCCGACGGCGTCAAGGTCGT	19	18499201	-
T170669	chr19	-	18499353	AGGCTGAGCTGACGCCGCAG	19	18499238	+
T170669	chr19	-	18499353	AGGTGCAGCGCGGGCGCCTG	19	18499268	+
T170669	chr19	-	18499353	TGGCAGAATCTTCGTCCGCA	19	18499326	-
T170669	chr19	-	18499353	CCCAGCTGGAGTTGCACTTG	19	18499350	-
ENST00000433526.1	chr10	-	18822264	CTAGTACCTTATTGAAGAAA	10	18821967	+
ENST00000433526.1	chr10	-	18822264	AGCTTCTGGCAAGAATCCAA	10	18822005	-
ENST00000433526.1	chr10	-	18822264	ACGGCCTAAGAGGAATTAAA	10	18822024	-
ENST00000433526.1	chr10	-	18822264	TTGCTAGCATAAAAGTCTCA	10	18822064	-
ENST00000433526.1	chr10	-	18822264	TCAACCTCCACGACTGCAGT	10	18822090	-
ENST00000433526.1	chr10	-	18822264	CTACTATTACTAGGCAGCAT	10	18822146	+
ENST00000433526.1	chr10	-	18822264	CCCATTAGCTGCTGCCACGC	10	18822222	-
ENST00000433526.1	chr10	-	18822264	AGGGAAATATTCTCTGTATG	10	18822249	+
ENST00000433526.1	chr10	-	18822264	ATCTCCAAAGACTCAAAAAC	10	18822298	+
T229010	chr22	-	18899470	GTGGGACAGGGCTGCCTTTC	22	18899177	+
T229010	chr22	-	18899470	GCCTGTGGCTATGGTGGGAC	22	18899190	+
T229010	chr22	-	18899470	GCCACAGGCAGCAGAAGTCT	22	18899201	-
T229010	chr22	-	18899470	CCTGGTCTCTCCTCAGCAGG	22	18899283	+
T229010	chr22	-	18899470	CCCTAGGATAGTCTCATAAA	22	18899349	-
T229010	chr22	-	18899470	TTCTCACACCTTACTCCACC	22	18899431	-
T229010	chr22	-	18899470	GCAGGTTGGGATGTGCCCGG	22	18899449	+
T229010	chr22	-	18899470	GAGTGGGCCCCAGTGCAGGT	22	18899463	+
ENST00000456217.1	chr10	-	18948195	AGAGAACCTATGGTCTTTCC	10	18947971	-
ENST00000456217.1	chr10	-	18948195	AGCAGAGACTCAAATCAAAG	10	18948023	-
ENST00000456217.1	chr10	-	18948195	GTCAGCCTTCAAAACGTTTG	10	18948053	+
ENST00000456217.1	chr10	-	18948195	TTGCGGTATCGCGGGGGGGT	10	18948106	+
ENST00000456217.1	chr10	-	18948195	ATTCCCAGCCGCTGGCCGTT	10	18948126	-
ENST00000456217.1	chr10	-	18948195	TCTTCGGTTTCACTTCCGGT	10	18948158	+
ENST00000456217.1	chr10	-	18948195	AAAACGCCACGTCGAAGGCG	10	18948177	-
ENST00000456217.1	chr10	-	18948195	GTCGTCACGCGCCTAGCTTC	10	18948217	-
ENST00000456217.1	chr10	-	18948195	TTCCGGCGATGGGTGGTCCT	10	18948234	-
T229038	chr22	+	18957961	GCCTAGACCCGCTGCCGGGC	22	18958017	-
T229038	chr22	+	18957961	GGCGCCTGGATGCCGGCCCG	22	18958057	-
T229038	chr22	+	18957961	CCAGTCTCCGGCCCAGCCCC	22	18958076	+
T229038	chr22	+	18957961	CGGGGACCGAAAGTCGCTTC	22	18958106	+
T229038	chr22	+	18957961	AGGGGTCAGGCGGAGCGGGT	22	18958126	+
T229038	chr22	+	18957961	GTGGACGCCCTCTTCATCAT	22	18958146	+
T229038	chr22	+	18957961	GCGTGGACACTCACCTCCAG	22	18958165	+
T229038	chr22	+	18957961	CGGCGCCAGAGCCCAGCAGG	22	18958184	-
T229038	chr22	+	18957961	CCGTCCAGGGCTTCCAAGGC	22	18958253	-
T229047	chr22	+	18957980	CGGCTACGCTTCCCCAGCCT	22	18958269	+
T229068	chr22	+	18978236	CAGAGCGTGAGGACTCCGGC	22	18978200	+
T229068	chr22	+	18978236	TTGCAGAAGGCCCCCTGGTA	22	18978226	-
T229068	chr22	+	18978236	TGGTAAGGCCAGCCAGCCGG	22	18978241	-
T229068	chr22	+	18978236	GTCGCTTTCACCTGCTGATC	22	18978314	+
T229068	chr22	+	18978236	GTGAACTAGCCAGTGTCATC	22	18978339	+
T229068	chr22	+	18978236	GGTCATCGTTTACTGTACCC	22	18978368	-
T229068	chr22	+	18978236	TGGGGTCATAGGGCTCAGGC	22	18978401	+
T229068	chr22	+	18978236	CCTCTGGTAAGGCCTGGGTA	22	18978431	-
T229068	chr22	+	18978236	GGGTATGGGGCACATGGAGA	22	18978446	-
T143569	chr17	-	19239812	TTAGGCTCCCGCTGCCATTT	17	19239512	-
T143569	chr17	-	19239812	GGTCTCGTCTGCCGGGGGAA	17	19239548	-
T143569	chr17	-	19239812	GAAGGGTGGGGAGGTGCAAT	17	19239565	-
T143569	chr17	-	19239812	TCTGAAGGAAAGCACCTTTC	17	19239611	+
T143569	chr17	-	19239812	AGTCTACTGACCTGTAAGGC	17	19239650	+
T143569	chr17	-	19239812	GGCCCCAACATGACAGCCAC	17	19239731	-
T143569	chr17	-	19239812	GGGGCTGTCTTCTTGGGTCC	17	19239761	+
T143569	chr17	-	19239812	GGCAACAGGGACATGCACTC	17	19239810	+
T143569	chr17	-	19239812	AGGTGCAACATGCGTGGCAG	17	19239859	+
T100202	chr14	+	19888543	CGGAGAACTGGCGCCCTTGC	14	19888508	+
T100202	chr14	+	19888543	CCTAGCAGGTGTCGGAGAAC	14	19888520	+
T100202	chr14	+	19888543	TGACAGCGACCAAGCTTTAG	14	19888602	-
T100202	chr14	+	19888543	AGGTGGTTCCCGCCGGGGCA	14	19888672	+
T100202	chr14	+	19888543	GCCGGTGCAAGGAGAACAGG	14	19888689	+
T100202	chr14	+	19888543	GGTTCTGGAGCTCACGCCTG	14	19888742	+
T100202	chr14	+	19888543	CCCTCCCAATCGCCCCGTCT	14	19888762	-
T100202	chr14	+	19888543	CTCCCTGCGCTCCCAAGACG	14	19888777	+
T100202	chr14	+	19888543	TAGGAAAGCGGGGCGAGGCT	14	19888837	-
HIT000394880	chr22	+	19948783	AGACCCCTCCCGCAGCCAGA	22	19948761	-
HIT000394880	chr22	+	19948783	CCTGCTCAGAGGTGCTTTGA	22	19948790	-
HIT000394880	chr22	+	19948783	GTGAGTTGGCCAACGGAAGC	22	19948812	-
HIT000394880	chr22	+	19948783	CAGATTCCGGCCCGGTGCAT	22	19948854	-
HIT000394880	chr22	+	19948783	GCCTATTTACACAGGCAGAG	22	19948902	+
HIT000394880	chr22	+	19948783	CCTGAAATCCCCTAGAAGCC	22	19948929	-
HIT000394880	chr22	+	19948783	TGTCCGCATGACCTCCCCCT	22	19948952	-
HIT000394880	chr22	+	19948783	AGGCAGGCCTAGGGCCACAG	22	19949050	+
HIT000394880	chr22	+	19948783	AAAGGCACACCCAGGCAAGG	22	19949070	+
T319538	chr7	+	20135014	CTCACTTAGAACATAGGTAA	7	20135012	+
T319538	chr7	+	20135014	CCCTTTGGAAGCCTCCTCCG	7	20135037	-
T319538	chr7	+	20135014	TTTAAAAAATATTTCCTCGG	7	20135054	+
T319538	chr7	+	20135014	ATGTTTCTGATTTTGCTCTT	7	20135131	-
T319538	chr7	+	20135014	TGCTCTTTGGGATGGGAGAA	7	20135144	-
T319538	chr7	+	20135014	CCTCCGCGAAGCCACAGCAT	7	20135201	-
T319538	chr7	+	20135014	CCTTCTGATTCACTTTGACG	7	20135241	-
T319538	chr7	+	20135014	CCTTCTTTGGCTTGTGTTTT	7	20135279	-
T319538	chr7	+	20135014	GTGTCATTTGGTCCCCACCC	7	20135305	-
T319539	chr7	+	20141863	AAATACGAAAGAATGAGTTA	7	20141826	-
T319539	chr7	+	20141863	TGAAAGGAGGCAGTCGACAC	7	20141854	+
T319539	chr7	+	20141863	TGGTTGGGCTAGGTGCTGAA	7	20141870	+
T319539	chr7	+	20141863	TTTGGGCACTCACCACTGGT	7	20141912	+
T319539	chr7	+	20141863	AGTGAGTGCCCCATGCACTT	7	20141930	+
T319539	chr7	+	20141863	ATAGTAGCATGCACTTTGGT	7	20141996	+
T319539	chr7	+	20141863	AGAAAGAGCCAGAGTTAGCT	7	20142096	-
T319539	chr7	+	20141863	GTGGCAGAAGAAATAGCATA	7	20142118	-
T319539	chr7	+	20141863	CATATGGATAGGAAAGGAGC	7	20142134	-
T319542	chr7	+	20143884	ATAAAACCATAAGGAAGAGT	7	20143678	-
T319542	chr7	+	20143884	CAGCTGAGGAACTAGAATTG	7	20143740	+
T319542	chr7	+	20143884	CATTATTTTTTAATGTGGGC	7	20143852	+
T319542	chr7	+	20143884	GCCTTTGGCTAGGTGTGTGT	7	20144010	-
T319542	chr7	+	20143884	GAGAGTGAACCTACCCCCTA	7	20144097	+
T319542	chr7	+	20143884	CTGTATACTCATGTAACAGA	7	20144173	+
T319542	chr7	+	20143884	AAACTTCAAGATGAAGATAC	7	20144216	+
T319542	chr7	+	20143884	TATAGCAACACAAAAGGCTA	7	20144295	-
T319542	chr7	+	20143884	CCTATGGCCCTGAATAAGCT	7	20144374	-
T319545	chr7	+	20192320	TACGAGGTCACTTAACTAAT	7	20192080	+
T319545	chr7	+	20192320	GACCTCAGGCCAATATACTG	7	20192128	-
T319545	chr7	+	20192320	ATAAACACTCAGAAGCAGAA	7	20192249	+
T319545	chr7	+	20192320	GCTGGCCTCCATCAAGATTT	7	20192342	-
T319545	chr7	+	20192320	ATCTGGCTTCTCTCTAATTG	7	20192388	+
T319545	chr7	+	20192320	AGGGATACGCTCTTCTGATT	7	20192543	+
T319545	chr7	+	20192320	GAGATAAATGTAGTCTCTGA	7	20192698	-
T319545	chr7	+	20192320	CCTCAGTCCCTGGTTGCTCC	7	20192730	-
T319545	chr7	+	20192320	CTCTTTAGCCAGGAGCAACC	7	20192741	+
T319605	chr7	-	20455385	TTACAAACGCAGTATTCGTT	7	20454963	+
T319605	chr7	-	20455385	TCTTAAATGATACAGAATAT	7	20455113	-
T319607	chr7	-	20455552	TCAATCAGAGTTATATGAAC	7	20455172	+
T319605	chr7	-	20455385	AGAGCTGACACTGTAGTTTG	7	20455222	-
T319607	chr7	-	20455552	TAACAGAGCTTATAACAGTT	7	20455262	-
T319605	chr7	-	20455385	AATGTAACACAAAGTAAATA	7	20455397	+
T319605	chr7	-	20455385	CAACAGTACTTTGTCCCCCA	7	20455435	-
T319605	chr7	-	20455385	GATGCTATTACATTTCCTTG	7	20455453	+
T319609	chr7	-	20455995	TTCTAGGAGTAATATCTTTT	7	20455511	+
T319605	chr7	-	20455385	TTGTAGGGCCAATGATAAAC	7	20455533	-
T319605	chr7	-	20455385	AAGGAAAAGAACAACTAGGA	7	20455564	+
T319609	chr7	-	20455995	AACTTTTAGCTATTTTTTTC	7	20455637	+
T319607	chr7	-	20455552	AAGGTGGTGGTAGAAGTCTC	7	20455681	+
T319607	chr7	-	20455552	TGAATGTGTCACACCTAAGG	7	20455697	+
T319607	chr7	-	20455552	ATTGCACATTCTCAAGAGTC	7	20455726	-
T319609	chr7	-	20455995	GTAAGAAAAATCACAATACA	7	20455780	+
T319609	chr7	-	20455995	TCTGCTTTATTCTCTTCTCT	7	20455803	+
T319624	chr7	-	20463251	TTGTATTTTGGTTTCCTCAG	7	20462823	+
T319624	chr7	-	20463251	ACATAGCATTACAGTGTCTA	7	20462944	+
T319624	chr7	-	20463251	ATTGGTTGGAGCTGCTGATG	7	20463054	-
T319624	chr7	-	20463251	TTCTCACTTAGCAATTTCCT	7	20463113	-
T319624	chr7	-	20463251	TTAAGGTCAAAAGGAAAACA	7	20463217	+
T319624	chr7	-	20463251	GTTAATGTCATCAAAGGACA	7	20463284	+
T319624	chr7	-	20463251	GAAAAGATGGCATATATAGC	7	20463366	+
T319624	chr7	-	20463251	TACTAAATGACTGAGAATCT	7	20463434	+
T319624	chr7	-	20463251	TATTATATCTATTCTGGTAA	7	20463468	-
T279650	chr5	+	20616328	GTAAGTAAATCTCAGACTTG	5	20616099	-
T279634	chr5	+	20616192	TCCCCTGACCCCTTGGTGGG	5	20616142	-
T279634	chr5	+	20616192	CTGCAGTTCCCACCCACCAA	5	20616154	+
T279634	chr5	+	20616192	CTCCACTCACTGGAACCTGT	5	20616221	-
T279634	chr5	+	20616192	GGGAAGGGTTGAGCGCCCAC	5	20616239	+
T279634	chr5	+	20616192	TGCGTGCCCCTTCCCGGGAA	5	20616254	+
T279634	chr5	+	20616192	GCACGCAGGTGAGCGCTTTT	5	20616267	-
T279634	chr5	+	20616192	ACAAAACTCTGTGAGCCCCA	5	20616301	-
T279634	chr5	+	20616192	CTTGCTGTCTAGGGCTTTGG	5	20616353	+
T279634	chr5	+	20616192	ACAGCAAGTGTTACAGTGGG	5	20616365	-
T279650	chr5	+	20616328	AGCAAAGAACGTTTACATGG	5	20616518	+
T279652	chr5	+	20616328	ACCAGAGGTAGTTTTATAAC	5	20616702	+
T279650	chr5	+	20616328	GTAGGCAGATAGAAGATATC	5	20616794	+
T279650	chr5	+	20616328	ACAGAAAGAGAGCTTTCAAA	5	20616825	+
T298475	chr6	-	21011060	TGATAAGGAGGAGTACAAGG	6	21010760	+
T298475	chr6	-	21011060	TGAATGTGAGAATGATGATA	6	21010775	+
T298475	chr6	-	21011060	TGAGCCCTCATTATGTGAAT	6	21010796	-
T298475	chr6	-	21011060	AGGAATATAAGGTCCTAGAG	6	21010822	+
T298475	chr6	-	21011060	TGATTTTCAGTAGGAATATA	6	21010833	+
T298475	chr6	-	21011060	GAAAATCAGGAAGAAATCAA	6	21010845	-
T298475	chr6	-	21011060	TTTTTCTGAGGACTTAATTA	6	21010934	+
T298475	chr6	-	21011060	AAAAATGAGAAAAAGAAGAC	6	21010950	-
T298475	chr6	-	21011060	AGATTATTAAGATCTGACCA	6	21011011	-
T298477	chr6	-	21018014	CCCCAAATACTGCTACAATT	6	21017714	+
T298477	chr6	-	21018014	GAAGAAGATGACTATCTCTA	6	21017741	-
T298477	chr6	-	21018014	GGTGTGAAACTTCCAGTAGC	6	21017786	+
T298477	chr6	-	21018014	TTAAACTATATGGTGCACAT	6	21017807	+
T298477	chr6	-	21018014	AGTCTATTTACTACAGAATA	6	21017840	+
T298477	chr6	-	21018014	TAGACAATCCAGAGCTAGGA	6	21017877	+
T298477	chr6	-	21018014	AATCACTGCCATTTAGTGTA	6	21017917	+
T298477	chr6	-	21018014	GATTAACCTTTACACAGCCT	6	21017997	-
T298477	chr6	-	21018014	CAATTTTTATTGCTAAACAT	6	21018026	+
T383658	chrY	+	21152411	ATACTGGATAAAGTAAATTT	Y	21152469	-
T383658	chrY	+	21152411	TGATTCATAGTAACTTCTTA	Y	21152579	+
T383658	chrY	+	21152411	AGAATGCTGTACATCTATTT	Y	21152632	+
T383658	chrY	+	21152411	CTCATGTAGTTTTGTAAAGA	Y	21152717	-
T383658	chrY	+	21152411	TTTGGTCATCAAGACTACTG	Y	21152751	-
ENST00000553909.1	chr14	+	21152745	ACCCCACCTAGATGCAAAGC	14	21152767	-
T383658	chrY	+	21152411	GATGTTCCAGTAATCTAATA	Y	21152777	+
T383658	chrY	+	21152411	CCATGCGAACAAAAGACTTC	Y	21152814	-
ENST00000553909.1	chr14	+	21152745	CGGCTCCCCATCATCGTACT	14	21152819	-
T383658	chrY	+	21152411	AAAAAGGTTTCTGTGTTTCG	Y	21152851	-
ENST00000553909.1	chr14	+	21152745	CGCAGAAACGGGCAGGACAA	14	21152878	+
ENST00000553909.1	chr14	+	21152745	ACTTGTTCTGAGGCCGAGGT	14	21152899	-
T383658	chrY	+	21152411	TCAAGCCCACTTTTAGGCTT	Y	21152899	-
ENST00000553909.1	chr14	+	21152745	TCCTCTCTGGTAGCTTCATA	14	21152944	-
T383659	chrY	+	21152509	AACAAAAAGTATTCCAAATG	Y	21152956	-
ENST00000553909.1	chr14	+	21152745	CATAAGGGGCGTTTAGGCCG	14	21152960	-
ENST00000553909.1	chr14	+	21152745	TCTACTAGGAAAGGACTCCC	14	21152980	+
T383659	chrY	+	21152509	TTTTCTTTAAAAAACAACTA	Y	21152992	+
ENST00000553909.1	chr14	+	21152745	CTCCTTGGGGAGGAGTTTGC	14	21153012	-
ENST00000553909.1	chr14	+	21152745	TTGCGGGACGGGGCTGGAGA	14	21153028	-
ENST00000554286.1	chr14	-	21175278	ATTGACATGCTGTGCACATC	14	21174992	+
ENST00000554286.1	chr14	-	21175278	TGTCAATATGCCAAGACACT	14	21175005	-
ENST00000554286.1	chr14	-	21175278	CTGCTGAACCAAAAGATGGA	14	21175059	-
ENST00000554286.1	chr14	-	21175278	TCTTTGAGGAAATGGATTTG	14	21175088	+
ENST00000554286.1	chr14	-	21175278	GTTTGAGGCTGTTGTTTTTA	14	21175108	-
ENST00000554286.1	chr14	-	21175278	TTTTAAGGATTTGGAGTAGG	14	21175123	-
ENST00000554286.1	chr14	-	21175278	ATGCTGATCAGTTCATCAGT	14	21175221	-
ENST00000554286.1	chr14	-	21175278	GTTGGGCTCTTTAAAGTTGG	14	21175239	-
ENST00000554286.1	chr14	-	21175278	AATGTCAAAGATCTTATCTA	14	21175328	-
ENST00000609300.1	chr20	-	22544905	AAAGATGGTCCCATGCCTTG	20	22544605	+
ENST00000609300.1	chr20	-	22544905	AAACTCAGAGTGATTGTTTG	20	22544630	+
ENST00000609300.1	chr20	-	22544905	TGGAAATCTCTTTCTATGAC	20	22544664	+
ENST00000609300.1	chr20	-	22544905	TTGTTAGATTCAGTAACCTC	20	22544713	-
ENST00000609300.1	chr20	-	22544905	GGGAGCTTAAATATCTACCA	20	22544735	-
ENST00000609300.1	chr20	-	22544905	TTGTCACAGCTTCAGCTCTT	20	22544766	-
ENST00000609300.1	chr20	-	22544905	GATCCTAAAATATACAAGTG	20	22544803	+
ENST00000609300.1	chr20	-	22544905	TGACAAATGTTAATGGCTGT	20	22544830	-
ENST00000609300.1	chr20	-	22544905	GGCAATGGTCCCAGTCCAAA	20	22544940	+
T215042	chr20	-	22547442	TTTGAGTGATGCTTGGGACA	20	22547153	+
T215042	chr20	-	22547442	AGCAAAACACTTTCTTGTGC	20	22547198	+
T215042	chr20	-	22547442	TTTAAGGTGCAAGTGGCATC	20	22547229	+
T215042	chr20	-	22547442	AAAGTGGTTAATACCTGCTG	20	22547247	-
T215042	chr20	-	22547442	TGGATTGACTCAGATAAACC	20	22547267	-
T215042	chr20	-	22547442	TTGATGAAGCCAAAGACCAC	20	22547327	-
T215042	chr20	-	22547442	AGAGAAATGGACTTCACCAG	20	22547346	+
T215042	chr20	-	22547442	TTGTCTTGGAGGAAAGCAAA	20	22547369	+
T215042	chr20	-	22547442	TTATCTCGCTTCAAATTACT	20	22547485	+
ENST00000564492.1	chr20	-	22559279	GCTCAGCCAACTGAGACTCA	20	22558983	+
ENST00000564492.1	chr20	-	22559279	CCGGGCGTCCGAGCCCTGGA	20	22559023	-
ENST00000564492.1	chr20	-	22559279	GGGAGGGGCGGTGAGCGGAC	20	22559062	-
ENST00000564492.1	chr20	-	22559279	GTGGGGTGCGGACGCTGAGG	20	22559086	-
ENST00000564492.1	chr20	-	22559279	AGCCGGGCGCGGTCCCCGGG	20	22559111	-
ENST00000564492.1	chr20	-	22559279	GCCGGCCCGCCGGCCGCCGC	20	22559149	+
ENST00000564492.1	chr20	-	22559279	GCGGAGCGTCCAGCTCGCGG	20	22559182	-
ENST00000564492.1	chr20	-	22559279	AATGCGGGGATGCCTCGGCT	20	22559224	+
ENST00000564492.1	chr20	-	22559279	GGTTTGAGCTCAAATAAATG	20	22559240	+
T215039	chr20	-	22559599	ATATTCATTTTTAAACTAGC	20	22559305	+
T215039	chr20	-	22559599	TAAAATTCAGTTAAGTACAA	20	22559350	-
T215039	chr20	-	22559599	TGCTGAAGTGTGACGTGGCA	20	22559442	-
T215039	chr20	-	22559599	AAGTTTACCCTCCTGGAATT	20	22559466	-
T215039	chr20	-	22559599	TTCTAGATCCGAATTCCAGG	20	22559477	+
T215039	chr20	-	22559599	CAGATCATGGTTGCTTAAAC	20	22559533	-
T215039	chr20	-	22559599	AACCGGCGCGCGGAAAGCGT	20	22559550	-
T215039	chr20	-	22559599	ACCCCACAATGAGTAGAGTT	20	22559609	-
T215039	chr20	-	22559599	GATTTGTGAGCTCGTTATCT	20	22559648	-
T005327	chr1	-	23191421	ACACTGAGCAGTTTGTAAGC	1	23191150	-
T005327	chr1	-	23191421	GTATTCTAGAAACATTTCTC	1	23191214	-
T005327	chr1	-	23191421	TCTGGCTCAGCCCCTCTGAA	1	23191271	+
T005327	chr1	-	23191421	GCGGGCACAGAGTGGTCACA	1	23191294	-
T005327	chr1	-	23191421	TTGGTCAGTGGGGGGCTCAG	1	23191330	+
T005327	chr1	-	23191421	GAGGGAGGTCTCATTGACAC	1	23191402	+
T005327	chr1	-	23191421	AGGGGTCCACTCCAGCATGA	1	23191420	+
T005327	chr1	-	23191421	CGGCCTCCGGAGTCGCGGGG	1	23191440	+
T005327	chr1	-	23191421	TGCAGATGATGTTGTAGACG	1	23191469	+
T005328	chr1	-	23247990	GCAGACCGGAGCTCTCAACC	1	23247696	-
T005328	chr1	-	23247990	AGGGTATGGGGCTGTCTGGC	1	23247716	-
T005328	chr1	-	23247990	GGTCAGGGACTGATACAGCT	1	23247798	-
T005328	chr1	-	23247990	GCTGGGGTTCCAACCGCCGT	1	23247815	-
T005333	chr1	-	23248127	CAGGTCTGACCCACGGCGGT	1	23247827	+
T005333	chr1	-	23248127	GTCACAGCAGTGGGGTCCGG	1	23247853	+
T005333	chr1	-	23248127	CACAGCTGGTGAGATTTCCT	1	23247875	+
T005328	chr1	-	23247990	AACAGGGTCAGGGTTGATCT	1	23247899	+
T005328	chr1	-	23247990	AAATACTCCTACAAAGGCAT	1	23247925	+
T005328	chr1	-	23247990	TGTTCTCTGGGGAACCTCAG	1	23248021	+
T005333	chr1	-	23248127	CCAGGGCTAAGAATGGAGCT	1	23248095	-
T005333	chr1	-	23248127	AATGGAGCTAGGCTAGGGCT	1	23248106	-
T005333	chr1	-	23248127	GTTGGGGTGCGGATTTGGCC	1	23248141	-
T005333	chr1	-	23248127	TCAACACTCCACCCTAGCCC	1	23248162	+
XR_430422.1	chr22	+	23735176	CTCCCTCTGATGACAGGGGT	22	23735142	+
XR_430422.1	chr22	+	23735176	GGCTGCCTTGGGCAAGGCCA	22	23735168	+
XR_430422.1	chr22	+	23735176	AAGCTGGGACAGGGCTGCCT	22	23735180	+
XR_430422.1	chr22	+	23735176	CTCTGCAGAACAGTCCTTCC	22	23735217	-
XR_430422.1	chr22	+	23735176	GTGATGGGTGGGTGCTCACC	22	23735259	+
XR_430422.1	chr22	+	23735176	TGCTTGTCATGGCCGCTCCT	22	23735313	+
XR_430422.1	chr22	+	23735176	CAGGACCTTCGGGAGCAGCT	22	23735372	-
XR_430422.1	chr22	+	23735176	AGTGTTCGGGACACAGGGGC	22	23735425	+
XR_430422.1	chr22	+	23735176	CTCTGGCCTGGGTAAGTACA	22	23735457	-
ENST00000449711.1	chr22	+	23775750	GGAAGTCCGTGTTGACTTGG	22	23775702	+
ENST00000449711.1	chr22	+	23775750	CAAAGTTCTGGCGCGCAGGG	22	23775724	+
ENST00000449711.1	chr22	+	23775750	GAACTTTGCGTTGTTCTTAG	22	23775736	-
ENST00000449711.1	chr22	+	23775750	AGTGGCATCTGGGGTCGAGG	22	23775754	-
ENST00000449711.1	chr22	+	23775750	AGGGCGACTGTCAGCCAGTT	22	23775774	-
ENST00000449711.1	chr22	+	23775750	AGCCTGCGCTGTGCACACCG	22	23775884	+
ENST00000449711.1	chr22	+	23775750	TGCAGCCGTGGGGGCGGGCG	22	23775908	-
ENST00000449711.1	chr22	+	23775750	GGGCGGGCGGGGCAGAAGCA	22	23775919	-
ENST00000449711.1	chr22	+	23775750	GTCAGAAGCCACGGCCCCTG	22	23775968	-
TCONS_00016543	chr9	+	23945968	GCAGGGCTAGAAAGATACCT	9	23945925	-
TCONS_00016543	chr9	+	23945968	TAATTGCCATTGGATGGAGA	9	23946003	-
TCONS_00016543	chr9	+	23945968	GGGAAGGCACCATGCATGCG	9	23946044	-
TCONS_00016543	chr9	+	23945968	AGCCAGCCAAGCGGGGACTT	9	23946082	-
TCONS_00016543	chr9	+	23945968	CTACCTGGGGCTATGGCGCA	9	23946108	+
TCONS_00016543	chr9	+	23945968	ACACTGGATAGACAGGCGAG	9	23946153	+
TCONS_00016543	chr9	+	23945968	TGTGCGTGACTGCAGCCACT	9	23946170	-
TCONS_00016543	chr9	+	23945968	AGATGCCATACAGTCCCAAC	9	23946232	-
TCONS_00016543	chr9	+	23945968	GCATTTTCTATCTTTCCTGT	9	23946250	+
TCONS_00026302	chr18	+	24003099	ATTGTAGCATGGTGTGGGGA	18	24003053	-
TCONS_00026302	chr18	+	24003099	GGAGAGAAAAACTAGGAATT	18	24003102	+
TCONS_00026302	chr18	+	24003099	ATATTTGTGGAGCTGGAACT	18	24003182	-
TCONS_00026302	chr18	+	24003099	CATATTCCAAGGCCCTGTAC	18	24003214	-
TCONS_00026302	chr18	+	24003099	CCTCCCAGAGACTGGAAGAA	18	24003254	-
TCONS_00026302	chr18	+	24003099	TGGTACAAGGTGAGTGGACA	18	24003274	-
TCONS_00026302	chr18	+	24003099	CAACCTGTTATTCTTTCACA	18	24003307	-
TCONS_00026302	chr18	+	24003099	ACATGGAAATCTGAAATAGT	18	24003324	-
TCONS_00026302	chr18	+	24003099	CTTATCTCACCTCCACACAG	18	24003389	+
ENST00000443778.2	chr13	+	24043650	TAATCAGTTTCTAATGTGCC	13	24043675	-
ENST00000443778.2	chr13	+	24043650	TAATGTGCCTGGAACTTGCT	13	24043686	-
ENST00000443778.2	chr13	+	24043650	CTTGCTGGGCTACAAAGAAA	13	24043700	-
ENST00000443778.2	chr13	+	24043650	CAAAGATATTGCAATCTTAT	13	24043747	-
ENST00000443778.2	chr13	+	24043650	GAGGCATGTGTTACAGTTAG	13	24043782	-
ENST00000443778.2	chr13	+	24043650	TTTCCTTTGAATTTGCACTT	13	24043836	+
ENST00000443778.2	chr13	+	24043650	AAGGAAAGACCATTGTTGGA	13	24043849	-
ENST00000443778.2	chr13	+	24043650	CGGATCACTCCCTCCAACAA	13	24043861	+
ENST00000443778.2	chr13	+	24043650	GACTGAGACAGGTAAGGGCT	13	24043892	+
T231037	chr22	-	24979613	TCGCCAGCAAGTGACAGGCT	22	24979365	-
T231037	chr22	-	24979613	GTCTAGGAGGCAGACAGGCC	22	24979398	+
T231037	chr22	-	24979613	GACTAGGCCTGAGTGAGGAC	22	24979415	-
T231037	chr22	-	24979613	GAAGCAGGTGGGCCGTACTC	22	24979441	+
T231037	chr22	-	24979613	CCAGTGCTCTCTGCCTCACC	22	24979497	-
T231037	chr22	-	24979613	GAGCCACAAGCTGCCACTTG	22	24979526	-
T231037	chr22	-	24979613	CCTGCCCTCGACAGCCTTGC	22	24979560	-
T231037	chr22	-	24979613	GAAGGCTCTAAACACCTGCA	22	24979590	-
T231037	chr22	-	24979613	ACGGATCAAGCGGAGAAGGT	22	24979624	+
ENST00000384733.1	chr15	+	25304684	CCAGCGCGTTGCCTCCAGCA	15	25304778	-
ENST00000384733.1	chr15	+	25304684	CAGCAGGGACTGTTGGAGTG	15	25304793	-
ENST00000384733.1	chr15	+	25304684	CCTGCGGATGCCCTGGGTGG	15	25304846	+
ENST00000384733.1	chr15	+	25304684	TCTGCCATCACACGCACATT	15	25304872	-
ENST00000384733.1	chr15	+	25304684	TTTGCGTGAGATACACTGTT	15	25304904	-
ENST00000384733.1	chr15	+	25304684	CACTGTTAGGAGAGTCACGG	15	25304917	-
ENST00000384733.1	chr15	+	25304684	TTGGATGCTGTGTGATGGCG	15	25304942	-
ENST00000384733.1	chr15	+	25304684	GTGGCAGCTGTGGAAGTGGA	15	25304961	-
ENST00000384733.1	chr15	+	25304684	CGGAAAAATCTCAGGCCTAG	15	25304981	-
uc001yxp.4	chr15	+	25310171	CCTGCCTCTTTGAATGTGGT	15	25310151	-
uc001yxp.4	chr15	+	25310171	TCCAGCACATTGCTTCCTCT	15	25310265	-
uc001yxp.4	chr15	+	25310171	TCTGGGGCCTTTACTAGTGA	15	25310282	-
uc001yxp.4	chr15	+	25310171	CATGGGTGTTAGAACCTATA	15	25310323	+
uc001yxp.4	chr15	+	25310171	CCTTCACCTGTGAACGCCAT	15	25310340	+
uc001yxp.4	chr15	+	25310171	GAAATGTTCCTTTTTTTGGG	15	25310397	+
uc001yxp.4	chr15	+	25310171	GACCTGTGTACCTGACACAG	15	25310419	+
uc001yxp.4	chr15	+	25310171	ACACAGGTCAGAGAGTCATA	15	25310430	-
uc001yxp.4	chr15	+	25310171	GCTGCTCTGTGATGGCATAG	15	25310459	-
ENST00000384529.1	chr15	+	25332808	GCAGGGATGAAACCTGTGTG	15	25332787	-
ENST00000384529.1	chr15	+	25332808	CTTCTCTGTCTAGCCCCTGT	15	25332914	+
ENST00000384529.1	chr15	+	25332808	CAACATCCGTTTGTTGACAT	15	25332936	-
ENST00000384529.1	chr15	+	25332808	TTATATCAAGGCGTCTGTTC	15	25332959	-
ENST00000384529.1	chr15	+	25332808	GCTTAGAATGTGGTCTCTTA	15	25332981	-
ENST00000384529.1	chr15	+	25332808	TTATGGGTGATGGGGGTCAC	15	25332998	-
ENST00000384529.1	chr15	+	25332808	GAGTGGTGGCTCCCATGTAT	15	25333022	-
ENST00000384529.1	chr15	+	25332808	GTTTGAAGGACTGTCAGTGA	15	25333054	-
ENST00000384529.1	chr15	+	25332808	CATGCATTGTCTGCAGGACT	15	25333086	-
ENST00000384430.1	chr15	+	25335069	AGTCCTTGCCCCTGCAAATG	15	25335049	+
ENST00000384430.1	chr15	+	25335069	GGTCCAGCATACTGCTCATC	15	25335156	-
ENST00000384430.1	chr15	+	25335069	CTCATCAGGGGCTAGAGAGA	15	25335170	-
ENST00000384430.1	chr15	+	25335069	CAACATCCGTTTGTTGACAA	15	25335194	-
ENST00000384430.1	chr15	+	25335069	CAAGGGCTGTGTCAACACTT	15	25335211	-
ENST00000384430.1	chr15	+	25335069	CTTGGGATGGGGTCGTCTTT	15	25335228	-
ENST00000384430.1	chr15	+	25335069	GACACACATAGCTGCGCAGA	15	25335317	+
ENST00000384430.1	chr15	+	25335069	GAGCCAAGGAGTTTGAATCA	15	25335339	+
ENST00000384430.1	chr15	+	25335069	TCTGGGGAGTGCAGGAGCCA	15	25335353	+
uc001yyl.4	chr15	+	25344644	TGCCACATATCTCAGACTCA	15	25344602	-
uc001yyl.4	chr15	+	25344644	GCCTGGCATGGTCCCAGTGC	15	25344742	+
uc001yyl.4	chr15	+	25344644	ATGCCAGGCAAACATGAGGA	15	25344753	-
uc001yyl.4	chr15	+	25344644	ACATGAGGAGGGAGTTTACA	15	25344764	-
uc001yyl.4	chr15	+	25344644	TTGCTCTAATATATATGGGT	15	25344811	+
uc001yyl.4	chr15	+	25344644	TTGCTATGTCAAACCACAGC	15	25344861	+
uc001yyl.4	chr15	+	25344644	GCAGCATTTATAGAAACAGC	15	25344900	-
uc001yyl.4	chr15	+	25344644	AGAAACAGCTGGTAGACCCT	15	25344911	-
uc001yyl.4	chr15	+	25344644	TCACTATGCCCTGGTTCCCC	15	25344931	+
T005799	chr1	+	25408936	CAGGCATTTAATAATGACTC	1	25408897	-
T005799	chr1	+	25408936	AGGGGCTGCGCTTCAACGGC	1	25408917	-
T005799	chr1	+	25408936	AGTGCTGCAGGGGCGGGTGT	1	25409048	+
T005799	chr1	+	25408936	AACCCAAACCCACTGCTGGA	1	25409074	-
T005799	chr1	+	25408936	GGGAGCCATTGGCCGAGCTG	1	25409103	+
T005799	chr1	+	25408936	TGGAGCCATTTGCTCACGCT	1	25409150	+
T005799	chr1	+	25408936	CAGCAAGCCGGTGGCCAAGA	1	25409181	-
T005799	chr1	+	25408936	AAATTCCATCACGTGACTCC	1	25409210	-
T005799	chr1	+	25408936	TGCAGGCATGGGAACAAGAT	1	25409236	+
T231139	chr22	-	25508516	CTTCCAGGAAGCCCTCAATT	22	25508218	-
T231139	chr22	-	25508516	CAATTTGGTGACCACCACGG	22	25508233	-
T231139	chr22	-	25508516	ACTCTGCACTCGTCCGTTCG	22	25508260	+
T231139	chr22	-	25508516	AAGTACGCTTGAAGGGGGTC	22	25508290	+
T231139	chr22	-	25508516	GGCGGAAGGATTCCCGACTC	22	25508335	+
T231139	chr22	-	25508516	GTTGGCTGCGAGCAGAGAAG	22	25508356	+
T231139	chr22	-	25508516	AATAAGCTTACAATATCTGG	22	25508420	+
T231139	chr22	-	25508516	ACTTCCCCGGTTTGATGTCT	22	25508508	+
T231141	chr22	-	25508743	GCTTTGACTGACAACTATTC	22	25508539	+
T231141	chr22	-	25508743	TACAGGGGACAGGAAGTGCC	22	25508562	+
T231141	chr22	-	25508743	GTCCCCTGTACCTGGGAAAG	22	25508572	-
T231141	chr22	-	25508743	GTCAGTCAGGACATTTTTGC	22	25508623	-
T231141	chr22	-	25508743	GAGTCGACGTCTGTGTGGAC	22	25508645	-
T231141	chr22	-	25508743	ACAGGGCCAGCACGTGAGTT	22	25508663	-
T231141	chr22	-	25508743	AGCTTTCGTGTCGGGGGTTG	22	25508726	+
T231141	chr22	-	25508743	ACTAATCCACCCTAAAAATA	22	25508758	+
T231146	chr22	-	25509392	GTAAGGTCCTTCTGATGATT	22	25509096	-
T231146	chr22	-	25509392	CAGTAGGCACTTTCGCTTTC	22	25509138	+
T231146	chr22	-	25509392	TGAATGGGGAGGTCAGAGCC	22	25509205	+
T231146	chr22	-	25509392	GGACTGCAAAGAGCCGTGAA	22	25509221	+
T231146	chr22	-	25509392	AGACCCTCCCAATTAATTCA	22	25509264	-
T231146	chr22	-	25509392	ACTGGGCCAACACAGTCAGG	22	25509358	+
T231146	chr22	-	25509392	CTCAAGTGCTCCCATAAACT	22	25509375	+
T231146	chr22	-	25509392	TAGGAGGAACCCAGAAAAAG	22	25509420	+
T231146	chr22	-	25509392	TGACTATAGCACTCCTGGCT	22	25509439	+
T075653	chr12	+	26488203	GACATGAGGTATAAAAAATT	12	26488156	+
T075653	chr12	+	26488203	ATATCTGCATTGGTATGAAA	12	26488206	+
T075653	chr12	+	26488203	GCAGATATTACTTAGAAACA	12	26488218	-
T075653	chr12	+	26488203	TATCTGCCCTTGTCATATAT	12	26488322	-
T075653	chr12	+	26488203	ATATTGGAATCGTGTTTTTT	12	26488338	-
T075653	chr12	+	26488203	GACTTTCTCTCCTGCAGTAG	12	26488377	+
T075653	chr12	+	26488203	TCATAAATTATTCAAGTCTG	12	26488432	-
T075653	chr12	+	26488203	AAACACTCCAGTTCAGAGAA	12	26488455	-
T075653	chr12	+	26488203	AGAAAGCTGAAAACAAATCC	12	26488483	+
T075655	chr12	+	26551627	TGCCAAAAGGTTTCACCAAC	12	26551531	+
T075655	chr12	+	26551627	AATAATGACAGGATAGCTTT	12	26551596	-
T075655	chr12	+	26551627	TATGTAACTGAGCATTAGAC	12	26551659	+
T075655	chr12	+	26551627	TTGCAGGAAAGAGGGGCTAG	12	26551745	+
T075655	chr12	+	26551627	TTTCATCTGTGGTAAGTGTT	12	26551799	+
T075655	chr12	+	26551627	AAGAAGGTCATAAACCACTC	12	26551935	-
T075655	chr12	+	26551627	ACCACTCGGGCAGCAAACAA	12	26551948	-
T075655	chr12	+	26551627	ATATAAATAGTATCCCAAGT	12	26552069	-
T075655	chr12	+	26551627	GAGCCTTATTTTTCCAACTT	12	26552085	+
T075656	chr12	+	26553127	AATCCTAGCAAACAATTAAT	12	26552898	-
T075656	chr12	+	26553127	TTGCTTTAAAAGTATAACCA	12	26552933	+
T075656	chr12	+	26553127	GTGTGGGGGATGTGCTAAGA	12	26553075	+
T075656	chr12	+	26553127	CCACACCACCGCCATTCCTG	12	26553089	-
T075656	chr12	+	26553127	CTGAACCAGGGCCTCAGGAA	12	26553103	+
T075656	chr12	+	26553127	CATTGTCACCGTGCTGAACC	12	26553116	+
T075656	chr12	+	26553127	ATACCATTACCTCCTTCCAA	12	26553433	-
T075656	chr12	+	26553127	GACTTCCAAAAGTTGTGTCA	12	26553475	+
T075656	chr12	+	26553127	CAGTCATGTGCTGCCACATA	12	26553512	+
TCONS_00014512	chr8	-	26724759	GCGAGCTGGTGGCTCAGCAG	8	26724463	+
TCONS_00014512	chr8	-	26724759	TGTGGACCCGGCTTCGGTCC	8	26724493	-
TCONS_00014512	chr8	-	26724759	CTCCGCCTCCAGAGAAGAGC	8	26724529	+
TCONS_00014512	chr8	-	26724759	GATTTGGTGCCTCGGAGACA	8	26724558	+
TCONS_00014512	chr8	-	26724759	TCAGCGGGTGCAAAAGGACA	8	26724580	+
TCONS_00014512	chr8	-	26724759	GTGGTGGAGGGGTGAGTCAG	8	26724596	+
TCONS_00014512	chr8	-	26724759	AGGTAAAGTGACAGCGGTTC	8	26724634	+
TCONS_00014512	chr8	-	26724759	GAATATTAAAAGGGTGATTG	8	26724716	+
TCONS_00014512	chr8	-	26724759	AGGAGATTACGGTACTAGCT	8	26724807	+
T075664	chr12	+	26779972	GAGAGTTCCTAATGTCACAG	12	26779737	-
T075664	chr12	+	26779972	ACGAAAAGAATTCCATTAGC	12	26779806	-
T075664	chr12	+	26779972	AGGTCAGGCCAAGTCATTAT	12	26779861	+
T075664	chr12	+	26779972	AACAACCACATTCAAGTCTT	12	26780110	-
T075664	chr12	+	26779972	CCACGTCTTTATTCTGGATC	12	26780139	-
T075664	chr12	+	26779972	TGCGAAATGTAGTTATCAGA	12	26780191	+
T075664	chr12	+	26779972	GCCACTACTTTCAGGACCTT	12	26780320	-
T075664	chr12	+	26779972	CCCAGTCCTGAAGATTACAA	12	26780407	-
T075664	chr12	+	26779972	AACACCCTCCACACCATTCT	12	26780467	-
T231418	chr22	+	27068265	CATCTGCTTGCCAAAAGGAG	22	27068232	+
T231418	chr22	+	27068265	AAGTGGGACATCTGTCTACA	22	27068270	+
T231418	chr22	+	27068265	GCCAATATGGGGCAGCAAAG	22	27068287	+
T231418	chr22	+	27068265	CTGTAAGATCAGAGTCCACT	22	27068306	-
T231418	chr22	+	27068265	CTATTAACAAGACTCAGAGG	22	27068353	-
T231418	chr22	+	27068265	AGAGGTGGTCCTGTGGATGT	22	27068377	-
T231418	chr22	+	27068265	TGCAGAAGTCTGGTTGCCAC	22	27068433	-
T231418	chr22	+	27068265	AGTCTAGAGTCTAGACCAAC	22	27068503	+
T231418	chr22	+	27068265	GTGTCCTCTGGAAGGAAGCT	22	27068541	-
T280117	chr5	+	27217736	GGGCTCCACCCTGCAGACTT	5	27217690	-
T280117	chr5	+	27217736	TGTACTCACCTAAGTCTGCA	5	27217701	+
T280117	chr5	+	27217736	TCTGCCGGCTAGGGCCTCGG	5	27217806	+
T280123	chr5	+	27217783	TGTCAAGAGGAGCACAACAG	5	27217842	-
T280117	chr5	+	27217736	ACAGAGGAGGAACACAGAGG	5	27217858	-
T280117	chr5	+	27217736	GAGAGTAACACACTGACGGC	5	27217890	-
T280117	chr5	+	27217736	GAGTAAAACACCGACAGGCA	5	27217920	-
T280122	chr5	+	27217783	ACAGGCACGGGCACCCTGGC	5	27217933	-
T280117	chr5	+	27217736	CTAATGGTCGGTGGCCTGCC	5	27217950	+
T280117	chr5	+	27217736	CCATTAGAAATAGAATGACA	5	27217963	-
T280117	chr5	+	27217736	AGTCGAGCCGTTCAGCAGCC	5	27218017	+
T280122	chr5	+	27217783	AGCTCTCGGAAAGTCAGAAG	5	27218064	+
ENST00000431296.1	chr10	-	27230929	AGTTGTAGGGCAATGGTGGA	10	27230683	+
ENST00000431296.1	chr10	-	27230929	TTCAGGTGGTGGTCCTCAGT	10	27230714	+
ENST00000431296.1	chr10	-	27230929	ACCTGAAGAGCGCCAACTGA	10	27230727	-
ENST00000431296.1	chr10	-	27230929	CAACTGATGGTACCAACTGA	10	27230740	-
ENST00000431296.1	chr10	-	27230929	CTTCAGATAGTGCCCTCAGT	10	27230755	+
ENST00000431296.1	chr10	-	27230929	CTCTCAAGTGCCAAGTTTGT	10	27230892	+
ENST00000431296.1	chr10	-	27230929	GCACAGGCATATGGCTGACA	10	27230911	-
ENST00000431296.1	chr10	-	27230929	GGCGGGGCTGCTGGCAGGGT	10	27230938	+
ENST00000431296.1	chr10	-	27230929	TGAGCAATGAATGAAAGGTG	10	27230959	+
T006282	chr1	-	27326377	CAGTTAGAATGGAATGTTCC	1	27326113	+
T006282	chr1	-	27326377	GGGATCCCAGCCAAGGACAA	1	27326143	-
T006282	chr1	-	27326377	AAGGGAACCTCTGCTTCCCC	1	27326169	-
T006282	chr1	-	27326377	ATAGTATGGAATGGGACTCC	1	27326190	+
T006282	chr1	-	27326377	GCATTGTGGAGAGAAGATGC	1	27326218	+
T006282	chr1	-	27326377	AAATCTGCCTGAAGGGGGCG	1	27326241	+
T006282	chr1	-	27326377	TTCAAGTTGAAGGGCTTGGG	1	27326259	-
T006282	chr1	-	27326377	GAACCTCCACTCTATGGATC	1	27326354	-
T006282	chr1	-	27326377	AGGGAGAAAGCCGAATCCAG	1	27326381	+
T006281	chr1	-	27326734	GAGGGCGCTGGGATTGTGTA	1	27326437	+
T006281	chr1	-	27326734	TAAAGTGAAAGGCTCCTGTG	1	27326459	+
T006281	chr1	-	27326734	AGGGGCTGGTTCTGGAGAAC	1	27326487	-
T006281	chr1	-	27326734	TGTAAGCCAAAGTCAAATGT	1	27326539	+
T006281	chr1	-	27326734	CTTAATCTGATTGCATCTCA	1	27326590	+
T006281	chr1	-	27326734	GCGTAGCAAGCATTGCCAAT	1	27326609	-
T006281	chr1	-	27326734	CAACATTCTTAACCCCCAGC	1	27326721	-
T006281	chr1	-	27326734	TAAAATGGGGACCCCAGCTG	1	27326737	+
T006281	chr1	-	27326734	TGTCATTGCTTCAAGTCTAA	1	27326762	-
HIT000079729	chr2	-	27434819	CCAGGCTCGTGTCCTCCCGC	2	27434521	-
HIT000079729	chr2	-	27434819	GGCAAACCTCAAACTCCAGC	2	27434539	+
HIT000079729	chr2	-	27434819	CCCTCACCCTCGTTCTTTCT	2	27434571	-
HIT000079729	chr2	-	27434819	TCCCGCTTCCCTCTACGCGG	2	27434596	-
HIT000079729	chr2	-	27434819	CTTAAGTGCGAGCGGTAAGG	2	27434628	+
HIT000079729	chr2	-	27434819	AGATCTCAGACCCACGCCGG	2	27434646	-
HIT000079729	chr2	-	27434819	AGCCGGTGCCGAGAGGCACC	2	27434729	+
HIT000079729	chr2	-	27434819	GCTACCCACGTGTGGAGACC	2	27434773	+
HIT000079729	chr2	-	27434819	GCCCGGCCGAGAGCCCTGGC	2	27434797	-
T280143	chr5	+	27472344	CTGGAGCCTGACATGCTCAC	5	27472299	-
T280143	chr5	+	27472344	TGCTCACTGGGGCAAGTGGG	5	27472312	-
T280148	chr5	+	27472367	GGCAAGTGGGTGGAGCCATG	5	27472322	-
T280143	chr5	+	27472344	TGCAAGGCATGAATTCCTCA	5	27472340	+
T280143	chr5	+	27472344	CCTGCCCTCTTGAGCTCTTG	5	27472371	-
T280143	chr5	+	27472344	AACTATTTGCAAAGCAAGAG	5	27472440	+
T280143	chr5	+	27472344	CAGTAGAGCAGGGCTCTATT	5	27472484	+
T280143	chr5	+	27472344	CCCGTGTGCCTAAATATTCC	5	27472517	-
T280148	chr5	+	27472367	AGCACAATTCTGCAACATTT	5	27472577	-
T280143	chr5	+	27472344	ACATTTTGGCACCCAAACAC	5	27472591	-
T280143	chr5	+	27472344	ATTTCTCAAGCCCCGTGTTT	5	27472605	+
T186721	chr2	+	27564910	GGTTCAGATGAGCTCTCACT	2	27564860	-
T186721	chr2	+	27564910	CCAGGTTGAGGCTGAAGATG	2	27564900	+
T186721	chr2	+	27564910	CTGGACAGGCTGCTGGCTGC	2	27564966	-
T186721	chr2	+	27564910	CCGGATCTTCTTCGGTTTGG	2	27564985	-
T186721	chr2	+	27564910	TTGGTGGGGCTGCTCACCTT	2	27565001	-
T186721	chr2	+	27564910	TCAGGACAGGACACAGGGGC	2	27565028	-
T186721	chr2	+	27564910	AAGATACAGAAGTGCCCTGT	2	27565084	-
T186721	chr2	+	27564910	ATCAACCATGTCTGGAAACG	2	27565151	+
T186721	chr2	+	27564910	GAGTTAATTGGTTAATCATG	2	27565201	+
T299722	chr6	-	28104702	TGGGGTTAGGTATTAGGGAG	6	28104428	+
T299722	chr6	-	28104702	CGACCGTCCGGTTTGGGATT	6	28104447	+
T299722	chr6	-	28104702	TGTCAGAGTGAGGGCGAGAT	6	28104497	+
T299722	chr6	-	28104702	AACGGACGGAAGAAAAGGTC	6	28104528	+
T299722	chr6	-	28104702	ACGCTACGTGAGCTGGGCCC	6	28104564	+
T299722	chr6	-	28104702	GTTTGGGAACCGTTAGCAAC	6	28104595	-
T299722	chr6	-	28104702	GGTCGCGAGAGAACTGAAAA	6	28104629	-
T299722	chr6	-	28104702	AGTGCTTAGGCAGCCGGGAA	6	28104662	+
T299722	chr6	-	28104702	ATTTCTCTTTGTGGGAGCCC	6	28104708	+
T172124	chr19	-	28269950	CGCCAGCAGCAGTACAATTC	19	28269657	-
T172124	chr19	-	28269950	TACAATTCAGGTTGAGCAGA	19	28269669	-
T172124	chr19	-	28269950	GGGCGAGACCAGGAAGATCA	19	28269717	+
T172124	chr19	-	28269950	GCCCGGGCGGTCTTCCCAAC	19	28269733	-
T172124	chr19	-	28269950	AACTGGCCTCCCGTGTCCCT	19	28269750	-
T172124	chr19	-	28269950	TCTGAGTAGTCCAAGGGACA	19	28269763	+
T172124	chr19	-	28269950	GCAAGTCTCTCCAAGTACTA	19	28269829	+
T172124	chr19	-	28269950	CACCGTGCAGGAAGAAGCAT	19	28269890	+
T172124	chr19	-	28269950	TTTTAATCACACTCAAGCCT	19	28269933	-
T341075	chr8	+	28273326	CGCCCTCCCGAACAAATACT	8	28273085	-
T341075	chr8	+	28273326	CTGGAAAAACTGTGAATAAG	8	28273111	+
T341075	chr8	+	28273326	CAAGGGGAGTAGCTGCGATC	8	28273134	+
T341075	chr8	+	28273326	TTAGACAACTTTGCTATCAA	8	28273151	+
T341075	chr8	+	28273326	AGGAATAGGGGGAGAGTACC	8	28273229	+
T341075	chr8	+	28273326	AATTTGGTCTTTTAAGGTTG	8	28273266	+
T341075	chr8	+	28273326	CACCAAGTAGAGAGTTAATT	8	28273282	+
T341075	chr8	+	28273326	CAAAAAAGTAAGAATCCACT	8	28273388	+
T341075	chr8	+	28273326	AGTTAACTCATTCTTCTGGC	8	28273421	-
T172109	chr19	-	28284811	GAGAAGATAGCTTGGCCGGG	19	28284530	+
T172109	chr19	-	28284811	AAGGGGAGCTTGGCTGTTCA	19	28284568	+
T172109	chr19	-	28284811	CTGCGGTTCCGCCGTGCCAA	19	28284586	+
T172109	chr19	-	28284811	AGGGACCTTTGCTTGGGATG	19	28284633	-
T172109	chr19	-	28284811	CAGGCGTACAACTAACAAGC	19	28284683	+
T172109	chr19	-	28284811	CTACAATCTCAGCACAAAGC	19	28284708	-
T172109	chr19	-	28284811	TGTAGGGCGGTGCGGATCCC	19	28284733	-
T172109	chr19	-	28284811	CGGTTCCAGCCGTTAGTCAC	19	28284812	-
T172109	chr19	-	28284811	CCAGCATACAACGGGAGTGG	19	28284852	-
T129737	chr16	-	29159954	AACTCTGCTCCCGCTCACAC	16	29159658	-
T129737	chr16	-	29159954	CAGTTCAGTCCAGTGTGAGC	16	29159670	+
T129737	chr16	-	29159954	GACGGAGACCGTGGTAGGCT	16	29159700	+
T129737	chr16	-	29159954	TCCGTCCGTCTTCTCTGGCA	16	29159714	-
T129737	chr16	-	29159954	CGTGGGTGTGGAGGAGCAGG	16	29159827	+
T129737	chr16	-	29159954	GGAAGCTGCTCATGCCACGT	16	29159844	+
T129737	chr16	-	29159954	TGCCTCGGTGTGAACTGTAT	16	29159902	-
T129737	chr16	-	29159954	GAGAGATGTCCTCCCAGCGT	16	29159924	-
T129737	chr16	-	29159954	ACGTTATGATTCTCACCTGC	16	29159957	+
TCONS_00011767	chr6	+	29163279	AGGACCTGCTTACTGCTATG	6	29163231	-
TCONS_00011767	chr6	+	29163279	GTGTTACTTTATAGAGGTCC	6	29163253	-
TCONS_00011767	chr6	+	29163279	TGGCCTCAATCAGCTTCTCC	6	29163274	+
TCONS_00011767	chr6	+	29163279	GTCTCCTTGCAACATTGACG	6	29163294	+
TCONS_00011767	chr6	+	29163279	CAGAGTTCTATGGCTTAACA	6	29163327	-
TCONS_00011767	chr6	+	29163279	ATGGGGGATGGTGGTAAGTG	6	29163346	-
TCONS_00011767	chr6	+	29163279	TTTTTCTCTCTACATAAAGT	6	29163400	+
TCONS_00011767	chr6	+	29163279	ATGTAATGTTTTAATAAATT	6	29163461	-
TCONS_00011767	chr6	+	29163279	AAAAGAATATGAGCTTGGTG	6	29163492	-
T341160	chr8	+	29194620	GTGCAGGTAGGGCAGGCTGC	8	29194572	-
T341160	chr8	+	29194620	GAGTGCACGCCCACGGAGAC	8	29194600	-
T341160	chr8	+	29194620	AAAGCTGAAGACGAACTGCG	8	29194623	-
T341160	chr8	+	29194620	GGTCTTGCCCCGCTCCCGCA	8	29194659	-
T341160	chr8	+	29194620	CACAGGACGTGGCCAGCACC	8	29194709	-
T341160	chr8	+	29194620	GCGCTGCTTAACGAACTCGA	8	29194788	-
T341160	chr8	+	29194620	TCACCCGTTTCTTCATCATC	8	29194823	-
T341160	chr8	+	29194620	GCGGTCGGCCACCATCTGCC	8	29194853	+
T341160	chr8	+	29194620	GGACTGCCGTGGGCGCGTGC	8	29194898	+
T129748	chr16	-	29212955	ACTGCAGTGCAGGTGCCAGG	16	29212675	+
T129748	chr16	-	29212955	GTGGCGGTCAAGCAGCAGCC	16	29212700	+
T129748	chr16	-	29212955	CAAGTTGCCACCTCCTGCCC	16	29212774	-
T129748	chr16	-	29212955	GCCCTGGTTAGGAATGTGGT	16	29212796	-
T129748	chr16	-	29212955	GGTAGGGAGGTTTCCAAGGT	16	29212813	-
T129748	chr16	-	29212955	ATCAGGACTTCCTCCGGGGC	16	29212856	+
T129748	chr16	-	29212955	GGTCATGGGGGCGCCCATCC	16	29212917	-
T129748	chr16	-	29212955	ATCCCGGGCAGAGCTGCAAA	16	29212933	-
T129748	chr16	-	29212955	GAGCAGCTGTTGTGTAACAG	16	29212999	-
T006660	chr1	-	29214701	GACGACAGATGAGAGATACA	1	29214412	+
T006660	chr1	-	29214701	TGAGGGCGAGACAATTCTTG	1	29214475	+
T006659	chr1	-	29214685	CTGCCGGGAAGTGTAGGTGA	1	29214492	+
T006659	chr1	-	29214685	CCTGAAGAGGTGGGGCCTGC	1	29214508	+
T006659	chr1	-	29214685	CCTCCTCTCCAGCTAGTTGG	1	29214541	-
T006659	chr1	-	29214685	AGCTCGGGCTCGGGTTGGTC	1	29214578	+
T006659	chr1	-	29214685	ATTCTAGGACCCTTAGCTCC	1	29214640	-
T006659	chr1	-	29214685	GAGAAGGGGTCGTCCGTTCC	1	29214668	+
T006659	chr1	-	29214685	AAGGGCTCCAGAGGCGGAGA	1	29214684	+
T006659	chr1	-	29214685	GAGGAGGCTTGGACAGAACC	1	29214715	-
T006664	chr1	-	29240907	CCCGAGGTCACTAAGCGTTT	1	29240615	-
T006663	chr1	-	29240907	GGGAGTCAGTTGGGGTAGCC	1	29240638	-
T006663	chr1	-	29240907	CAGGGAAGTAACTCGCGTAG	1	29240670	+
T006663	chr1	-	29240907	GGCCGAGATTTGGAAGCCTC	1	29240689	+
T006663	chr1	-	29240907	TCTTACTTGGAAGGAGGAAA	1	29240709	-
T006663	chr1	-	29240907	AGCTAGAGCCCTGGACGGTG	1	29240735	+
T006663	chr1	-	29240907	AGCTGCCTCATGCCCCACGT	1	29240751	-
T006663	chr1	-	29240907	GGATCCCGCAGCACCCACGT	1	29240767	+
T006663	chr1	-	29240907	GGTCTGGAGCCGGGGTGTTC	1	29240789	+
T006663	chr1	-	29240907	GCGCACGCGCAAGTCGAACC	1	29240810	+
T006665	chr1	-	29240907	CTAGGGGAGGGGGGAAACAA	1	29240894	-
T231740	chr22	-	29495499	TGATTCTTTCAGGTATAGAG	22	29495203	-
T231740	chr22	-	29495499	AACCGCTCAGAAGCAGCCTA	22	29495228	-
T231740	chr22	-	29495499	TTATGGCACTACTTATTACT	22	29495307	-
T231740	chr22	-	29495499	CTTATTACTTGGATTTGAAT	22	29495318	-
T231740	chr22	-	29495499	ATTTATCAAATATTACTTCT	22	29495346	+
T231740	chr22	-	29495499	AATACCATACAAAGCTCATG	22	29495375	-
T231740	chr22	-	29495499	TAGAACATGTTAGGCTAATG	22	29495413	+
T231740	chr22	-	29495499	TAGTAAAAGGCTGAAGAAAT	22	29495460	+
T231740	chr22	-	29495499	GAATGAAACAGTTAGAAAAC	22	29495488	+
T341250	chr8	-	29592829	ACTTACTGTGTACCAGTCAG	8	29592550	-
T341250	chr8	-	29592829	GATTAAGCATTTACATACAT	8	29592572	-
T341250	chr8	-	29592829	GACAAAACTGAAGATTGAAG	8	29592650	-
T341250	chr8	-	29592829	GCTTCCTGGTCTCTGATATC	8	29592688	+
T341250	chr8	-	29592829	TGGTGAGCTTCACTGCTTCC	8	29592702	+
T341250	chr8	-	29592829	GAGTAGAAAGATGAAGTGCA	8	29592753	+
T341250	chr8	-	29592829	CCTGCAAGCTGTTGTTACTA	8	29592781	+
T341250	chr8	-	29592829	GCATGAAGTCATAAATGGGG	8	29592844	+
T341250	chr8	-	29592829	TCCTGGTTGCACGACAGCAA	8	29592864	-
T129950	chr16	-	29822729	TAAAATCCTGTTTCTGGCTC	16	29822475	-
T129950	chr16	-	29822729	GTTGGCGGCAGTTCTTAGTG	16	29822515	+
T129950	chr16	-	29822729	CAACCCCAAGGGTTTCTTCT	16	29822531	-
T129950	chr16	-	29822729	CTCACAGGGCAGAGCAAGGC	16	29822573	+
T129950	chr16	-	29822729	ACTGGCGGCAGCACAGATAC	16	29822633	-
T129950	chr16	-	29822729	GCTCTCCACAGCCACAGCCT	16	29822665	+
T129950	chr16	-	29822729	TCTCTGGGGAATTCCCAACT	16	29822695	-
T129950	chr16	-	29822729	GGGCCTCTTCAAACCTCCAG	16	29822736	+
T129950	chr16	-	29822729	GCTCTGTTTGGGTTTCTGAC	16	29822757	+
T129952	chr16	-	29823247	GTGGCCCATGCCCAGGATGA	16	29822964	+
T129952	chr16	-	29823247	TTCCAAGGGGCAGGAGGAGC	16	29823012	+
T129952	chr16	-	29823247	AAGGCTCAAAAAAGGGGCCC	16	29823064	+
T129952	chr16	-	29823247	GGAGCGGCAGAAACTGGCGC	16	29823087	+
T129952	chr16	-	29823247	GCTGCAGAGGAGGAGCAGGG	16	29823138	+
T129952	chr16	-	29823247	AGGCGTCTCTACGAGCAGGA	16	29823189	+
T129952	chr16	-	29823247	GAAACGGAGAGGGTTCTGCG	16	29823246	+
T129952	chr16	-	29823247	TGGAAGAGACGGGGATTTGG	16	29823268	+
T129952	chr16	-	29823247	CCAACGGTCACCGGGATTCC	16	29823288	+
T130021	chr16	-	29984806	CCCCATGGTTGACTTGGCTT	16	29984510	-
T130021	chr16	-	29984806	ATGGATAATTACAGTTAGTT	16	29984567	-
T130021	chr16	-	29984806	GCGGGTGGGGTGTCAGGTCA	16	29984589	-
T130021	chr16	-	29984806	GCAGGTTGCAAGACTTGCCA	16	29984642	+
T130021	chr16	-	29984806	TCAATCGGTCAAATCTCTTA	16	29984678	+
T130021	chr16	-	29984806	AATCTTTGCGCGTCGACGCT	16	29984706	+
T130021	chr16	-	29984806	CTGCTGGGCGCGGAAAAGGC	16	29984790	+
T130021	chr16	-	29984806	GTGGAAGTTGGGAGGGGCAA	16	29984819	+
T130021	chr16	-	29984806	GCGATCTGCGACTGCGCGCA	16	29984841	+
TCONS_00027288	chr19	-	30187464	TGCCTGAGTGTCAGGTGTCT	19	30187182	+
TCONS_00027288	chr19	-	30187464	TGTCTGGTGTTTGAGTGTCT	19	30187229	+
TCONS_00027288	chr19	-	30187464	TGTCTGGTGTTTGAGTGTCT	19	30187252	+
TCONS_00027288	chr19	-	30187464	GTCAGGTTGTCTGGGTGTCC	19	30187298	+
TCONS_00027288	chr19	-	30187464	GTCTGCATGTCTGGGTATCT	19	30187338	+
TCONS_00027288	chr19	-	30187464	TTTCTTGGTGTCAGGTGTCT	19	30187422	+
TCONS_00027288	chr19	-	30187464	GTTTGGGTGTCTGGGTGTCC	19	30187445	+
TCONS_00027288	chr19	-	30187464	GTGTCTGGGTATCTAGTGTT	19	30187462	+
TCONS_00027288	chr19	-	30187464	ATGTCAGGTGGCTGGGTGTC	19	30187477	+
T102441	chr14	+	30848098	TTGAGAACTTTCCTGATTTT	14	30848048	+
T102441	chr14	+	30848098	TTTGGGGAACCTTTTCAAGT	14	30848098	+
T102441	chr14	+	30848098	TGCTCAAGTTGTCCCATTTT	14	30848115	+
T102441	chr14	+	30848098	ATTTGATTAATTTTAAGCCA	14	30848159	+
T102441	chr14	+	30848098	CACACATTCGTAATGGTATG	14	30848188	-
T102441	chr14	+	30848098	TCTTGTATGAACTGTATCCC	14	30848290	-
T102441	chr14	+	30848098	CAATAATGATTAGATCTTCC	14	30848311	+
T102441	chr14	+	30848098	GCATTAAGCATTTGTGACAT	14	30848368	+
T102441	chr14	+	30848098	ATTGAGGCAATAAGCATCAG	14	30848396	-
T102443	chr14	+	30849708	AGGTGAACAAAGCTGCTCAA	14	30849749	+
T102443	chr14	+	30849708	TTATGTGAAACAAACACGGC	14	30849811	-
T102443	chr14	+	30849708	GCCTTGGTCTTGTGTTACTC	14	30849844	+
T102443	chr14	+	30849708	GGCAGGGCAGCCAATCCTAA	14	30849861	-
T102443	chr14	+	30849708	TTCTCGCTGCCCGTTAGGAT	14	30849874	+
T102443	chr14	+	30849708	GATACCACAAAGCTGCACGC	14	30849906	+
T102443	chr14	+	30849708	AAAATTCATGCCATGCTCAC	14	30849951	-
T102443	chr14	+	30849708	AGATCATTATGACTATTCTA	14	30849982	+
T102443	chr14	+	30849708	AATGACAGTATTACCATGGA	14	30850002	-
ENST00000481143.1	chrX	+	31115793	GAGGTGGAGAATTTTATTTA	X	31115800	-
ENST00000481143.1	chrX	+	31115793	GGAAATGTCTCACAGTGGAG	X	31115825	-
ENST00000481143.1	chrX	+	31115793	AGGGGAGCTGAAGAGGAGGC	X	31115845	-
ENST00000481143.1	chrX	+	31115793	CTGGAGACTGCCAGATGTCA	X	31115887	+
ENST00000481143.1	chrX	+	31115793	AAAGGGAGACGCAGCTTGAC	X	31115983	+
ENST00000481143.1	chrX	+	31115793	CCTTTCTACCTACTGAGTCT	X	31115998	-
ENST00000481143.1	chrX	+	31115793	GGTCTTTATAGGGATATGAT	X	31116020	-
ENST00000481143.1	chrX	+	31115793	GATATGATGGGGGGCAGGGA	X	31116032	-
ENST00000481143.1	chrX	+	31115793	GGAGGGTCATAAGTAATTTT	X	31116049	-
T076250	chr12	-	31135659	CGGGTAGACAAATAGGGGTT	12	31135359	-
T076250	chr12	-	31135659	TGCAGCCTGGGACCCTACGC	12	31135404	-
T076250	chr12	-	31135659	TTCCACAGCACTTGAACTGG	12	31135462	+
T076250	chr12	-	31135659	GTACGTGCTGTGCTGCCAGT	12	31135497	+
T076250	chr12	-	31135659	ATCCTGTTGCGGGAGGCCGA	12	31135517	-
T076250	chr12	-	31135659	AGCAGCTGTCGGGCACCTGG	12	31135543	+
T076250	chr12	-	31135659	TGAGCACCCAAGCTCAAGTT	12	31135626	-
T076250	chr12	-	31135659	TCTGGGGCTCCTGAACGGCC	12	31135671	+
T076250	chr12	-	31135659	CTGCCTGACCCAGCCTTTCT	12	31135688	+
T076251	chr12	-	31137442	AGCACCATCTAGAGAAGGGG	12	31137143	-
T076251	chr12	-	31137442	GCAGAGGCTTTGGCCTCAGA	12	31137167	-
T076251	chr12	-	31137442	CAGGGAAGTTAGGTAGCTCA	12	31137226	+
T076251	chr12	-	31137442	GATGAAGAAGTCAATGGACA	12	31137244	+
T076251	chr12	-	31137442	GACCTTAAGAGCTGGGGAAA	12	31137280	+
T076251	chr12	-	31137442	CAACCCACTTACGAAGTACC	12	31137320	-
T076251	chr12	-	31137442	AGAAAGACAGCTTCCAATTC	12	31137361	+
T076251	chr12	-	31137442	CTCTGAAGTCTACAGAAAAC	12	31137384	+
T076251	chr12	-	31137442	TTCTGATGCTTCCTCTCATT	12	31137407	-
T076252	chr12	-	31140282	AAGGACTTTAACTCTATTAA	12	31140003	+
T076252	chr12	-	31140282	CTTAAGCCTGTAACAGAGAG	12	31140049	-
T076252	chr12	-	31140282	TCTGCCTGAGTTACATGATA	12	31140075	-
T076252	chr12	-	31140282	CTGCCCACAAAGATGTGGCC	12	31140100	-
T076252	chr12	-	31140282	ATTTCTACCAGTGCAGTTCC	12	31140121	+
T076252	chr12	-	31140282	AGAAATCATGGAGAGAGTCA	12	31140135	-
T076253	chr12	-	31140353	GCCAGCTCAGGCCACCCTCC	12	31140168	-
T076252	chr12	-	31140282	GAGGTCTGGTCCCACCTGGA	12	31140185	+
T076252	chr12	-	31140282	CAGACCTCCGCAGAGCCCCA	12	31140197	-
T076252	chr12	-	31140282	ACAAGCTTTAAAACTACCCC	12	31140259	-
T076254	chr12	-	31148968	CTGTTTGTAAAAGCCCTTCC	12	31148707	+
T076255	chr12	-	31148977	GATGAGAAATTCTGGGGGGT	12	31148739	+
T076254	chr12	-	31148968	TGCTTTAGACCAAACACCAA	12	31148846	-
T076254	chr12	-	31148968	AGGGTGGCTGCATCTTCCTT	12	31148865	+
T076254	chr12	-	31148968	GCGTTGTGACATGTAAAGGA	12	31148884	+
T076254	chr12	-	31148968	TGGACAGCCTGAGGTACTCA	12	31148914	+
T076254	chr12	-	31148968	GGAATCTCGGCTGCTGCAGG	12	31148945	+
T076254	chr12	-	31148968	TTCCCGACTCGCTCCACCAT	12	31148961	-
T076254	chr12	-	31148968	GCTTCACTCCTAGCCCCCAA	12	31148980	+
T076254	chr12	-	31148968	GGCTGGCCATGAGCTGACCA	12	31149009	+
T076256	chr12	-	31152242	GGTTCTCTAAAGTAGAATTT	12	31151753	+
T076256	chr12	-	31152242	GACCTCTGGCCCCTAACTCA	12	31151774	+
T076256	chr12	-	31152242	CCTCTCCCCAAGTTGCCCGT	12	31151805	-
T076256	chr12	-	31152242	TTGCCCGTTGGTAAATAAGA	12	31151817	-
T076256	chr12	-	31152242	GGTTGGGTCATTTTAGGAAC	12	31151838	-
T076256	chr12	-	31152242	TGTAGCCCCATCATATGTTG	12	31151908	+
T076256	chr12	-	31152242	TGTAACTAAGTTAGGCGTGT	12	31151959	-
T076256	chr12	-	31152242	TGTGGTCCCGACTGCTATGG	12	31152122	-
T076256	chr12	-	31152242	TTTATTTTCTTTTGGTTGAC	12	31152241	+
T076257	chr12	-	31159031	ACCCAGCACATCCACTGGAC	12	31158733	+
T076257	chr12	-	31159031	GCTTCAGCACTTCAGCACTC	12	31158815	-
T076257	chr12	-	31159031	TGACCTCTGCCCCACAAGTT	12	31158841	-
T076257	chr12	-	31159031	ACAGCGCTCCTAGTGCAAGT	12	31158869	-
T076257	chr12	-	31159031	GGGAGTAGCCACTGGTGTGG	12	31158889	-
T076257	chr12	-	31159031	TGTCCATGGAATGGAGAAAA	12	31158917	-
T076257	chr12	-	31159031	GAGCAGAGGTCAGCCGGGTG	12	31158941	-
T076257	chr12	-	31159031	GGCAGGAGGACGCCCAGTAC	12	31158987	-
T076257	chr12	-	31159031	GCCTTGCCTCCTTCCTGTAC	12	31159003	+
T076258	chr12	-	31159098	CAGAGTTGTCTCAGTGGCCA	12	31159098	-
T076258	chr12	-	31159098	CCAAGCTATCATCTAGTCTA	12	31159121	-
T076258	chr12	-	31159098	TGGCAGGAGAATCTAGGGCG	12	31159141	-
T130777	chr16	-	31194159	ATACCCAACAAGCAACCCAA	16	31193721	-
T130777	chr16	-	31194159	GGGCTTCCAGAGTTTGTAGA	16	31193758	-
T130777	chr16	-	31194159	ACCAGCGTGATCAGAAAACA	16	31193798	+
T130777	chr16	-	31194159	CAGCAGAGCAGTCAGCCCTA	16	31193873	-
T130777	chr16	-	31194159	TACGGACAGCAGAGTTACAG	16	31193891	-
T130777	chr16	-	31194159	CAGAGCAGCTATTCTTCTTA	16	31193948	-
T130777	chr16	-	31194159	CTGAGAAAGACTCACTGTTC	16	31193980	+
T130777	chr16	-	31194159	AAGCAATATTCAGAAAGAGT	16	31194016	+
T130777	chr16	-	31194159	TGTTTCACGGAAAAGAAATA	16	31194378	+
ENST00000526089.1	chr22	-	31601601	AGGCAGATGAACATAGTTTT	22	31601331	+
ENST00000526089.1	chr22	-	31601601	ATTCTCGGCTGTATGTTCTC	22	31601361	+
ENST00000526089.1	chr22	-	31601601	CCTGGAGTCAGGACTTTGGT	22	31601421	-
ENST00000526089.1	chr22	-	31601601	TTGTTCAGTTATTACTGCCT	22	31601457	+
ENST00000526089.1	chr22	-	31601601	ACAAAGCCCCCAGTTTCCTG	22	31601534	+
ENST00000526089.1	chr22	-	31601601	GGTGGTCTTTTGCATGCAGT	22	31601566	+
ENST00000526089.1	chr22	-	31601601	GACAACTTGGCTTCTGAGGA	22	31601587	+
ENST00000526089.1	chr22	-	31601601	CCTCTTCATAAAAGACAACT	22	31601600	+
ENST00000526089.1	chr22	-	31601601	TATCAAGCCATACCAAAATC	22	31601650	+
ENST00000537346.1	chr12	+	31744245	GCGGGTTCGGAGGCCAAGCC	12	31744217	-
ENST00000537346.1	chr12	+	31744245	CGCCCTGGCCAGCCGATAAG	12	31744309	-
ENST00000537346.1	chr12	+	31744245	GTGGGGGTCTGTCTTCTAAA	12	31744344	-
ENST00000537346.1	chr12	+	31744245	TTTTAATGCAGCTTTGGGGA	12	31744388	-
ENST00000537346.1	chr12	+	31744245	TCTGAGATCATTTCGCATAA	12	31744422	-
ENST00000537346.1	chr12	+	31744245	TTTAAACTGTGACCTGTGTG	12	31744460	-
ENST00000537346.1	chr12	+	31744245	GGGGTGCCTGTCTCACTTTA	12	31744480	-
ENST00000537346.1	chr12	+	31744245	GTAAATGGGGTGACGGCTGG	12	31744515	+
ENST00000537346.1	chr12	+	31744245	GACTTGTCACTAAGTCACTA	12	31744545	+
NR_073063.1	chr6	+	31865561	AGGGCGAGGAGGAGCCTTAA	6	31865517	-
NR_073063.1	chr6	+	31865561	AGGCCGCTCTCAGGGGAAAA	6	31865563	+
NR_073063.1	chr6	+	31865561	GGGAGAATTCCTGTCATTCC	6	31865621	-
NR_073063.1	chr6	+	31865561	TTCCTGGCCTCAGTTCTGCA	6	31865637	-
NR_073063.1	chr6	+	31865561	ACCGAGGGCGAGACACGCCT	6	31865660	-
NR_073063.1	chr6	+	31865561	CTTGTTACCTAAAACCAGAT	6	31865707	+
NR_073063.1	chr6	+	31865561	CTTCTGAACTTCTCGGCTCT	6	31865732	-
NR_073063.1	chr6	+	31865561	CGGCTGTATTTCCTCTGGCC	6	31865758	-
NR_073063.1	chr6	+	31865561	TGGTAACCCAAAAACTAGAA	6	31865816	+
T056743	chr11	+	32456929	CCTGCAGCAAGAGGAAGTCC	11	32456884	-
T056743	chr11	+	32456929	CCGTCTCCTCGCCGCGATCC	11	32456905	+
T056743	chr11	+	32456929	GGGCGCCTGGGCTGCCGTCC	11	32456933	-
T056743	chr11	+	32456929	CCACCCACCCAGAGCCGGGA	11	32456950	+
T056747	chr11	+	32457022	GCGGACAGGCGGTCGGGTTG	11	32457013	-
T056745	chr11	+	32456929	GTCGGGTTGCGGAGAGCCCC	11	32457024	-
T056743	chr11	+	32456929	CAAGGCAGCGCCCACACCCG	11	32457044	+
T056747	chr11	+	32457022	AACTCCTTACCCCAGCTGCC	11	32457064	-
T056743	chr11	+	32456929	TCCCAAAGCTCAAATAAGAG	11	32457099	-
T056745	chr11	+	32456929	CCTCCTCTTCCCCGCGCCGC	11	32457125	+
T056743	chr11	+	32456929	GGGCTGCTGAGTGAATGGAG	11	32457163	+
T056743	chr11	+	32456929	GCGCGCTGCCTGGCCGGGCT	11	32457184	+
T056743	chr11	+	32456929	GCGCCCTCGCAGCTGGGGTG	11	32457218	-
T056747	chr11	+	32457022	CTCCGAGAGGGACGCTCCCT	11	32457250	+
T056747	chr11	+	32457022	CGCGTGTTGGGTTGAAGAGG	11	32457277	+
T056747	chr11	+	32457022	GGGGGAGGGTTGTGCCACAC	11	32457311	+
T056750	chr11	+	32457067	CACTGGCGAAGGCCAAGAAG	11	32457339	+
T056760	chr11	+	32457095	GTGTGGGAGCCTCGTCTCAC	11	32457356	-
T056760	chr11	+	32457095	GGACTCACTGCTTACCTGAA	11	32457387	+
T216636	chr20	+	33442385	GTGATGGTAGAATCATAGAC	20	33442357	-
T216636	chr20	+	33442385	ATCTCCCAGTCTGCTGGCCA	20	33442380	-
T216636	chr20	+	33442385	CAGGGTCTGAAAATACAGCA	20	33442416	-
T216636	chr20	+	33442385	TCTCACACACGAAAGTCCAC	20	33442481	+
T216636	chr20	+	33442385	GGAGATTGGGTACTGCCATA	20	33442528	+
T216636	chr20	+	33442385	GGCTCTTCACTGGGTGGCAG	20	33442600	+
T216636	chr20	+	33442385	CTGTTCTCGGGATACCAGGC	20	33442619	-
T216636	chr20	+	33442385	TGGTGAGATTGAAGCCCTCC	20	33442639	-
T216636	chr20	+	33442385	CAGTGCTCTCAACATCCTGG	20	33442657	+
ENST00000589932.1	chr19	+	33790839	CTACTTCCAAGGTTGTCTGT	19	33790789	+
ENST00000589932.1	chr19	+	33790839	CGGCTTGGTTCTCTTCTTTT	19	33790909	+
ENST00000589932.1	chr19	+	33790839	CAGCCCCAGTGATGCGTTGG	19	33790943	-
ENST00000589932.1	chr19	+	33790839	CTCCTGGTCGGGAAGGGAGG	19	33790973	+
ENST00000589932.1	chr19	+	33790839	CTCTGGGGGACAAGCCTTGT	19	33791000	-
ENST00000589932.1	chr19	+	33790839	TCCGGCCTGGGCTGCCCACA	19	33791017	+
ENST00000589932.1	chr19	+	33790839	GGGGGACCAATGAGGTGAGG	19	33791072	+
ENST00000589932.1	chr19	+	33790839	TGGGATTACTTTTGATCCTG	19	33791091	+
ENST00000589932.1	chr19	+	33790839	ACCCTTCCCCCAGCTGCCGA	19	33791136	-
T280723	chr5	+	34048190	TGGTCAGGATGTTACAATTT	5	34048076	-
T280723	chr5	+	34048190	TTGGTGGAATTACATGTTTA	5	34048095	-
T280723	chr5	+	34048190	ATGGAGACAGATCCATTCCT	5	34048156	+
T280723	chr5	+	34048190	TGAAAGCCTTATTCTTGTGA	5	34048175	+
T280723	chr5	+	34048190	AGAGATGTGTGTGTTAAGCA	5	34048341	-
[truncated: 5,856 more rows]

## Sheet: gene info
sgRNA-targed gene	chr	strand	start	end	length	source
T063833	chr11	+	74166293	74167977	813	Iyer M K, Niknafs Y S, Malik R, et al. The landscape of long noncoding RNAs in the human transcriptome[J]. Nature genetics, 2015, 47(3): 199-208.
T306332	chr6	-	72011900	72021075	8997	Iyer M K, Niknafs Y S, Malik R, et al. The landscape of long noncoding RNAs in the human transcriptome[J]. Nature genetics, 2015, 47(3): 199-208.
T170487	chr19	-	17919114	17922419	3305	Iyer M K, Niknafs Y S, Malik R, et al. The landscape of long noncoding RNAs in the human transcriptome[J]. Nature genetics, 2015, 47(3): 199-208.
T125337	chr16	+	2141396	2146597	1809	Iyer M K, Niknafs Y S, Malik R, et al. The landscape of long noncoding RNAs in the human transcriptome[J]. Nature genetics, 2015, 47(3): 199-208.
T115419	chr15	-	43473409	43477387	3445	Iyer M K, Niknafs Y S, Malik R, et al. The landscape of long noncoding RNAs in the human transcriptome[J]. Nature genetics, 2015, 47(3): 199-208.
T079649	chr12	+	54475507	54562566	14229	Iyer M K, Niknafs Y S, Malik R, et al. The landscape of long noncoding RNAs in the human transcriptome[J]. Nature genetics, 2015, 47(3): 199-208.
T250694	chr3	+	131177394	131181108	3381	Iyer M K, Niknafs Y S, Malik R, et al. The landscape of long noncoding RNAs in the human transcriptome[J]. Nature genetics, 2015, 47(3): 199-208.
T001570	chr1	-	3212906	3240338	17921	Iyer M K, Niknafs Y S, Malik R, et al. The landscape of long noncoding RNAs in the human transcriptome[J]. Nature genetics, 2015, 47(3): 199-208.
T001568	chr1	-	3212906	3240254	18310	Iyer M K, Niknafs Y S, Malik R, et al. The landscape of long noncoding RNAs in the human transcriptome[J]. Nature genetics, 2015, 47(3): 199-208.
T281074	chr5	-	36863689	36877005	13225	Iyer M K, Niknafs Y S, Malik R, et al. The landscape of long noncoding RNAs in the human transcriptome[J]. Nature genetics, 2015, 47(3): 199-208.
T030338	chr1	+	214521901	214530902	8555	Iyer M K, Niknafs Y S, Malik R, et al. The landscape of long noncoding RNAs in the human transcriptome[J]. Nature genetics, 2015, 47(3): 199-208.
T172109	chr19	-	28206767	28284812	18252	Iyer M K, Niknafs Y S, Malik R, et al. The landscape of long noncoding RNAs in the human transcriptome[J]. Nature genetics, 2015, 47(3): 199-208.
T061554	chr11	-	66012127	66018710	6583	Iyer M K, Niknafs Y S, Malik R, et al. The landscape of long noncoding RNAs in the human transcriptome[J]. Nature genetics, 2015, 47(3): 199-208.
T129952	chr16	-	29819617	29823248	2713	Iyer M K, Niknafs Y S, Malik R, et al. The landscape of long noncoding RNAs in the human transcriptome[J]. Nature genetics, 2015, 47(3): 199-208.
T122239	chr15	+	91509576	91509908	332	Iyer M K, Niknafs Y S, Malik R, et al. The landscape of long noncoding RNAs in the human transcriptome[J]. Nature genetics, 2015, 47(3): 199-208.
T192664	chr2	+	81708818	81811411	2854	Iyer M K, Niknafs Y S, Malik R, et al. The landscape of long noncoding RNAs in the human transcriptome[J]. Nature genetics, 2015, 47(3): 199-208.
T192655	chr2	+	81708476	81797706	1139	Iyer M K, Niknafs Y S, Malik R, et al. The landscape of long noncoding RNAs in the human transcriptome[J]. Nature genetics, 2015, 47(3): 199-208.
T011677	chr1	+	56875833	56886029	9572	Iyer M K, Niknafs Y S, Malik R, et al. The landscape of long noncoding RNAs in the human transcriptome[J]. Nature genetics, 2015, 47(3): 199-208.
T286936	chr5	-	103708297	103727957	19529	Iyer M K, Niknafs Y S, Malik R, et al. The landscape of long noncoding RNAs in the human transcriptome[J]. Nature genetics, 2015, 47(3): 199-208.
T048147	chr10	+	106068305	106071965	3660	Iyer M K, Niknafs Y S, Malik R, et al. The landscape of long noncoding RNAs in the human transcriptome[J]. Nature genetics, 2015, 47(3): 199-208.
T011686	chr1	+	56956577	56960502	3925	Iyer M K, Niknafs Y S, Malik R, et al. The landscape of long noncoding RNAs in the human transcriptome[J]. Nature genetics, 2015, 47(3): 199-208.
T135871	chr16	-	72058855	72070174	3567	Iyer M K, Niknafs Y S, Malik R, et al. The landscape of long noncoding RNAs in the human transcriptome[J]. Nature genetics, 2015, 47(3): 199-208.
T133951	chr16	+	66543341	66544036	592	Iyer M K, Niknafs Y S, Malik R, et al. The landscape of long noncoding RNAs in the human transcriptome[J]. Nature genetics, 2015, 47(3): 199-208.
T289235	chr5	+	133842150	133848795	5072	Iyer M K, Niknafs Y S, Malik R, et al. The landscape of long noncoding RNAs in the human transcriptome[J]. Nature genetics, 2015, 47(3): 199-208.
T082674	chr12	+	76423806	76425828	1016	Iyer M K, Niknafs Y S, Malik R, et al. The landscape of long noncoding RNAs in the human transcriptome[J]. Nature genetics, 2015, 47(3): 199-208.
T082671	chr12	+	76423728	76425828	1137	Iyer M K, Niknafs Y S, Malik R, et al. The landscape of long noncoding RNAs in the human transcriptome[J]. Nature genetics, 2015, 47(3): 199-208.
T044199	chr10	+	76477065	76482188	5123	Iyer M K, Niknafs Y S, Malik R, et al. The landscape of long noncoding RNAs in the human transcriptome[J]. Nature genetics, 2015, 47(3): 199-208.
T044194	chr10	-	76468990	76473765	3369	Iyer M K, Niknafs Y S, Malik R, et al. The landscape of long noncoding RNAs in the human transcriptome[J]. Nature genetics, 2015, 47(3): 199-208.
T241117	chr3	-	43391136	43393838	585	Iyer M K, Niknafs Y S, Malik R, et al. The landscape of long noncoding RNAs in the human transcriptome[J]. Nature genetics, 2015, 47(3): 199-208.
T030354	chr1	+	214840097	214842905	2808	Iyer M K, Niknafs Y S, Malik R, et al. The landscape of long noncoding RNAs in the human transcriptome[J]. Nature genetics, 2015, 47(3): 199-208.
T129737	chr16	-	29130211	29159955	26509	Iyer M K, Niknafs Y S, Malik R, et al. The landscape of long noncoding RNAs in the human transcriptome[J]. Nature genetics, 2015, 47(3): 199-208.
T248657	chr3	-	115507326	115511588	883	Iyer M K, Niknafs Y S, Malik R, et al. The landscape of long noncoding RNAs in the human transcriptome[J]. Nature genetics, 2015, 47(3): 199-208.
T024433	chr1	+	166876780	166888510	10700	Iyer M K, Niknafs Y S, Malik R, et al. The landscape of long noncoding RNAs in the human transcriptome[J]. Nature genetics, 2015, 47(3): 199-208.
T028625	chr1	+	204346434	204347753	1319	Iyer M K, Niknafs Y S, Malik R, et al. The landscape of long noncoding RNAs in the human transcriptome[J]. Nature genetics, 2015, 47(3): 199-208.
T030352	chr1	-	214837918	214842542	4309	Iyer M K, Niknafs Y S, Malik R, et al. The landscape of long noncoding RNAs in the human transcriptome[J]. Nature genetics, 2015, 47(3): 199-208.
T337675	chr8	-	1706421	1711505	3952	Iyer M K, Niknafs Y S, Malik R, et al. The landscape of long noncoding RNAs in the human transcriptome[J]. Nature genetics, 2015, 47(3): 199-208.
T312316	chr6	+	138409667	138411701	1967	Iyer M K, Niknafs Y S, Malik R, et al. The landscape of long noncoding RNAs in the human transcriptome[J]. Nature genetics, 2015, 47(3): 199-208.
T130021	chr16	-	29983204	29984807	1516	Iyer M K, Niknafs Y S, Malik R, et al. The landscape of long noncoding RNAs in the human transcriptome[J]. Nature genetics, 2015, 47(3): 199-208.
T129950	chr16	-	29819617	29822730	2430	Iyer M K, Niknafs Y S, Malik R, et al. The landscape of long noncoding RNAs in the human transcriptome[J]. Nature genetics, 2015, 47(3): 199-208.
T215042	chr20	-	22541113	22547443	4301	Iyer M K, Niknafs Y S, Malik R, et al. The landscape of long noncoding RNAs in the human transcriptome[J]. Nature genetics, 2015, 47(3): 199-208.
T252948	chr3	-	154900543	154903886	655	Iyer M K, Niknafs Y S, Malik R, et al. The landscape of long noncoding RNAs in the human transcriptome[J]. Nature genetics, 2015, 47(3): 199-208.
T081929	chr12	-	69745543	69749037	3297	Iyer M K, Niknafs Y S, Malik R, et al. The landscape of long noncoding RNAs in the human transcriptome[J]. Nature genetics, 2015, 47(3): 199-208.
T127555	chr16	+	13352190	13568500	774	Iyer M K, Niknafs Y S, Malik R, et al. The landscape of long noncoding RNAs in the human transcriptome[J]. Nature genetics, 2015, 47(3): 199-208.
T083984	chr12	+	92539349	92540851	1203	Iyer M K, Niknafs Y S, Malik R, et al. The landscape of long noncoding RNAs in the human transcriptome[J]. Nature genetics, 2015, 47(3): 199-208.
T242797	chr3	-	50217808	50233210	2929	Iyer M K, Niknafs Y S, Malik R, et al. The landscape of long noncoding RNAs in the human transcriptome[J]. Nature genetics, 2015, 47(3): 199-208.
T293577	chr5	-	173213794	173234820	2038	Iyer M K, Niknafs Y S, Malik R, et al. The landscape of long noncoding RNAs in the human transcriptome[J]. Nature genetics, 2015, 47(3): 199-208.
T104423	chr14	-	52433721	52436704	662	Iyer M K, Niknafs Y S, Malik R, et al. The landscape of long noncoding RNAs in the human transcriptome[J]. Nature genetics, 2015, 47(3): 199-208.
T231139	chr22	-	25498208	25508517	1039	Iyer M K, Niknafs Y S, Malik R, et al. The landscape of long noncoding RNAs in the human transcriptome[J]. Nature genetics, 2015, 47(3): 199-208.
T021422	chr1	-	153615572	153618447	462	Iyer M K, Niknafs Y S, Malik R, et al. The landscape of long noncoding RNAs in the human transcriptome[J]. Nature genetics, 2015, 47(3): 199-208.
T121985	chr15	-	90617713	90620507	2794	Iyer M K, Niknafs Y S, Malik R, et al. The landscape of long noncoding RNAs in the human transcriptome[J]. Nature genetics, 2015, 47(3): 199-208.
T047724	chr10	+	103866200	103867403	877	Iyer M K, Niknafs Y S, Malik R, et al. The landscape of long noncoding RNAs in the human transcriptome[J]. Nature genetics, 2015, 47(3): 199-208.
T134773	chr16	-	67575973	67576612	575	Iyer M K, Niknafs Y S, Malik R, et al. The landscape of long noncoding RNAs in the human transcriptome[J]. Nature genetics, 2015, 47(3): 199-208.
T047878	chr10	-	104402551	104403751	853	Iyer M K, Niknafs Y S, Malik R, et al. The landscape of long noncoding RNAs in the human transcriptome[J]. Nature genetics, 2015, 47(3): 199-208.
T117823	chr15	-	63356928	63364285	6159	Iyer M K, Niknafs Y S, Malik R, et al. The landscape of long noncoding RNAs in the human transcriptome[J]. Nature genetics, 2015, 47(3): 199-208.
T231037	chr22	-	24971925	24979614	1438	Iyer M K, Niknafs Y S, Malik R, et al. The landscape of long noncoding RNAs in the human transcriptome[J]. Nature genetics, 2015, 47(3): 199-208.
T281801	chr5	-	43571674	43603293	4873	Iyer M K, Niknafs Y S, Malik R, et al. The landscape of long noncoding RNAs in the human transcriptome[J]. Nature genetics, 2015, 47(3): 199-208.
T169292	chr19	-	13882371	13885051	1495	Iyer M K, Niknafs Y S, Malik R, et al. The landscape of long noncoding RNAs in the human transcriptome[J]. Nature genetics, 2015, 47(3): 199-208.
T281799	chr5	+	43571668	43574515	2475	Iyer M K, Niknafs Y S, Malik R, et al. The landscape of long noncoding RNAs in the human transcriptome[J]. Nature genetics, 2015, 47(3): 199-208.
T191279	chr2	-	70256798	70262143	2503	Iyer M K, Niknafs Y S, Malik R, et al. The landscape of long noncoding RNAs in the human transcriptome[J]. Nature genetics, 2015, 47(3): 199-208.
T279183	chr5	+	14711361	14716608	5247	Iyer M K, Niknafs Y S, Malik R, et al. The landscape of long noncoding RNAs in the human transcriptome[J]. Nature genetics, 2015, 47(3): 199-208.
T218318	chr20	-	43059479	43061700	1555	Iyer M K, Niknafs Y S, Malik R, et al. The landscape of long noncoding RNAs in the human transcriptome[J]. Nature genetics, 2015, 47(3): 199-208.
T088006	chr12	-	122627624	122631900	2396	Iyer M K, Niknafs Y S, Malik R, et al. The landscape of long noncoding RNAs in the human transcriptome[J]. Nature genetics, 2015, 47(3): 199-208.
T240667	chr3	-	40579119	40581309	1846	Iyer M K, Niknafs Y S, Malik R, et al. The landscape of long noncoding RNAs in the human transcriptome[J]. Nature genetics, 2015, 47(3): 199-208.
T314380	chr6	+	159393907	159397356	1849	Iyer M K, Niknafs Y S, Malik R, et al. The landscape of long noncoding RNAs in the human transcriptome[J]. Nature genetics, 2015, 47(3): 199-208.
T337673	chr8	-	1706421	1711489	964	Iyer M K, Niknafs Y S, Malik R, et al. The landscape of long noncoding RNAs in the human transcriptome[J]. Nature genetics, 2015, 47(3): 199-208.
T299722	chr6	-	28059208	28104703	2909	Iyer M K, Niknafs Y S, Malik R, et al. The landscape of long noncoding RNAs in the human transcriptome[J]. Nature genetics, 2015, 47(3): 199-208.
T302712	chr6	-	36892115	36896741	2246	Iyer M K, Niknafs Y S, Malik R, et al. The landscape of long noncoding RNAs in the human transcriptome[J]. Nature genetics, 2015, 47(3): 199-208.
T040715	chr10	+	43915915	43918100	1580	Iyer M K, Niknafs Y S, Malik R, et al. The landscape of long noncoding RNAs in the human transcriptome[J]. Nature genetics, 2015, 47(3): 199-208.
T136494	chr16	-	77771732	77797442	4362	Iyer M K, Niknafs Y S, Malik R, et al. The landscape of long noncoding RNAs in the human transcriptome[J]. Nature genetics, 2015, 47(3): 199-208.
T196761	chr2	-	111922626	111926322	1455	Iyer M K, Niknafs Y S, Malik R, et al. The landscape of long noncoding RNAs in the human transcriptome[J]. Nature genetics, 2015, 47(3): 199-208.
T241512	chr3	-	45719935	45730689	1247	Iyer M K, Niknafs Y S, Malik R, et al. The landscape of long noncoding RNAs in the human transcriptome[J]. Nature genetics, 2015, 47(3): 199-208.
T284448	chr5	-	74894307	74895205	751	Iyer M K, Niknafs Y S, Malik R, et al. The landscape of long noncoding RNAs in the human transcriptome[J]. Nature genetics, 2015, 47(3): 199-208.
T140691	chr17	-	6919125	6923331	1099	Iyer M K, Niknafs Y S, Malik R, et al. The landscape of long noncoding RNAs in the human transcriptome[J]. Nature genetics, 2015, 47(3): 199-208.
T045544	chr10	-	88683539	88687721	681	Iyer M K, Niknafs Y S, Malik R, et al. The landscape of long noncoding RNAs in the human transcriptome[J]. Nature genetics, 2015, 47(3): 199-208.
T253312	chr3	-	158262696	158288871	1225	Iyer M K, Niknafs Y S, Malik R, et al. The landscape of long noncoding RNAs in the human transcriptome[J]. Nature genetics, 2015, 47(3): 199-208.
T049520	chr10	+	121331139	121334283	2597	Iyer M K, Niknafs Y S, Malik R, et al. The landscape of long noncoding RNAs in the human transcriptome[J]. Nature genetics, 2015, 47(3): 199-208.
T284698	chr5	-	77638162	77656347	2250	Iyer M K, Niknafs Y S, Malik R, et al. The landscape of long noncoding RNAs in the human transcriptome[J]. Nature genetics, 2015, 47(3): 199-208.
T218309	chr20	-	42985065	43024642	5044	Iyer M K, Niknafs Y S, Malik R, et al. The landscape of long noncoding RNAs in the human transcriptome[J]. Nature genetics, 2015, 47(3): 199-208.
T165577	chr19	-	1376704	1377518	456	Iyer M K, Niknafs Y S, Malik R, et al. The landscape of long noncoding RNAs in the human transcriptome[J]. Nature genetics, 2015, 47(3): 199-208.
T085712	chr12	-	106740694	106743268	1944	Iyer M K, Niknafs Y S, Malik R, et al. The landscape of long noncoding RNAs in the human transcriptome[J]. Nature genetics, 2015, 47(3): 199-208.
T069806	chr11	+	125827777	125828546	769	Iyer M K, Niknafs Y S, Malik R, et al. The landscape of long noncoding RNAs in the human transcriptome[J]. Nature genetics, 2015, 47(3): 199-208.
T167577	chr19	-	8467340	8468341	1001	Iyer M K, Niknafs Y S, Malik R, et al. The landscape of long noncoding RNAs in the human transcriptome[J]. Nature genetics, 2015, 47(3): 199-208.
T099781	chr13	+	114110869	114111245	320	Iyer M K, Niknafs Y S, Malik R, et al. The landscape of long noncoding RNAs in the human transcriptome[J]. Nature genetics, 2015, 47(3): 199-208.
T302165	chr6	+	34240968	34256202	9735	Iyer M K, Niknafs Y S, Malik R, et al. The landscape of long noncoding RNAs in the human transcriptome[J]. Nature genetics, 2015, 47(3): 199-208.
T257678	chr3	+	194304670	194317009	1850	Iyer M K, Niknafs Y S, Malik R, et al. The landscape of long noncoding RNAs in the human transcriptome[J]. Nature genetics, 2015, 47(3): 199-208.
T333819	chr7	+	134851529	134852581	1052	Iyer M K, Niknafs Y S, Malik R, et al. The landscape of long noncoding RNAs in the human transcriptome[J]. Nature genetics, 2015, 47(3): 199-208.
T339244	chr8	+	12379659	12427948	2371	Iyer M K, Niknafs Y S, Malik R, et al. The landscape of long noncoding RNAs in the human transcriptome[J]. Nature genetics, 2015, 47(3): 199-208.
T002865	chr1	+	9986378	9989073	1737	Iyer M K, Niknafs Y S, Malik R, et al. The landscape of long noncoding RNAs in the human transcriptome[J]. Nature genetics, 2015, 47(3): 199-208.
T240634	chr3	-	40487060	40498765	1730	Iyer M K, Niknafs Y S, Malik R, et al. The landscape of long noncoding RNAs in the human transcriptome[J]. Nature genetics, 2015, 47(3): 199-208.
T278909	chr5	-	10435418	10441896	6162	Iyer M K, Niknafs Y S, Malik R, et al. The landscape of long noncoding RNAs in the human transcriptome[J]. Nature genetics, 2015, 47(3): 199-208.
T240632	chr3	-	40487060	40498445	1730	Iyer M K, Niknafs Y S, Malik R, et al. The landscape of long noncoding RNAs in the human transcriptome[J]. Nature genetics, 2015, 47(3): 199-208.
T180581	chr19	-	54377691	54379442	598	Iyer M K, Niknafs Y S, Malik R, et al. The landscape of long noncoding RNAs in the human transcriptome[J]. Nature genetics, 2015, 47(3): 199-208.
T044900	chr10	-	81563815	81586505	1274	Iyer M K, Niknafs Y S, Malik R, et al. The landscape of long noncoding RNAs in the human transcriptome[J]. Nature genetics, 2015, 47(3): 199-208.
T143039	chr17	+	17494747	17514500	1118	Iyer M K, Niknafs Y S, Malik R, et al. The landscape of long noncoding RNAs in the human transcriptome[J]. Nature genetics, 2015, 47(3): 199-208.
T169099	chr19	-	13054679	13056169	1388	Iyer M K, Niknafs Y S, Malik R, et al. The landscape of long noncoding RNAs in the human transcriptome[J]. Nature genetics, 2015, 47(3): 199-208.
T132148	chr16	-	50555187	50581030	21263	Iyer M K, Niknafs Y S, Malik R, et al. The landscape of long noncoding RNAs in the human transcriptome[J]. Nature genetics, 2015, 47(3): 199-208.
T132129	chr16	+	50535604	50581126	13762	Iyer M K, Niknafs Y S, Malik R, et al. The landscape of long noncoding RNAs in the human transcriptome[J]. Nature genetics, 2015, 47(3): 199-208.
T235976	chr22	+	49913929	49999833	73635	Iyer M K, Niknafs Y S, Malik R, et al. The landscape of long noncoding RNAs in the human transcriptome[J]. Nature genetics, 2015, 47(3): 199-208.
T083975	chr12	+	92482168	92536334	48904	Iyer M K, Niknafs Y S, Malik R, et al. The landscape of long noncoding RNAs in the human transcriptome[J]. Nature genetics, 2015, 47(3): 199-208.
T083976	chr12	+	92497906	92536334	37008	Iyer M K, Niknafs Y S, Malik R, et al. The landscape of long noncoding RNAs in the human transcriptome[J]. Nature genetics, 2015, 47(3): 199-208.
T083888	chr12	-	92105835	92248041	1381	Iyer M K, Niknafs Y S, Malik R, et al. The landscape of long noncoding RNAs in the human transcriptome[J]. Nature genetics, 2015, 47(3): 199-208.
T083867	chr12	-	92073413	92096628	5286	Iyer M K, Niknafs Y S, Malik R, et al. The landscape of long noncoding RNAs in the human transcriptome[J]. Nature genetics, 2015, 47(3): 199-208.
T383658	chrY	+	21152411	21154390	1229	Iyer M K, Niknafs Y S, Malik R, et al. The landscape of long noncoding RNAs in the human transcriptome[J]. Nature genetics, 2015, 47(3): 199-208.
T083866	chr12	-	92073413	92081240	5040	Iyer M K, Niknafs Y S, Malik R, et al. The landscape of long noncoding RNAs in the human transcriptome[J]. Nature genetics, 2015, 47(3): 199-208.
T335722	chr7	-	150076358	150087549	9963	Iyer M K, Niknafs Y S, Malik R, et al. The landscape of long noncoding RNAs in the human transcriptome[J]. Nature genetics, 2015, 47(3): 199-208.
T268927	chr4	-	104464820	104481007	11915	Iyer M K, Niknafs Y S, Malik R, et al. The landscape of long noncoding RNAs in the human transcriptome[J]. Nature genetics, 2015, 47(3): 199-208.
T083865	chr12	+	92073219	92078178	4536	Iyer M K, Niknafs Y S, Malik R, et al. The landscape of long noncoding RNAs in the human transcriptome[J]. Nature genetics, 2015, 47(3): 199-208.
T083864	chr12	-	92070507	92081279	4358	Iyer M K, Niknafs Y S, Malik R, et al. The landscape of long noncoding RNAs in the human transcriptome[J]. Nature genetics, 2015, 47(3): 199-208.
T268957	chr4	+	104472375	104480524	8149	Iyer M K, Niknafs Y S, Malik R, et al. The landscape of long noncoding RNAs in the human transcriptome[J]. Nature genetics, 2015, 47(3): 199-208.
T236019	chr22	+	50024087	50045062	19958	Iyer M K, Niknafs Y S, Malik R, et al. The landscape of long noncoding RNAs in the human transcriptome[J]. Nature genetics, 2015, 47(3): 199-208.
T132127	chr16	+	50535604	50566691	2115	Iyer M K, Niknafs Y S, Malik R, et al. The landscape of long noncoding RNAs in the human transcriptome[J]. Nature genetics, 2015, 47(3): 199-208.
T062851	chr11	-	69674723	69684918	9583	Iyer M K, Niknafs Y S, Malik R, et al. The landscape of long noncoding RNAs in the human transcriptome[J]. Nature genetics, 2015, 47(3): 199-208.
T108109	chr14	+	81728209	81734465	6094	Iyer M K, Niknafs Y S, Malik R, et al. The landscape of long noncoding RNAs in the human transcriptome[J]. Nature genetics, 2015, 47(3): 199-208.
T108110	chr14	+	81728225	81734465	5823	Iyer M K, Niknafs Y S, Malik R, et al. The landscape of long noncoding RNAs in the human transcriptome[J]. Nature genetics, 2015, 47(3): 199-208.
T083874	chr12	+	92073700	92078178	3291	Iyer M K, Niknafs Y S, Malik R, et al. The landscape of long noncoding RNAs in the human transcriptome[J]. Nature genetics, 2015, 47(3): 199-208.
T248563	chr3	+	114034978	114059510	8760	Iyer M K, Niknafs Y S, Malik R, et al. The landscape of long noncoding RNAs in the human transcriptome[J]. Nature genetics, 2015, 47(3): 199-208.
T063834	chr11	+	74173315	74178537	5222	Iyer M K, Niknafs Y S, Malik R, et al. The landscape of long noncoding RNAs in the human transcriptome[J]. Nature genetics, 2015, 47(3): 199-208.
T118398	chr15	-	66994587	67004610	8276	Iyer M K, Niknafs Y S, Malik R, et al. The landscape of long noncoding RNAs in the human transcriptome[J]. Nature genetics, 2015, 47(3): 199-208.
T083896	chr12	-	92112927	92285083	870	Iyer M K, Niknafs Y S, Malik R, et al. The landscape of long noncoding RNAs in the human transcriptome[J]. Nature genetics, 2015, 47(3): 199-208.
T083889	chr12	-	92112927	92247583	747	Iyer M K, Niknafs Y S, Malik R, et al. The landscape of long noncoding RNAs in the human transcriptome[J]. Nature genetics, 2015, 47(3): 199-208.
T215039	chr20	-	22509222	22559600	11871	Iyer M K, Niknafs Y S, Malik R, et al. The landscape of long noncoding RNAs in the human transcriptome[J]. Nature genetics, 2015, 47(3): 199-208.
T188455	chr2	-	43195283	43267446	12326	Iyer M K, Niknafs Y S, Malik R, et al. The landscape of long noncoding RNAs in the human transcriptome[J]. Nature genetics, 2015, 47(3): 199-208.
T104592	chr14	-	54063088	54070911	7823	Iyer M K, Niknafs Y S, Malik R, et al. The landscape of long noncoding RNAs in the human transcriptome[J]. Nature genetics, 2015, 47(3): 199-208.
T005328	chr1	-	23241745	23247991	5820	Iyer M K, Niknafs Y S, Malik R, et al. The landscape of long noncoding RNAs in the human transcriptome[J]. Nature genetics, 2015, 47(3): 199-208.
T363188	chr9	+	99008757	99041999	17541	Iyer M K, Niknafs Y S, Malik R, et al. The landscape of long noncoding RNAs in the human transcriptome[J]. Nature genetics, 2015, 47(3): 199-208.
T024690	chr1	-	168367143	168388694	21551	Iyer M K, Niknafs Y S, Malik R, et al. The landscape of long noncoding RNAs in the human transcriptome[J]. Nature genetics, 2015, 47(3): 199-208.
T292915	chr5	+	168449058	168462389	13331	Iyer M K, Niknafs Y S, Malik R, et al. The landscape of long noncoding RNAs in the human transcriptome[J]. Nature genetics, 2015, 47(3): 199-208.
T062852	chr11	+	69679126	69686761	5726	Iyer M K, Niknafs Y S, Malik R, et al. The landscape of long noncoding RNAs in the human transcriptome[J]. Nature genetics, 2015, 47(3): 199-208.
T062853	chr11	+	69679537	69686761	5467	Iyer M K, Niknafs Y S, Malik R, et al. The landscape of long noncoding RNAs in the human transcriptome[J]. Nature genetics, 2015, 47(3): 199-208.
T062850	chr11	-	69674723	69680794	5518	Iyer M K, Niknafs Y S, Malik R, et al. The landscape of long noncoding RNAs in the human transcriptome[J]. Nature genetics, 2015, 47(3): 199-208.
T323522	chr7	+	47582442	47603674	9008	Iyer M K, Niknafs Y S, Malik R, et al. The landscape of long noncoding RNAs in the human transcriptome[J]. Nature genetics, 2015, 47(3): 199-208.
T188470	chr2	-	43195283	43267992	10233	Iyer M K, Niknafs Y S, Malik R, et al. The landscape of long noncoding RNAs in the human transcriptome[J]. Nature genetics, 2015, 47(3): 199-208.
T083902	chr12	+	92267795	92275301	5216	Iyer M K, Niknafs Y S, Malik R, et al. The landscape of long noncoding RNAs in the human transcriptome[J]. Nature genetics, 2015, 47(3): 199-208.
T188458	chr2	-	43195283	43267468	9121	Iyer M K, Niknafs Y S, Malik R, et al. The landscape of long noncoding RNAs in the human transcriptome[J]. Nature genetics, 2015, 47(3): 199-208.
T188452	chr2	-	43195283	43267255	9308	Iyer M K, Niknafs Y S, Malik R, et al. The landscape of long noncoding RNAs in the human transcriptome[J]. Nature genetics, 2015, 47(3): 199-208.
T188451	chr2	-	43195283	43266875	8747	Iyer M K, Niknafs Y S, Malik R, et al. The landscape of long noncoding RNAs in the human transcriptome[J]. Nature genetics, 2015, 47(3): 199-208.
T292909	chr5	+	168439694	168462389	10108	Iyer M K, Niknafs Y S, Malik R, et al. The landscape of long noncoding RNAs in the human transcriptome[J]. Nature genetics, 2015, 47(3): 199-208.
T188466	chr2	-	43195283	43267954	9078	Iyer M K, Niknafs Y S, Malik R, et al. The landscape of long noncoding RNAs in the human transcriptome[J]. Nature genetics, 2015, 47(3): 199-208.
T188448	chr2	-	43195283	43266816	8669	Iyer M K, Niknafs Y S, Malik R, et al. The landscape of long noncoding RNAs in the human transcriptome[J]. Nature genetics, 2015, 47(3): 199-208.
T188449	chr2	-	43195283	43266847	8424	Iyer M K, Niknafs Y S, Malik R, et al. The landscape of long noncoding RNAs in the human transcriptome[J]. Nature genetics, 2015, 47(3): 199-208.
T132111	chr16	-	50440378	50482587	3278	Iyer M K, Niknafs Y S, Malik R, et al. The landscape of long noncoding RNAs in the human transcriptome[J]. Nature genetics, 2015, 47(3): 199-208.
T292913	chr5	+	168440244	168466062	7461	Iyer M K, Niknafs Y S, Malik R, et al. The landscape of long noncoding RNAs in the human transcriptome[J]. Nature genetics, 2015, 47(3): 199-208.
T323519	chr7	+	47577413	47603674	7047	Iyer M K, Niknafs Y S, Malik R, et al. The landscape of long noncoding RNAs in the human transcriptome[J]. Nature genetics, 2015, 47(3): 199-208.
T292912	chr5	+	168440244	168462389	9217	Iyer M K, Niknafs Y S, Malik R, et al. The landscape of long noncoding RNAs in the human transcriptome[J]. Nature genetics, 2015, 47(3): 199-208.
T252949	chr3	-	154900543	154904524	3981	Iyer M K, Niknafs Y S, Malik R, et al. The landscape of long noncoding RNAs in the human transcriptome[J]. Nature genetics, 2015, 47(3): 199-208.
T150293	chr17	-	48235265	48245787	8123	Iyer M K, Niknafs Y S, Malik R, et al. The landscape of long noncoding RNAs in the human transcriptome[J]. Nature genetics, 2015, 47(3): 199-208.
T363195	chr9	+	99018891	99041999	11231	Iyer M K, Niknafs Y S, Malik R, et al. The landscape of long noncoding RNAs in the human transcriptome[J]. Nature genetics, 2015, 47(3): 199-208.
T277458	chr5	+	1112753	1122228	8210	Iyer M K, Niknafs Y S, Malik R, et al. The landscape of long noncoding RNAs in the human transcriptome[J]. Nature genetics, 2015, 47(3): 199-208.
T245571	chr3	-	76554096	76673781	9207	Iyer M K, Niknafs Y S, Malik R, et al. The landscape of long noncoding RNAs in the human transcriptome[J]. Nature genetics, 2015, 47(3): 199-208.
T245575	chr3	+	76569539	76594396	12111	Iyer M K, Niknafs Y S, Malik R, et al. The landscape of long noncoding RNAs in the human transcriptome[J]. Nature genetics, 2015, 47(3): 199-208.
T335720	chr7	-	150076358	150085267	4166	Iyer M K, Niknafs Y S, Malik R, et al. The landscape of long noncoding RNAs in the human transcriptome[J]. Nature genetics, 2015, 47(3): 199-208.
T104593	chr14	-	54063088	54080940	4506	Iyer M K, Niknafs Y S, Malik R, et al. The landscape of long noncoding RNAs in the human transcriptome[J]. Nature genetics, 2015, 47(3): 199-208.
T104596	chr14	-	54063088	54083434	6875	Iyer M K, Niknafs Y S, Malik R, et al. The landscape of long noncoding RNAs in the human transcriptome[J]. Nature genetics, 2015, 47(3): 199-208.
T280117	chr5	+	27217736	27498744	16965	Iyer M K, Niknafs Y S, Malik R, et al. The landscape of long noncoding RNAs in the human transcriptome[J]. Nature genetics, 2015, 47(3): 199-208.
T083895	chr12	-	92112927	92278723	717	Iyer M K, Niknafs Y S, Malik R, et al. The landscape of long noncoding RNAs in the human transcriptome[J]. Nature genetics, 2015, 47(3): 199-208.
T280122	chr5	+	27217783	27498744	15303	Iyer M K, Niknafs Y S, Malik R, et al. The landscape of long noncoding RNAs in the human transcriptome[J]. Nature genetics, 2015, 47(3): 199-208.
T310141	chr6	+	116252134	116262751	10617	Iyer M K, Niknafs Y S, Malik R, et al. The landscape of long noncoding RNAs in the human transcriptome[J]. Nature genetics, 2015, 47(3): 199-208.
T083905	chr12	+	92269001	92275301	2535	Iyer M K, Niknafs Y S, Malik R, et al. The landscape of long noncoding RNAs in the human transcriptome[J]. Nature genetics, 2015, 47(3): 199-208.
T277466	chr5	+	1127785	1134336	5886	Iyer M K, Niknafs Y S, Malik R, et al. The landscape of long noncoding RNAs in the human transcriptome[J]. Nature genetics, 2015, 47(3): 199-208.
T310146	chr6	+	116252343	116262751	9737	Iyer M K, Niknafs Y S, Malik R, et al. The landscape of long noncoding RNAs in the human transcriptome[J]. Nature genetics, 2015, 47(3): 199-208.
T024696	chr1	-	168391266	168465381	12123	Iyer M K, Niknafs Y S, Malik R, et al. The landscape of long noncoding RNAs in the human transcriptome[J]. Nature genetics, 2015, 47(3): 199-208.
T015624	chr1	-	95343689	95357270	13581	Iyer M K, Niknafs Y S, Malik R, et al. The landscape of long noncoding RNAs in the human transcriptome[J]. Nature genetics, 2015, 47(3): 199-208.
T083903	chr12	+	92268952	92275301	2280	Iyer M K, Niknafs Y S, Malik R, et al. The landscape of long noncoding RNAs in the human transcriptome[J]. Nature genetics, 2015, 47(3): 199-208.
T277457	chr5	+	1110728	1122228	6482	Iyer M K, Niknafs Y S, Malik R, et al. The landscape of long noncoding RNAs in the human transcriptome[J]. Nature genetics, 2015, 47(3): 199-208.
T132110	chr16	-	50440378	50445045	3480	Iyer M K, Niknafs Y S, Malik R, et al. The landscape of long noncoding RNAs in the human transcriptome[J]. Nature genetics, 2015, 47(3): 199-208.
T201370	chr2	-	156840545	156881943	22101	Iyer M K, Niknafs Y S, Malik R, et al. The landscape of long noncoding RNAs in the human transcriptome[J]. Nature genetics, 2015, 47(3): 199-208.
T027481	chr1	-	198842775	198906798	27292	Iyer M K, Niknafs Y S, Malik R, et al. The landscape of long noncoding RNAs in the human transcriptome[J]. Nature genetics, 2015, 47(3): 199-208.
T083907	chr12	+	92269036	92275301	2194	Iyer M K, Niknafs Y S, Malik R, et al. The landscape of long noncoding RNAs in the human transcriptome[J]. Nature genetics, 2015, 47(3): 199-208.
T201388	chr2	-	156840545	157084526	21293	Iyer M K, Niknafs Y S, Malik R, et al. The landscape of long noncoding RNAs in the human transcriptome[J]. Nature genetics, 2015, 47(3): 199-208.
T277459	chr5	+	1113184	1122228	6361	Iyer M K, Niknafs Y S, Malik R, et al. The landscape of long noncoding RNAs in the human transcriptome[J]. Nature genetics, 2015, 47(3): 199-208.
T323062	chr7	+	45431880	45436038	493	Iyer M K, Niknafs Y S, Malik R, et al. The landscape of long noncoding RNAs in the human transcriptome[J]. Nature genetics, 2015, 47(3): 199-208.
T323063	chr7	+	45434074	45436038	484	Iyer M K, Niknafs Y S, Malik R, et al. The landscape of long noncoding RNAs in the human transcriptome[J]. Nature genetics, 2015, 47(3): 199-208.
T083901	chr12	+	92266472	92275301	2106	Iyer M K, Niknafs Y S, Malik R, et al. The landscape of long noncoding RNAs in the human transcriptome[J]. Nature genetics, 2015, 47(3): 199-208.
T323064	chr7	+	45434227	45436038	479	Iyer M K, Niknafs Y S, Malik R, et al. The landscape of long noncoding RNAs in the human transcriptome[J]. Nature genetics, 2015, 47(3): 199-208.
T277465	chr5	+	1127785	1134336	4934	Iyer M K, Niknafs Y S, Malik R, et al. The landscape of long noncoding RNAs in the human transcriptome[J]. Nature genetics, 2015, 47(3): 199-208.
T277468	chr5	+	1128115	1134336	5104	Iyer M K, Niknafs Y S, Malik R, et al. The landscape of long noncoding RNAs in the human transcriptome[J]. Nature genetics, 2015, 47(3): 199-208.
T245742	chr3	+	78811993	78893542	19182	Iyer M K, Niknafs Y S, Malik R, et al. The landscape of long noncoding RNAs in the human transcriptome[J]. Nature genetics, 2015, 47(3): 199-208.
T319539	chr7	+	20141863	20170679	28816	Iyer M K, Niknafs Y S, Malik R, et al. The landscape of long noncoding RNAs in the human transcriptome[J]. Nature genetics, 2015, 47(3): 199-208.
T289970	chr5	-	139151120	139160927	9807	Iyer M K, Niknafs Y S, Malik R, et al. The landscape of long noncoding RNAs in the human transcriptome[J]. Nature genetics, 2015, 47(3): 199-208.
T277471	chr5	+	1140095	1148195	3817	Iyer M K, Niknafs Y S, Malik R, et al. The landscape of long noncoding RNAs in the human transcriptome[J]. Nature genetics, 2015, 47(3): 199-208.
T248583	chr3	+	114331659	114346316	14657	Iyer M K, Niknafs Y S, Malik R, et al. The landscape of long noncoding RNAs in the human transcriptome[J]. Nature genetics, 2015, 47(3): 199-208.
T076257	chr12	-	31116855	31159032	15274	Iyer M K, Niknafs Y S, Malik R, et al. The landscape of long noncoding RNAs in the human transcriptome[J]. Nature genetics, 2015, 47(3): 199-208.
T076258	chr12	-	31116855	31159099	15300	Iyer M K, Niknafs Y S, Malik R, et al. The landscape of long noncoding RNAs in the human transcriptome[J]. Nature genetics, 2015, 47(3): 199-208.
T245583	chr3	-	76768885	76788254	19115	Iyer M K, Niknafs Y S, Malik R, et al. The landscape of long noncoding RNAs in the human transcriptome[J]. Nature genetics, 2015, 47(3): 199-208.
T076252	chr12	-	31116855	31140283	15368	Iyer M K, Niknafs Y S, Malik R, et al. The landscape of long noncoding RNAs in the human transcriptome[J]. Nature genetics, 2015, 47(3): 199-208.
T363185	chr9	+	99007261	99041999	8740	Iyer M K, Niknafs Y S, Malik R, et al. The landscape of long noncoding RNAs in the human transcriptome[J]. Nature genetics, 2015, 47(3): 199-208.
T363184	chr9	+	99007261	99041999	8629	Iyer M K, Niknafs Y S, Malik R, et al. The landscape of long noncoding RNAs in the human transcriptome[J]. Nature genetics, 2015, 47(3): 199-208.
T024689	chr1	-	168367143	168387591	10239	Iyer M K, Niknafs Y S, Malik R, et al. The landscape of long noncoding RNAs in the human transcriptome[J]. Nature genetics, 2015, 47(3): 199-208.
T076253	chr12	-	31116855	31140354	15398	Iyer M K, Niknafs Y S, Malik R, et al. The landscape of long noncoding RNAs in the human transcriptome[J]. Nature genetics, 2015, 47(3): 199-208.
T363189	chr9	+	99008757	99041999	7150	Iyer M K, Niknafs Y S, Malik R, et al. The landscape of long noncoding RNAs in the human transcriptome[J]. Nature genetics, 2015, 47(3): 199-208.
T246478	chr3	-	95767265	95782222	10511	Iyer M K, Niknafs Y S, Malik R, et al. The landscape of long noncoding RNAs in the human transcriptome[J]. Nature genetics, 2015, 47(3): 199-208.
T132113	chr16	-	50443157	50482598	1815	Iyer M K, Niknafs Y S, Malik R, et al. The landscape of long noncoding RNAs in the human transcriptome[J]. Nature genetics, 2015, 47(3): 199-208.
T203236	chr2	+	175410028	175640331	5010	Iyer M K, Niknafs Y S, Malik R, et al. The landscape of long noncoding RNAs in the human transcriptome[J]. Nature genetics, 2015, 47(3): 199-208.
T277472	chr5	+	1140542	1148195	3425	Iyer M K, Niknafs Y S, Malik R, et al. The landscape of long noncoding RNAs in the human transcriptome[J]. Nature genetics, 2015, 47(3): 199-208.
T076255	chr12	-	31116855	31148978	14873	Iyer M K, Niknafs Y S, Malik R, et al. The landscape of long noncoding RNAs in the human transcriptome[J]. Nature genetics, 2015, 47(3): 199-208.
T150291	chr17	-	48235265	48244088	5884	Iyer M K, Niknafs Y S, Malik R, et al. The landscape of long noncoding RNAs in the human transcriptome[J]. Nature genetics, 2015, 47(3): 199-208.
T327745	chr7	-	85304031	85378913	9570	Iyer M K, Niknafs Y S, Malik R, et al. The landscape of long noncoding RNAs in the human transcriptome[J]. Nature genetics, 2015, 47(3): 199-208.
T076250	chr12	-	31116855	31135660	14978	Iyer M K, Niknafs Y S, Malik R, et al. The landscape of long noncoding RNAs in the human transcriptome[J]. Nature genetics, 2015, 47(3): 199-208.
T076254	chr12	-	31116855	31148969	14801	Iyer M K, Niknafs Y S, Malik R, et al. The landscape of long noncoding RNAs in the human transcriptome[J]. Nature genetics, 2015, 47(3): 199-208.
T288426	chr5	-	125816105	125828780	12574	Iyer M K, Niknafs Y S, Malik R, et al. The landscape of long noncoding RNAs in the human transcriptome[J]. Nature genetics, 2015, 47(3): 199-208.
T030246	chr1	-	213761139	213822903	12819	Iyer M K, Niknafs Y S, Malik R, et al. The landscape of long noncoding RNAs in the human transcriptome[J]. Nature genetics, 2015, 47(3): 199-208.
T252950	chr3	-	154900543	154913438	1046	Iyer M K, Niknafs Y S, Malik R, et al. The landscape of long noncoding RNAs in the human transcriptome[J]. Nature genetics, 2015, 47(3): 199-208.
T203240	chr2	+	175410273	175522206	3789	Iyer M K, Niknafs Y S, Malik R, et al. The landscape of long noncoding RNAs in the human transcriptome[J]. Nature genetics, 2015, 47(3): 199-208.
T151791	chr17	-	59470425	59477330	4642	Iyer M K, Niknafs Y S, Malik R, et al. The landscape of long noncoding RNAs in the human transcriptome[J]. Nature genetics, 2015, 47(3): 199-208.
T022309	chr1	+	155952925	155966208	8921	Iyer M K, Niknafs Y S, Malik R, et al. The landscape of long noncoding RNAs in the human transcriptome[J]. Nature genetics, 2015, 47(3): 199-208.
T328382	chr7	+	93362365	93441065	4593	Iyer M K, Niknafs Y S, Malik R, et al. The landscape of long noncoding RNAs in the human transcriptome[J]. Nature genetics, 2015, 47(3): 199-208.
T098607	chr13	+	107028905	107036758	2722	Iyer M K, Niknafs Y S, Malik R, et al. The landscape of long noncoding RNAs in the human transcriptome[J]. Nature genetics, 2015, 47(3): 199-208.
T078886	chr12	-	52638342	52641801	2749	Iyer M K, Niknafs Y S, Malik R, et al. The landscape of long noncoding RNAs in the human transcriptome[J]. Nature genetics, 2015, 47(3): 199-208.
T203234	chr2	+	175396701	175640331	3993	Iyer M K, Niknafs Y S, Malik R, et al. The landscape of long noncoding RNAs in the human transcriptome[J]. Nature genetics, 2015, 47(3): 199-208.
T280123	chr5	+	27217783	27498744	13197	Iyer M K, Niknafs Y S, Malik R, et al. The landscape of long noncoding RNAs in the human transcriptome[J]. Nature genetics, 2015, 47(3): 199-208.
T132115	chr16	-	50452330	50482598	1908	Iyer M K, Niknafs Y S, Malik R, et al. The landscape of long noncoding RNAs in the human transcriptome[J]. Nature genetics, 2015, 47(3): 199-208.
T252224	chr3	+	149095602	149131199	25402	Iyer M K, Niknafs Y S, Malik R, et al. The landscape of long noncoding RNAs in the human transcriptome[J]. Nature genetics, 2015, 47(3): 199-208.
T006659	chr1	-	29195013	29214686	3996	Iyer M K, Niknafs Y S, Malik R, et al. The landscape of long noncoding RNAs in the human transcriptome[J]. Nature genetics, 2015, 47(3): 199-208.
T006660	chr1	-	29195013	29214702	3856	Iyer M K, Niknafs Y S, Malik R, et al. The landscape of long noncoding RNAs in the human transcriptome[J]. Nature genetics, 2015, 47(3): 199-208.
T379813	chrX	-	125328202	125397856	6684	Iyer M K, Niknafs Y S, Malik R, et al. The landscape of long noncoding RNAs in the human transcriptome[J]. Nature genetics, 2015, 47(3): 199-208.
T135543	chr16	+	70794943	70808253	3289	Iyer M K, Niknafs Y S, Malik R, et al. The landscape of long noncoding RNAs in the human transcriptome[J]. Nature genetics, 2015, 47(3): 199-208.
T317561	chr7	-	2568738	2573258	4321	Iyer M K, Niknafs Y S, Malik R, et al. The landscape of long noncoding RNAs in the human transcriptome[J]. Nature genetics, 2015, 47(3): 199-208.
T283543	chr5	+	66788509	67110694	11081	Iyer M K, Niknafs Y S, Malik R, et al. The landscape of long noncoding RNAs in the human transcriptome[J]. Nature genetics, 2015, 47(3): 199-208.
T283552	chr5	+	66915331	67110694	11283	Iyer M K, Niknafs Y S, Malik R, et al. The landscape of long noncoding RNAs in the human transcriptome[J]. Nature genetics, 2015, 47(3): 199-208.
T232824	chr22	-	35831737	35840194	6183	Iyer M K, Niknafs Y S, Malik R, et al. The landscape of long noncoding RNAs in the human transcriptome[J]. Nature genetics, 2015, 47(3): 199-208.
T312723	chr6	-	142086953	142135973	7115	Iyer M K, Niknafs Y S, Malik R, et al. The landscape of long noncoding RNAs in the human transcriptome[J]. Nature genetics, 2015, 47(3): 199-208.
T283572	chr5	+	67070247	67110694	11207	Iyer M K, Niknafs Y S, Malik R, et al. The landscape of long noncoding RNAs in the human transcriptome[J]. Nature genetics, 2015, 47(3): 199-208.
T283544	chr5	+	66872583	67110694	10945	Iyer M K, Niknafs Y S, Malik R, et al. The landscape of long noncoding RNAs in the human transcriptome[J]. Nature genetics, 2015, 47(3): 199-208.
T283534	chr5	+	66787006	67110694	11122	Iyer M K, Niknafs Y S, Malik R, et al. The landscape of long noncoding RNAs in the human transcriptome[J]. Nature genetics, 2015, 47(3): 199-208.
T283551	chr5	+	66913691	67110694	12789	Iyer M K, Niknafs Y S, Malik R, et al. The landscape of long noncoding RNAs in the human transcriptome[J]. Nature genetics, 2015, 47(3): 199-208.
T283546	chr5	+	66910482	67110694	15888	Iyer M K, Niknafs Y S, Malik R, et al. The landscape of long noncoding RNAs in the human transcriptome[J]. Nature genetics, 2015, 47(3): 199-208.
T294021	chr5	-	175600130	175626448	2172	Iyer M K, Niknafs Y S, Malik R, et al. The landscape of long noncoding RNAs in the human transcriptome[J]. Nature genetics, 2015, 47(3): 199-208.
T030248	chr1	-	213761139	213823112	12180	Iyer M K, Niknafs Y S, Malik R, et al. The landscape of long noncoding RNAs in the human transcriptome[J]. Nature genetics, 2015, 47(3): 199-208.
T283532	chr5	+	66750947	67110694	13462	Iyer M K, Niknafs Y S, Malik R, et al. The landscape of long noncoding RNAs in the human transcriptome[J]. Nature genetics, 2015, 47(3): 199-208.
T252222	chr3	+	149095577	149131199	24606	Iyer M K, Niknafs Y S, Malik R, et al. The landscape of long noncoding RNAs in the human transcriptome[J]. Nature genetics, 2015, 47(3): 199-208.
T240722	chr3	+	40898512	40917058	16039	Iyer M K, Niknafs Y S, Malik R, et al. The landscape of long noncoding RNAs in the human transcriptome[J]. Nature genetics, 2015, 47(3): 199-208.
T294020	chr5	-	175600130	175626448	2103	Iyer M K, Niknafs Y S, Malik R, et al. The landscape of long noncoding RNAs in the human transcriptome[J]. Nature genetics, 2015, 47(3): 199-208.
T285997	chr5	-	92215625	92275507	9005	Iyer M K, Niknafs Y S, Malik R, et al. The landscape of long noncoding RNAs in the human transcriptome[J]. Nature genetics, 2015, 47(3): 199-208.
T026735	chr1	+	187610288	187657760	7555	Iyer M K, Niknafs Y S, Malik R, et al. The landscape of long noncoding RNAs in the human transcriptome[J]. Nature genetics, 2015, 47(3): 199-208.
T017226	chr1	+	111136482	111144703	6851	Iyer M K, Niknafs Y S, Malik R, et al. The landscape of long noncoding RNAs in the human transcriptome[J]. Nature genetics, 2015, 47(3): 199-208.
T286000	chr5	-	92244547	92275609	5603	Iyer M K, Niknafs Y S, Malik R, et al. The landscape of long noncoding RNAs in the human transcriptome[J]. Nature genetics, 2015, 47(3): 199-208.
T285999	chr5	-	92244547	92251109	6440	Iyer M K, Niknafs Y S, Malik R, et al. The landscape of long noncoding RNAs in the human transcriptome[J]. Nature genetics, 2015, 47(3): 199-208.
T082654	chr12	+	76359511	76365345	2297	Iyer M K, Niknafs Y S, Malik R, et al. The landscape of long noncoding RNAs in the human transcriptome[J]. Nature genetics, 2015, 47(3): 199-208.
T285303	chr5	-	84807327	84817535	9935	Iyer M K, Niknafs Y S, Malik R, et al. The landscape of long noncoding RNAs in the human transcriptome[J]. Nature genetics, 2015, 47(3): 199-208.
T157811	chr18	+	3282773	3327939	2671	Iyer M K, Niknafs Y S, Malik R, et al. The landscape of long noncoding RNAs in the human transcriptome[J]. Nature genetics, 2015, 47(3): 199-208.
T280143	chr5	+	27472344	27478747	3386	Iyer M K, Niknafs Y S, Malik R, et al. The landscape of long noncoding RNAs in the human transcriptome[J]. Nature genetics, 2015, 47(3): 199-208.
T157807	chr18	+	3282162	3327939	2618	Iyer M K, Niknafs Y S, Malik R, et al. The landscape of long noncoding RNAs in the human transcriptome[J]. Nature genetics, 2015, 47(3): 199-208.
T062882	chr11	-	69856453	69868395	8044	Iyer M K, Niknafs Y S, Malik R, et al. The landscape of long noncoding RNAs in the human transcriptome[J]. Nature genetics, 2015, 47(3): 199-208.
T319542	chr7	+	20143884	20170679	14185	Iyer M K, Niknafs Y S, Malik R, et al. The landscape of long noncoding RNAs in the human transcriptome[J]. Nature genetics, 2015, 47(3): 199-208.
T253942	chr3	-	165206943	165287988	11239	Iyer M K, Niknafs Y S, Malik R, et al. The landscape of long noncoding RNAs in the human transcriptome[J]. Nature genetics, 2015, 47(3): 199-208.
T253944	chr3	-	165206943	165288131	11272	Iyer M K, Niknafs Y S, Malik R, et al. The landscape of long noncoding RNAs in the human transcriptome[J]. Nature genetics, 2015, 47(3): 199-208.
T253939	chr3	-	165206943	165246664	11195	Iyer M K, Niknafs Y S, Malik R, et al. The landscape of long noncoding RNAs in the human transcriptome[J]. Nature genetics, 2015, 47(3): 199-208.
T227460	chr21	+	45235296	45242679	7383	Iyer M K, Niknafs Y S, Malik R, et al. The landscape of long noncoding RNAs in the human transcriptome[J]. Nature genetics, 2015, 47(3): 199-208.
T062878	chr11	-	69856453	69867665	8190	Iyer M K, Niknafs Y S, Malik R, et al. The landscape of long noncoding RNAs in the human transcriptome[J]. Nature genetics, 2015, 47(3): 199-208.
T319538	chr7	+	20135014	20170679	14361	Iyer M K, Niknafs Y S, Malik R, et al. The landscape of long noncoding RNAs in the human transcriptome[J]. Nature genetics, 2015, 47(3): 199-208.
T334568	chr7	-	141920963	141923513	2398	Iyer M K, Niknafs Y S, Malik R, et al. The landscape of long noncoding RNAs in the human transcriptome[J]. Nature genetics, 2015, 47(3): 199-208.
T319545	chr7	+	20192320	20196274	3954	Iyer M K, Niknafs Y S, Malik R, et al. The landscape of long noncoding RNAs in the human transcriptome[J]. Nature genetics, 2015, 47(3): 199-208.
T292907	chr5	+	168439660	168466062	4149	Iyer M K, Niknafs Y S, Malik R, et al. The landscape of long noncoding RNAs in the human transcriptome[J]. Nature genetics, 2015, 47(3): 199-208.
T022311	chr1	+	155958904	155966208	5759	Iyer M K, Niknafs Y S, Malik R, et al. The landscape of long noncoding RNAs in the human transcriptome[J]. Nature genetics, 2015, 47(3): 199-208.
T082658	chr12	+	76359815	76365345	1875	Iyer M K, Niknafs Y S, Malik R, et al. The landscape of long noncoding RNAs in the human transcriptome[J]. Nature genetics, 2015, 47(3): 199-208.
T074361	chr12	+	13693046	13774541	6825	Iyer M K, Niknafs Y S, Malik R, et al. The landscape of long noncoding RNAs in the human transcriptome[J]. Nature genetics, 2015, 47(3): 199-208.
T280723	chr5	+	34048190	34052465	4275	Iyer M K, Niknafs Y S, Malik R, et al. The landscape of long noncoding RNAs in the human transcriptome[J]. Nature genetics, 2015, 47(3): 199-208.
T288425	chr5	-	125816105	125828679	8520	Iyer M K, Niknafs Y S, Malik R, et al. The landscape of long noncoding RNAs in the human transcriptome[J]. Nature genetics, 2015, 47(3): 199-208.
T153267	chr17	-	67542134	67547602	5328	Iyer M K, Niknafs Y S, Malik R, et al. The landscape of long noncoding RNAs in the human transcriptome[J]. Nature genetics, 2015, 47(3): 199-208.
T098606	chr13	+	107028905	107032047	2823	Iyer M K, Niknafs Y S, Malik R, et al. The landscape of long noncoding RNAs in the human transcriptome[J]. Nature genetics, 2015, 47(3): 199-208.
T157806	chr18	+	3282125	3331276	2589	Iyer M K, Niknafs Y S, Malik R, et al. The landscape of long noncoding RNAs in the human transcriptome[J]. Nature genetics, 2015, 47(3): 199-208.
T157809	chr18	+	3282739	3331276	2564	Iyer M K, Niknafs Y S, Malik R, et al. The landscape of long noncoding RNAs in the human transcriptome[J]. Nature genetics, 2015, 47(3): 199-208.
T280148	chr5	+	27472367	27478747	2988	Iyer M K, Niknafs Y S, Malik R, et al. The landscape of long noncoding RNAs in the human transcriptome[J]. Nature genetics, 2015, 47(3): 199-208.
T246480	chr3	-	95767265	95929109	5966	Iyer M K, Niknafs Y S, Malik R, et al. The landscape of long noncoding RNAs in the human transcriptome[J]. Nature genetics, 2015, 47(3): 199-208.
T367789	chr9	+	133808446	133810065	1619	Iyer M K, Niknafs Y S, Malik R, et al. The landscape of long noncoding RNAs in the human transcriptome[J]. Nature genetics, 2015, 47(3): 199-208.
T367795	chr9	+	133861962	133877773	1244	Iyer M K, Niknafs Y S, Malik R, et al. The landscape of long noncoding RNAs in the human transcriptome[J]. Nature genetics, 2015, 47(3): 199-208.
T198857	chr2	-	129993111	130076365	9115	Iyer M K, Niknafs Y S, Malik R, et al. The landscape of long noncoding RNAs in the human transcriptome[J]. Nature genetics, 2015, 47(3): 199-208.
T070321	chr11	+	129460521	129487059	5810	Iyer M K, Niknafs Y S, Malik R, et al. The landscape of long noncoding RNAs in the human transcriptome[J]. Nature genetics, 2015, 47(3): 199-208.
T070320	chr11	+	129460521	129487059	5749	Iyer M K, Niknafs Y S, Malik R, et al. The landscape of long noncoding RNAs in the human transcriptome[J]. Nature genetics, 2015, 47(3): 199-208.
T198859	chr2	-	129993111	130076648	9100	Iyer M K, Niknafs Y S, Malik R, et al. The landscape of long noncoding RNAs in the human transcriptome[J]. Nature genetics, 2015, 47(3): 199-208.
T198858	chr2	-	129993111	130076391	8832	Iyer M K, Niknafs Y S, Malik R, et al. The landscape of long noncoding RNAs in the human transcriptome[J]. Nature genetics, 2015, 47(3): 199-208.
T334570	chr7	-	141921041	141923734	2466	Iyer M K, Niknafs Y S, Malik R, et al. The landscape of long noncoding RNAs in the human transcriptome[J]. Nature genetics, 2015, 47(3): 199-208.
T240694	chr3	+	40807576	40917058	11152	Iyer M K, Niknafs Y S, Malik R, et al. The landscape of long noncoding RNAs in the human transcriptome[J]. Nature genetics, 2015, 47(3): 199-208.
T252228	chr3	+	149102780	149131199	23277	Iyer M K, Niknafs Y S, Malik R, et al. The landscape of long noncoding RNAs in the human transcriptome[J]. Nature genetics, 2015, 47(3): 199-208.
T070322	chr11	+	129460594	129487059	5564	Iyer M K, Niknafs Y S, Malik R, et al. The landscape of long noncoding RNAs in the human transcriptome[J]. Nature genetics, 2015, 47(3): 199-208.
T268931	chr4	+	104467686	104472255	4569	Iyer M K, Niknafs Y S, Malik R, et al. The landscape of long noncoding RNAs in the human transcriptome[J]. Nature genetics, 2015, 47(3): 199-208.
T062581	chr11	-	68905659	68926611	20952	Iyer M K, Niknafs Y S, Malik R, et al. The landscape of long noncoding RNAs in the human transcriptome[J]. Nature genetics, 2015, 47(3): 199-208.
T240707	chr3	+	40807593	40917058	10897	Iyer M K, Niknafs Y S, Malik R, et al. The landscape of long noncoding RNAs in the human transcriptome[J]. Nature genetics, 2015, 47(3): 199-208.
T192660	chr2	+	81708643	81811411	3105	Iyer M K, Niknafs Y S, Malik R, et al. The landscape of long noncoding RNAs in the human transcriptome[J]. Nature genetics, 2015, 47(3): 199-208.
T022586	chr1	-	156601785	156606120	4240	Iyer M K, Niknafs Y S, Malik R, et al. The landscape of long noncoding RNAs in the human transcriptome[J]. Nature genetics, 2015, 47(3): 199-208.
T051796	chr10	-	135295721	135338216	11782	Iyer M K, Niknafs Y S, Malik R, et al. The landscape of long noncoding RNAs in the human transcriptome[J]. Nature genetics, 2015, 47(3): 199-208.
T235986	chr22	+	49919718	49933913	11768	Iyer M K, Niknafs Y S, Malik R, et al. The landscape of long noncoding RNAs in the human transcriptome[J]. Nature genetics, 2015, 47(3): 199-208.
T188446	chr2	+	43194462	43218318	22286	Iyer M K, Niknafs Y S, Malik R, et al. The landscape of long noncoding RNAs in the human transcriptome[J]. Nature genetics, 2015, 47(3): 199-208.
T235979	chr22	+	49919671	49933913	11478	Iyer M K, Niknafs Y S, Malik R, et al. The landscape of long noncoding RNAs in the human transcriptome[J]. Nature genetics, 2015, 47(3): 199-208.
T198853	chr2	-	129993111	130031533	8865	Iyer M K, Niknafs Y S, Malik R, et al. The landscape of long noncoding RNAs in the human transcriptome[J]. Nature genetics, 2015, 47(3): 199-208.
T198854	chr2	-	129993111	130031533	8876	Iyer M K, Niknafs Y S, Malik R, et al. The landscape of long noncoding RNAs in the human transcriptome[J]. Nature genetics, 2015, 47(3): 199-208.
T062877	chr11	-	69856453	69867626	7427	Iyer M K, Niknafs Y S, Malik R, et al. The landscape of long noncoding RNAs in the human transcriptome[J]. Nature genetics, 2015, 47(3): 199-208.
T083963	chr12	+	92402798	92425282	10653	Iyer M K, Niknafs Y S, Malik R, et al. The landscape of long noncoding RNAs in the human transcriptome[J]. Nature genetics, 2015, 47(3): 199-208.
T203258	chr2	+	175514474	175522206	2126	Iyer M K, Niknafs Y S, Malik R, et al. The landscape of long noncoding RNAs in the human transcriptome[J]. Nature genetics, 2015, 47(3): 199-208.
T051795	chr10	-	135295721	135307421	10648	Iyer M K, Niknafs Y S, Malik R, et al. The landscape of long noncoding RNAs in the human transcriptome[J]. Nature genetics, 2015, 47(3): 199-208.
T235989	chr22	+	49922126	49933913	11050	Iyer M K, Niknafs Y S, Malik R, et al. The landscape of long noncoding RNAs in the human transcriptome[J]. Nature genetics, 2015, 47(3): 199-208.
T132112	chr16	-	50443157	50482587	923	Iyer M K, Niknafs Y S, Malik R, et al. The landscape of long noncoding RNAs in the human transcriptome[J]. Nature genetics, 2015, 47(3): 199-208.
T203239	chr2	+	175410273	175412730	2335	Iyer M K, Niknafs Y S, Malik R, et al. The landscape of long noncoding RNAs in the human transcriptome[J]. Nature genetics, 2015, 47(3): 199-208.
T246477	chr3	-	95767265	95780870	4454	Iyer M K, Niknafs Y S, Malik R, et al. The landscape of long noncoding RNAs in the human transcriptome[J]. Nature genetics, 2015, 47(3): 199-208.
T024691	chr1	-	168367143	168464921	5931	Iyer M K, Niknafs Y S, Malik R, et al. The landscape of long noncoding RNAs in the human transcriptome[J]. Nature genetics, 2015, 47(3): 199-208.
T235984	chr22	+	49919704	49933913	10063	Iyer M K, Niknafs Y S, Malik R, et al. The landscape of long noncoding RNAs in the human transcriptome[J]. Nature genetics, 2015, 47(3): 199-208.
T285296	chr5	-	84699373	84760323	12614	Iyer M K, Niknafs Y S, Malik R, et al. The landscape of long noncoding RNAs in the human transcriptome[J]. Nature genetics, 2015, 47(3): 199-208.
T235978	chr22	+	49919671	49933913	10147	Iyer M K, Niknafs Y S, Malik R, et al. The landscape of long noncoding RNAs in the human transcriptome[J]. Nature genetics, 2015, 47(3): 199-208.
T041687	chr10	+	49701646	49713398	10482	Iyer M K, Niknafs Y S, Malik R, et al. The landscape of long noncoding RNAs in the human transcriptome[J]. Nature genetics, 2015, 47(3): 199-208.
T088827	chr12	+	125226761	125239331	6410	Iyer M K, Niknafs Y S, Malik R, et al. The landscape of long noncoding RNAs in the human transcriptome[J]. Nature genetics, 2015, 47(3): 199-208.
T104649	chr14	-	54478579	54645475	3350	Iyer M K, Niknafs Y S, Malik R, et al. The landscape of long noncoding RNAs in the human transcriptome[J]. Nature genetics, 2015, 47(3): 199-208.
T104648	chr14	-	54478579	54581724	3315	Iyer M K, Niknafs Y S, Malik R, et al. The landscape of long noncoding RNAs in the human transcriptome[J]. Nature genetics, 2015, 47(3): 199-208.
T250470	chr3	-	129681478	129721952	10899	Iyer M K, Niknafs Y S, Malik R, et al. The landscape of long noncoding RNAs in the human transcriptome[J]. Nature genetics, 2015, 47(3): 199-208.
T246482	chr3	-	95767265	95929205	4220	Iyer M K, Niknafs Y S, Malik R, et al. The landscape of long noncoding RNAs in the human transcriptome[J]. Nature genetics, 2015, 47(3): 199-208.
T069128	chr11	+	122082048	122121758	39710	Iyer M K, Niknafs Y S, Malik R, et al. The landscape of long noncoding RNAs in the human transcriptome[J]. Nature genetics, 2015, 47(3): 199-208.
T041686	chr10	+	49701646	49713398	10236	Iyer M K, Niknafs Y S, Malik R, et al. The landscape of long noncoding RNAs in the human transcriptome[J]. Nature genetics, 2015, 47(3): 199-208.
T041688	chr10	+	49701646	49713398	10233	Iyer M K, Niknafs Y S, Malik R, et al. The landscape of long noncoding RNAs in the human transcriptome[J]. Nature genetics, 2015, 47(3): 199-208.
T373657	chrX	+	43036237	43126265	1392	Iyer M K, Niknafs Y S, Malik R, et al. The landscape of long noncoding RNAs in the human transcriptome[J]. Nature genetics, 2015, 47(3): 199-208.
T246479	chr3	-	95767265	95862700	3832	Iyer M K, Niknafs Y S, Malik R, et al. The landscape of long noncoding RNAs in the human transcriptome[J]. Nature genetics, 2015, 47(3): 199-208.
T341250	chr8	-	29525002	29592830	11130	Iyer M K, Niknafs Y S, Malik R, et al. The landscape of long noncoding RNAs in the human transcriptome[J]. Nature genetics, 2015, 47(3): 199-208.
T373625	chrX	+	43036206	43069852	1666	Iyer M K, Niknafs Y S, Malik R, et al. The landscape of long noncoding RNAs in the human transcriptome[J]. Nature genetics, 2015, 47(3): 199-208.
T050660	chr10	+	129684615	129687637	1971	Iyer M K, Niknafs Y S, Malik R, et al. The landscape of long noncoding RNAs in the human transcriptome[J]. Nature genetics, 2015, 47(3): 199-208.
T050658	chr10	+	129682718	129687637	2068	Iyer M K, Niknafs Y S, Malik R, et al. The landscape of long noncoding RNAs in the human transcriptome[J]. Nature genetics, 2015, 47(3): 199-208.
T043253	chr10	+	71289621	71311568	9038	Iyer M K, Niknafs Y S, Malik R, et al. The landscape of long noncoding RNAs in the human transcriptome[J]. Nature genetics, 2015, 47(3): 199-208.
T026736	chr1	+	187610301	187657760	5149	Iyer M K, Niknafs Y S, Malik R, et al. The landscape of long noncoding RNAs in the human transcriptome[J]. Nature genetics, 2015, 47(3): 199-208.
T078900	chr12	-	52664194	52676955	12761	Iyer M K, Niknafs Y S, Malik R, et al. The landscape of long noncoding RNAs in the human transcriptome[J]. Nature genetics, 2015, 47(3): 199-208.
T221990	chr20	-	61318745	61322073	2709	Iyer M K, Niknafs Y S, Malik R, et al. The landscape of long noncoding RNAs in the human transcriptome[J]. Nature genetics, 2015, 47(3): 199-208.
T373632	chrX	+	43036208	43069852	1511	Iyer M K, Niknafs Y S, Malik R, et al. The landscape of long noncoding RNAs in the human transcriptome[J]. Nature genetics, 2015, 47(3): 199-208.
T279650	chr5	+	20616328	20947846	12104	Iyer M K, Niknafs Y S, Malik R, et al. The landscape of long noncoding RNAs in the human transcriptome[J]. Nature genetics, 2015, 47(3): 199-208.
T279634	chr5	+	20616192	20947846	11971	Iyer M K, Niknafs Y S, Malik R, et al. The landscape of long noncoding RNAs in the human transcriptome[J]. Nature genetics, 2015, 47(3): 199-208.
T279652	chr5	+	20616328	20947846	11742	Iyer M K, Niknafs Y S, Malik R, et al. The landscape of long noncoding RNAs in the human transcriptome[J]. Nature genetics, 2015, 47(3): 199-208.
T316843	chr7	+	372249	385434	7291	Iyer M K, Niknafs Y S, Malik R, et al. The landscape of long noncoding RNAs in the human transcriptome[J]. Nature genetics, 2015, 47(3): 199-208.
T132151	chr16	+	50560547	50581126	7234	Iyer M K, Niknafs Y S, Malik R, et al. The landscape of long noncoding RNAs in the human transcriptome[J]. Nature genetics, 2015, 47(3): 199-208.
T311861	chr6	-	135527357	135556913	11826	Iyer M K, Niknafs Y S, Malik R, et al. The landscape of long noncoding RNAs in the human transcriptome[J]. Nature genetics, 2015, 47(3): 199-208.
T335861	chr7	+	150671998	150674904	1709	Iyer M K, Niknafs Y S, Malik R, et al. The landscape of long noncoding RNAs in the human transcriptome[J]. Nature genetics, 2015, 47(3): 199-208.
T098601	chr13	+	107028827	107032047	2453	Iyer M K, Niknafs Y S, Malik R, et al. The landscape of long noncoding RNAs in the human transcriptome[J]. Nature genetics, 2015, 47(3): 199-208.
T068156	chr11	+	117700684	117707982	4422	Iyer M K, Niknafs Y S, Malik R, et al. The landscape of long noncoding RNAs in the human transcriptome[J]. Nature genetics, 2015, 47(3): 199-208.
T044511	chr10	+	79130810	79163678	32117	Iyer M K, Niknafs Y S, Malik R, et al. The landscape of long noncoding RNAs in the human transcriptome[J]. Nature genetics, 2015, 47(3): 199-208.
T082598	chr12	-	75967634	76377891	2437	Iyer M K, Niknafs Y S, Malik R, et al. The landscape of long noncoding RNAs in the human transcriptome[J]. Nature genetics, 2015, 47(3): 199-208.
T082585	chr12	-	75967634	76092487	2340	Iyer M K, Niknafs Y S, Malik R, et al. The landscape of long noncoding RNAs in the human transcriptome[J]. Nature genetics, 2015, 47(3): 199-208.
T243633	chr3	+	53100875	53112155	10869	Iyer M K, Niknafs Y S, Malik R, et al. The landscape of long noncoding RNAs in the human transcriptome[J]. Nature genetics, 2015, 47(3): 199-208.
T002085	chr1	-	6150766	6156331	5410	Iyer M K, Niknafs Y S, Malik R, et al. The landscape of long noncoding RNAs in the human transcriptome[J]. Nature genetics, 2015, 47(3): 199-208.
T005333	chr1	-	23241745	23248128	6383	Iyer M K, Niknafs Y S, Malik R, et al. The landscape of long noncoding RNAs in the human transcriptome[J]. Nature genetics, 2015, 47(3): 199-208.
T383659	chrY	+	21152509	21154243	1107	Iyer M K, Niknafs Y S, Malik R, et al. The landscape of long noncoding RNAs in the human transcriptome[J]. Nature genetics, 2015, 47(3): 199-208.
T316838	chr7	+	371928	385434	6999	Iyer M K, Niknafs Y S, Malik R, et al. The landscape of long noncoding RNAs in the human transcriptome[J]. Nature genetics, 2015, 47(3): 199-208.
T260154	chr4	+	4030833	4077976	9646	Iyer M K, Niknafs Y S, Malik R, et al. The landscape of long noncoding RNAs in the human transcriptome[J]. Nature genetics, 2015, 47(3): 199-208.
T044510	chr10	+	79129641	79163678	34037	Iyer M K, Niknafs Y S, Malik R, et al. The landscape of long noncoding RNAs in the human transcriptome[J]. Nature genetics, 2015, 47(3): 199-208.
T082577	chr12	-	75926574	76377809	1133	Iyer M K, Niknafs Y S, Malik R, et al. The landscape of long noncoding RNAs in the human transcriptome[J]. Nature genetics, 2015, 47(3): 199-208.
T068158	chr11	+	117700692	117707982	4171	Iyer M K, Niknafs Y S, Malik R, et al. The landscape of long noncoding RNAs in the human transcriptome[J]. Nature genetics, 2015, 47(3): 199-208.
T151787	chr17	-	59470425	59477330	2639	Iyer M K, Niknafs Y S, Malik R, et al. The landscape of long noncoding RNAs in the human transcriptome[J]. Nature genetics, 2015, 47(3): 199-208.
T132168	chr16	+	50685586	50700284	14698	Iyer M K, Niknafs Y S, Malik R, et al. The landscape of long noncoding RNAs in the human transcriptome[J]. Nature genetics, 2015, 47(3): 199-208.
T045632	chr10	-	88961186	88971947	10761	Iyer M K, Niknafs Y S, Malik R, et al. The landscape of long noncoding RNAs in the human transcriptome[J]. Nature genetics, 2015, 47(3): 199-208.
T082586	chr12	-	75967634	76228536	2563	Iyer M K, Niknafs Y S, Malik R, et al. The landscape of long noncoding RNAs in the human transcriptome[J]. Nature genetics, 2015, 47(3): 199-208.
T132153	chr16	+	50567089	50581126	10773	Iyer M K, Niknafs Y S, Malik R, et al. The landscape of long noncoding RNAs in the human transcriptome[J]. Nature genetics, 2015, 47(3): 199-208.
T139150	chr17	+	47779	54192	6037	Iyer M K, Niknafs Y S, Malik R, et al. The landscape of long noncoding RNAs in the human transcriptome[J]. Nature genetics, 2015, 47(3): 199-208.
T139162	chr17	+	48589	54192	5352	Iyer M K, Niknafs Y S, Malik R, et al. The landscape of long noncoding RNAs in the human transcriptome[J]. Nature genetics, 2015, 47(3): 199-208.
T139149	chr17	+	47779	54192	6037	Iyer M K, Niknafs Y S, Malik R, et al. The landscape of long noncoding RNAs in the human transcriptome[J]. Nature genetics, 2015, 47(3): 199-208.
T045636	chr10	+	88963629	88972730	7560	Iyer M K, Niknafs Y S, Malik R, et al. The landscape of long noncoding RNAs in the human transcriptome[J]. Nature genetics, 2015, 47(3): 199-208.
T335846	chr7	+	150563444	150587091	21122	Iyer M K, Niknafs Y S, Malik R, et al. The landscape of long noncoding RNAs in the human transcriptome[J]. Nature genetics, 2015, 47(3): 199-208.
T317555	chr7	-	2567913	2573020	2776	Iyer M K, Niknafs Y S, Malik R, et al. The landscape of long noncoding RNAs in the human transcriptome[J]. Nature genetics, 2015, 47(3): 199-208.
T043246	chr10	-	71255092	71265824	10732	Iyer M K, Niknafs Y S, Malik R, et al. The landscape of long noncoding RNAs in the human transcriptome[J]. Nature genetics, 2015, 47(3): 199-208.
T232826	chr22	-	35831737	35848513	16443	Iyer M K, Niknafs Y S, Malik R, et al. The landscape of long noncoding RNAs in the human transcriptome[J]. Nature genetics, 2015, 47(3): 199-208.
T132138	chr16	+	50537044	50581126	8339	Iyer M K, Niknafs Y S, Malik R, et al. The landscape of long noncoding RNAs in the human transcriptome[J]. Nature genetics, 2015, 47(3): 199-208.
T335719	chr7	-	150071990	150085534	12051	Iyer M K, Niknafs Y S, Malik R, et al. The landscape of long noncoding RNAs in the human transcriptome[J]. Nature genetics, 2015, 47(3): 199-208.
T327753	chr7	-	85359265	85378817	10815	Iyer M K, Niknafs Y S, Malik R, et al. The landscape of long noncoding RNAs in the human transcriptome[J]. Nature genetics, 2015, 47(3): 199-208.
T018852	chr1	+	143421108	143425718	4610	Iyer M K, Niknafs Y S, Malik R, et al. The landscape of long noncoding RNAs in the human transcriptome[J]. Nature genetics, 2015, 47(3): 199-208.
T068167	chr11	+	117708897	117709828	931	Iyer M K, Niknafs Y S, Malik R, et al. The landscape of long noncoding RNAs in the human transcriptome[J]. Nature genetics, 2015, 47(3): 199-208.
T139945	chr17	-	4427144	4429751	1859	Iyer M K, Niknafs Y S, Malik R, et al. The landscape of long noncoding RNAs in the human transcriptome[J]. Nature genetics, 2015, 47(3): 199-208.
T254694	chr3	+	172224617	172235244	10627	Iyer M K, Niknafs Y S, Malik R, et al. The landscape of long noncoding RNAs in the human transcriptome[J]. Nature genetics, 2015, 47(3): 199-208.
T082889	chr12	-	79517937	79520942	3005	Iyer M K, Niknafs Y S, Malik R, et al. The landscape of long noncoding RNAs in the human transcriptome[J]. Nature genetics, 2015, 47(3): 199-208.
T132137	chr16	+	50537044	50581126	2960	Iyer M K, Niknafs Y S, Malik R, et al. The landscape of long noncoding RNAs in the human transcriptome[J]. Nature genetics, 2015, 47(3): 199-208.
T327756	chr7	-	85359265	85379106	4285	Iyer M K, Niknafs Y S, Malik R, et al. The landscape of long noncoding RNAs in the human transcriptome[J]. Nature genetics, 2015, 47(3): 199-208.
T082886	chr12	-	79482299	79533222	4007	Iyer M K, Niknafs Y S, Malik R, et al. The landscape of long noncoding RNAs in the human transcriptome[J]. Nature genetics, 2015, 47(3): 199-208.
T045638	chr10	+	88963649	88972730	5247	Iyer M K, Niknafs Y S, Malik R, et al. The landscape of long noncoding RNAs in the human transcriptome[J]. Nature genetics, 2015, 47(3): 199-208.
T045639	chr10	+	88963713	88972730	5232	Iyer M K, Niknafs Y S, Malik R, et al. The landscape of long noncoding RNAs in the human transcriptome[J]. Nature genetics, 2015, 47(3): 199-208.
T327744	chr7	-	85304031	85373673	9736	Iyer M K, Niknafs Y S, Malik R, et al. The landscape of long noncoding RNAs in the human transcriptome[J]. Nature genetics, 2015, 47(3): 199-208.
T005799	chr1	+	25408936	25412900	3281	Iyer M K, Niknafs Y S, Malik R, et al. The landscape of long noncoding RNAs in the human transcriptome[J]. Nature genetics, 2015, 47(3): 199-208.
T365403	chr9	+	117845040	117884728	1659	Iyer M K, Niknafs Y S, Malik R, et al. The landscape of long noncoding RNAs in the human transcriptome[J]. Nature genetics, 2015, 47(3): 199-208.
T278522	chr5	+	6766012	6786939	3640	Iyer M K, Niknafs Y S, Malik R, et al. The landscape of long noncoding RNAs in the human transcriptome[J]. Nature genetics, 2015, 47(3): 199-208.
T278521	chr5	+	6766012	6786939	3652	Iyer M K, Niknafs Y S, Malik R, et al. The landscape of long noncoding RNAs in the human transcriptome[J]. Nature genetics, 2015, 47(3): 199-208.
T231141	chr22	-	25498208	25508744	3257	Iyer M K, Niknafs Y S, Malik R, et al. The landscape of long noncoding RNAs in the human transcriptome[J]. Nature genetics, 2015, 47(3): 199-208.
T045640	chr10	+	88967533	88972730	4874	Iyer M K, Niknafs Y S, Malik R, et al. The landscape of long noncoding RNAs in the human transcriptome[J]. Nature genetics, 2015, 47(3): 199-208.
T070338	chr11	-	129594691	129608563	10421	Iyer M K, Niknafs Y S, Malik R, et al. The landscape of long noncoding RNAs in the human transcriptome[J]. Nature genetics, 2015, 47(3): 199-208.
T132091	chr16	+	50406286	50432526	1513	Iyer M K, Niknafs Y S, Malik R, et al. The landscape of long noncoding RNAs in the human transcriptome[J]. Nature genetics, 2015, 47(3): 199-208.
T233611	chr22	+	38481287	38490905	5847	Iyer M K, Niknafs Y S, Malik R, et al. The landscape of long noncoding RNAs in the human transcriptome[J]. Nature genetics, 2015, 47(3): 199-208.
T258075	chr3	-	195438667	195447784	8405	Iyer M K, Niknafs Y S, Malik R, et al. The landscape of long noncoding RNAs in the human transcriptome[J]. Nature genetics, 2015, 47(3): 199-208.
T082579	chr12	-	75926574	76378092	1456	Iyer M K, Niknafs Y S, Malik R, et al. The landscape of long noncoding RNAs in the human transcriptome[J]. Nature genetics, 2015, 47(3): 199-208.
T139148	chr17	+	37104	54192	4304	Iyer M K, Niknafs Y S, Malik R, et al. The landscape of long noncoding RNAs in the human transcriptome[J]. Nature genetics, 2015, 47(3): 199-208.
T229068	chr22	+	18978236	19019118	6556	Iyer M K, Niknafs Y S, Malik R, et al. The landscape of long noncoding RNAs in the human transcriptome[J]. Nature genetics, 2015, 47(3): 199-208.
T278227	chr5	-	4480733	4615585	3660	Iyer M K, Niknafs Y S, Malik R, et al. The landscape of long noncoding RNAs in the human transcriptome[J]. Nature genetics, 2015, 47(3): 199-208.
T278524	chr5	+	6771588	6786939	3445	Iyer M K, Niknafs Y S, Malik R, et al. The landscape of long noncoding RNAs in the human transcriptome[J]. Nature genetics, 2015, 47(3): 199-208.
T294009	chr5	-	175600130	175604447	1416	Iyer M K, Niknafs Y S, Malik R, et al. The landscape of long noncoding RNAs in the human transcriptome[J]. Nature genetics, 2015, 47(3): 199-208.
T278528	chr5	+	6773537	6786939	1738	Iyer M K, Niknafs Y S, Malik R, et al. The landscape of long noncoding RNAs in the human transcriptome[J]. Nature genetics, 2015, 47(3): 199-208.
T044530	chr10	+	79378581	79396002	16357	Iyer M K, Niknafs Y S, Malik R, et al. The landscape of long noncoding RNAs in the human transcriptome[J]. Nature genetics, 2015, 47(3): 199-208.
T065462	chr11	-	88000122	88023452	20856	Iyer M K, Niknafs Y S, Malik R, et al. The landscape of long noncoding RNAs in the human transcriptome[J]. Nature genetics, 2015, 47(3): 199-208.
T029902	chr1	-	211548360	211556819	7744	Iyer M K, Niknafs Y S, Malik R, et al. The landscape of long noncoding RNAs in the human transcriptome[J]. Nature genetics, 2015, 47(3): 199-208.
T062498	chr11	+	68712794	68717036	4242	Iyer M K, Niknafs Y S, Malik R, et al. The landscape of long noncoding RNAs in the human transcriptome[J]. Nature genetics, 2015, 47(3): 199-208.
T233612	chr22	+	38483238	38490905	5800	Iyer M K, Niknafs Y S, Malik R, et al. The landscape of long noncoding RNAs in the human transcriptome[J]. Nature genetics, 2015, 47(3): 199-208.
T319609	chr7	-	20450288	20455996	4383	Iyer M K, Niknafs Y S, Malik R, et al. The landscape of long noncoding RNAs in the human transcriptome[J]. Nature genetics, 2015, 47(3): 199-208.
T251357	chr3	-	139001647	139021313	11712	Iyer M K, Niknafs Y S, Malik R, et al. The landscape of long noncoding RNAs in the human transcriptome[J]. Nature genetics, 2015, 47(3): 199-208.
T076256	chr12	-	31116855	31152243	16258	Iyer M K, Niknafs Y S, Malik R, et al. The landscape of long noncoding RNAs in the human transcriptome[J]. Nature genetics, 2015, 47(3): 199-208.
T278243	chr5	-	4520701	4588189	5207	Iyer M K, Niknafs Y S, Malik R, et al. The landscape of long noncoding RNAs in the human transcriptome[J]. Nature genetics, 2015, 47(3): 199-208.
T229047	chr22	+	18957980	19019118	18744	Iyer M K, Niknafs Y S, Malik R, et al. The landscape of long noncoding RNAs in the human transcriptome[J]. Nature genetics, 2015, 47(3): 199-208.
T260175	chr4	+	4033500	4102429	13030	Iyer M K, Niknafs Y S, Malik R, et al. The landscape of long noncoding RNAs in the human transcriptome[J]. Nature genetics, 2015, 47(3): 199-208.
T042971	chr10	+	67330156	67397627	6549	Iyer M K, Niknafs Y S, Malik R, et al. The landscape of long noncoding RNAs in the human transcriptome[J]. Nature genetics, 2015, 47(3): 199-208.
T278525	chr5	+	6771712	6777937	3159	Iyer M K, Niknafs Y S, Malik R, et al. The landscape of long noncoding RNAs in the human transcriptome[J]. Nature genetics, 2015, 47(3): 199-208.
T251358	chr3	-	139001647	139021343	11519	Iyer M K, Niknafs Y S, Malik R, et al. The landscape of long noncoding RNAs in the human transcriptome[J]. Nature genetics, 2015, 47(3): 199-208.
T237322	chr3	-	8592037	8609222	17185	Iyer M K, Niknafs Y S, Malik R, et al. The landscape of long noncoding RNAs in the human transcriptome[J]. Nature genetics, 2015, 47(3): 199-208.
T048144	chr10	-	106037651	106047449	9685	Iyer M K, Niknafs Y S, Malik R, et al. The landscape of long noncoding RNAs in the human transcriptome[J]. Nature genetics, 2015, 47(3): 199-208.
T367799	chr9	+	133864821	133877773	2366	Iyer M K, Niknafs Y S, Malik R, et al. The landscape of long noncoding RNAs in the human transcriptome[J]. Nature genetics, 2015, 47(3): 199-208.
T151788	chr17	-	59470425	59477330	6029	Iyer M K, Niknafs Y S, Malik R, et al. The landscape of long noncoding RNAs in the human transcriptome[J]. Nature genetics, 2015, 47(3): 199-208.
T324499	chr7	-	55673726	55714240	17897	Iyer M K, Niknafs Y S, Malik R, et al. The landscape of long noncoding RNAs in the human transcriptome[J]. Nature genetics, 2015, 47(3): 199-208.
T229010	chr22	-	18894508	18899471	4733	Iyer M K, Niknafs Y S, Malik R, et al. The landscape of long noncoding RNAs in the human transcriptome[J]. Nature genetics, 2015, 47(3): 199-208.
T132147	chr16	+	50539873	50581126	2513	Iyer M K, Niknafs Y S, Malik R, et al. The landscape of long noncoding RNAs in the human transcriptome[J]. Nature genetics, 2015, 47(3): 199-208.
T044512	chr10	+	79130838	79163678	22062	Iyer M K, Niknafs Y S, Malik R, et al. The landscape of long noncoding RNAs in the human transcriptome[J]. Nature genetics, 2015, 47(3): 199-208.
T233601	chr22	+	38477597	38490905	6537	Iyer M K, Niknafs Y S, Malik R, et al. The landscape of long noncoding RNAs in the human transcriptome[J]. Nature genetics, 2015, 47(3): 199-208.
T083982	chr12	+	92538971	92584436	7959	Iyer M K, Niknafs Y S, Malik R, et al. The landscape of long noncoding RNAs in the human transcriptome[J]. Nature genetics, 2015, 47(3): 199-208.
T289957	chr5	-	139117445	139125778	4153	Iyer M K, Niknafs Y S, Malik R, et al. The landscape of long noncoding RNAs in the human transcriptome[J]. Nature genetics, 2015, 47(3): 199-208.
T319624	chr7	-	20450288	20463252	10322	Iyer M K, Niknafs Y S, Malik R, et al. The landscape of long noncoding RNAs in the human transcriptome[J]. Nature genetics, 2015, 47(3): 199-208.
T077428	chr12	-	46894794	46918260	15232	Iyer M K, Niknafs Y S, Malik R, et al. The landscape of long noncoding RNAs in the human transcriptome[J]. Nature genetics, 2015, 47(3): 199-208.
T045067	chr10	-	82283310	82289820	6510	Iyer M K, Niknafs Y S, Malik R, et al. The landscape of long noncoding RNAs in the human transcriptome[J]. Nature genetics, 2015, 47(3): 199-208.
T077429	chr12	-	46894794	46918459	15541	Iyer M K, Niknafs Y S, Malik R, et al. The landscape of long noncoding RNAs in the human transcriptome[J]. Nature genetics, 2015, 47(3): 199-208.
T248564	chr3	+	114041939	114046796	4547	Iyer M K, Niknafs Y S, Malik R, et al. The landscape of long noncoding RNAs in the human transcriptome[J]. Nature genetics, 2015, 47(3): 199-208.
T135542	chr16	+	70794809	70808253	5897	Iyer M K, Niknafs Y S, Malik R, et al. The landscape of long noncoding RNAs in the human transcriptome[J]. Nature genetics, 2015, 47(3): 199-208.
T132095	chr16	+	50420484	50447204	12243	Iyer M K, Niknafs Y S, Malik R, et al. The landscape of long noncoding RNAs in the human transcriptome[J]. Nature genetics, 2015, 47(3): 199-208.
T082872	chr12	-	79290987	79462944	5101	Iyer M K, Niknafs Y S, Malik R, et al. The landscape of long noncoding RNAs in the human transcriptome[J]. Nature genetics, 2015, 47(3): 199-208.
T233608	chr22	+	38477623	38490905	6305	Iyer M K, Niknafs Y S, Malik R, et al. The landscape of long noncoding RNAs in the human transcriptome[J]. Nature genetics, 2015, 47(3): 199-208.
T132146	chr16	+	50539806	50581126	2035	Iyer M K, Niknafs Y S, Malik R, et al. The landscape of long noncoding RNAs in the human transcriptome[J]. Nature genetics, 2015, 47(3): 199-208.
T083981	chr12	+	92538971	92540851	1880	Iyer M K, Niknafs Y S, Malik R, et al. The landscape of long noncoding RNAs in the human transcriptome[J]. Nature genetics, 2015, 47(3): 199-208.
T132160	chr16	+	50575319	50581126	2264	Iyer M K, Niknafs Y S, Malik R, et al. The landscape of long noncoding RNAs in the human transcriptome[J]. Nature genetics, 2015, 47(3): 199-208.
T076251	chr12	-	31116855	31137443	20486	Iyer M K, Niknafs Y S, Malik R, et al. The landscape of long noncoding RNAs in the human transcriptome[J]. Nature genetics, 2015, 47(3): 199-208.
T083979	chr12	+	92538128	92540851	2023	Iyer M K, Niknafs Y S, Malik R, et al. The landscape of long noncoding RNAs in the human transcriptome[J]. Nature genetics, 2015, 47(3): 199-208.
T045074	chr10	-	82283310	82297704	8454	Iyer M K, Niknafs Y S, Malik R, et al. The landscape of long noncoding RNAs in the human transcriptome[J]. Nature genetics, 2015, 47(3): 199-208.
T083978	chr12	+	92538128	92540851	2303	Iyer M K, Niknafs Y S, Malik R, et al. The landscape of long noncoding RNAs in the human transcriptome[J]. Nature genetics, 2015, 47(3): 199-208.
T252221	chr3	+	149089559	149093321	3762	Iyer M K, Niknafs Y S, Malik R, et al. The landscape of long noncoding RNAs in the human transcriptome[J]. Nature genetics, 2015, 47(3): 199-208.
T367788	chr9	+	133806786	133822928	4930	Iyer M K, Niknafs Y S, Malik R, et al. The landscape of long noncoding RNAs in the human transcriptome[J]. Nature genetics, 2015, 47(3): 199-208.
T132156	chr16	+	50573675	50581126	2234	Iyer M K, Niknafs Y S, Malik R, et al. The landscape of long noncoding RNAs in the human transcriptome[J]. Nature genetics, 2015, 47(3): 199-208.
T056760	chr11	+	32457095	32469248	10868	Iyer M K, Niknafs Y S, Malik R, et al. The landscape of long noncoding RNAs in the human transcriptome[J]. Nature genetics, 2015, 47(3): 199-208.
T246352	chr3	-	93804156	93815423	11267	Iyer M K, Niknafs Y S, Malik R, et al. The landscape of long noncoding RNAs in the human transcriptome[J]. Nature genetics, 2015, 47(3): 199-208.
T056743	chr11	+	32456929	32469248	10622	Iyer M K, Niknafs Y S, Malik R, et al. The landscape of long noncoding RNAs in the human transcriptome[J]. Nature genetics, 2015, 47(3): 199-208.
T231146	chr22	-	25498208	25509393	3065	Iyer M K, Niknafs Y S, Malik R, et al. The landscape of long noncoding RNAs in the human transcriptome[J]. Nature genetics, 2015, 47(3): 199-208.
T049318	chr10	+	119768722	119779064	10342	Iyer M K, Niknafs Y S, Malik R, et al. The landscape of long noncoding RNAs in the human transcriptome[J]. Nature genetics, 2015, 47(3): 199-208.
T324501	chr7	-	55673726	55714261	9449	Iyer M K, Niknafs Y S, Malik R, et al. The landscape of long noncoding RNAs in the human transcriptome[J]. Nature genetics, 2015, 47(3): 199-208.
T045071	chr10	-	82283310	82295859	6689	Iyer M K, Niknafs Y S, Malik R, et al. The landscape of long noncoding RNAs in the human transcriptome[J]. Nature genetics, 2015, 47(3): 199-208.
T278239	chr5	+	4509259	4542325	14057	Iyer M K, Niknafs Y S, Malik R, et al. The landscape of long noncoding RNAs in the human transcriptome[J]. Nature genetics, 2015, 47(3): 199-208.
T070323	chr11	-	129462990	129493761	9222	Iyer M K, Niknafs Y S, Malik R, et al. The landscape of long noncoding RNAs in the human transcriptome[J]. Nature genetics, 2015, 47(3): 199-208.
T136936	chr16	-	81661730	81666702	4303	Iyer M K, Niknafs Y S, Malik R, et al. The landscape of long noncoding RNAs in the human transcriptome[J]. Nature genetics, 2015, 47(3): 199-208.
T036346	chr10	-	5551706	5568194	8078	Iyer M K, Niknafs Y S, Malik R, et al. The landscape of long noncoding RNAs in the human transcriptome[J]. Nature genetics, 2015, 47(3): 199-208.
T056745	chr11	+	32456929	32469776	10120	Iyer M K, Niknafs Y S, Malik R, et al. The landscape of long noncoding RNAs in the human transcriptome[J]. Nature genetics, 2015, 47(3): 199-208.
T238242	chr3	+	13049359	13057741	6420	Iyer M K, Niknafs Y S, Malik R, et al. The landscape of long noncoding RNAs in the human transcriptome[J]. Nature genetics, 2015, 47(3): 199-208.
T094800	chr13	-	52296220	52313395	614	Iyer M K, Niknafs Y S, Malik R, et al. The landscape of long noncoding RNAs in the human transcriptome[J]. Nature genetics, 2015, 47(3): 199-208.
T294017	chr5	-	175600130	175616132	5342	Iyer M K, Niknafs Y S, Malik R, et al. The landscape of long noncoding RNAs in the human transcriptome[J]. Nature genetics, 2015, 47(3): 199-208.
T233597	chr22	+	38477595	38490905	6661	Iyer M K, Niknafs Y S, Malik R, et al. The landscape of long noncoding RNAs in the human transcriptome[J]. Nature genetics, 2015, 47(3): 199-208.
T135541	chr16	+	70788829	70808253	6171	Iyer M K, Niknafs Y S, Malik R, et al. The landscape of long noncoding RNAs in the human transcriptome[J]. Nature genetics, 2015, 47(3): 199-208.
T238243	chr3	+	13050775	13057741	6322	Iyer M K, Niknafs Y S, Malik R, et al. The landscape of long noncoding RNAs in the human transcriptome[J]. Nature genetics, 2015, 47(3): 199-208.
T238244	chr3	+	13050775	13057741	6327	Iyer M K, Niknafs Y S, Malik R, et al. The landscape of long noncoding RNAs in the human transcriptome[J]. Nature genetics, 2015, 47(3): 199-208.
T018842	chr1	-	143399295	143467814	2073	Iyer M K, Niknafs Y S, Malik R, et al. The landscape of long noncoding RNAs in the human transcriptome[J]. Nature genetics, 2015, 47(3): 199-208.
T278520	chr5	+	6763585	6786939	2769	Iyer M K, Niknafs Y S, Malik R, et al. The landscape of long noncoding RNAs in the human transcriptome[J]. Nature genetics, 2015, 47(3): 199-208.
T082880	chr12	-	79351278	79497155	11252	Iyer M K, Niknafs Y S, Malik R, et al. The landscape of long noncoding RNAs in the human transcriptome[J]. Nature genetics, 2015, 47(3): 199-208.
T132158	chr16	+	50573750	50581126	1889	Iyer M K, Niknafs Y S, Malik R, et al. The landscape of long noncoding RNAs in the human transcriptome[J]. Nature genetics, 2015, 47(3): 199-208.
T056750	chr11	+	32457067	32469248	12181	Iyer M K, Niknafs Y S, Malik R, et al. The landscape of long noncoding RNAs in the human transcriptome[J]. Nature genetics, 2015, 47(3): 199-208.
T083983	chr12	+	92539327	92584436	7335	Iyer M K, Niknafs Y S, Malik R, et al. The landscape of long noncoding RNAs in the human transcriptome[J]. Nature genetics, 2015, 47(3): 199-208.
T254728	chr3	+	172407910	172428704	20794	Iyer M K, Niknafs Y S, Malik R, et al. The landscape of long noncoding RNAs in the human transcriptome[J]. Nature genetics, 2015, 47(3): 199-208.
T045066	chr10	-	82283310	82289820	5274	Iyer M K, Niknafs Y S, Malik R, et al. The landscape of long noncoding RNAs in the human transcriptome[J]. Nature genetics, 2015, 47(3): 199-208.
T238246	chr3	+	13051028	13057741	6090	Iyer M K, Niknafs Y S, Malik R, et al. The landscape of long noncoding RNAs in the human transcriptome[J]. Nature genetics, 2015, 47(3): 199-208.
T045068	chr10	-	82283310	82289960	5392	Iyer M K, Niknafs Y S, Malik R, et al. The landscape of long noncoding RNAs in the human transcriptome[J]. Nature genetics, 2015, 47(3): 199-208.
T132150	chr16	+	50560431	50581126	1246	Iyer M K, Niknafs Y S, Malik R, et al. The landscape of long noncoding RNAs in the human transcriptome[J]. Nature genetics, 2015, 47(3): 199-208.
T278241	chr5	-	4520701	4531110	9288	Iyer M K, Niknafs Y S, Malik R, et al. The landscape of long noncoding RNAs in the human transcriptome[J]. Nature genetics, 2015, 47(3): 199-208.
T045069	chr10	-	82283310	82295814	5683	Iyer M K, Niknafs Y S, Malik R, et al. The landscape of long noncoding RNAs in the human transcriptome[J]. Nature genetics, 2015, 47(3): 199-208.
T132096	chr16	+	50421234	50447204	13457	Iyer M K, Niknafs Y S, Malik R, et al. The landscape of long noncoding RNAs in the human transcriptome[J]. Nature genetics, 2015, 47(3): 199-208.
T277474	chr5	-	1148717	1153973	1741	Iyer M K, Niknafs Y S, Malik R, et al. The landscape of long noncoding RNAs in the human transcriptome[J]. Nature genetics, 2015, 47(3): 199-208.
T056747	chr11	+	32457022	32469248	11577	Iyer M K, Niknafs Y S, Malik R, et al. The landscape of long noncoding RNAs in the human transcriptome[J]. Nature genetics, 2015, 47(3): 199-208.
T044529	chr10	+	79370223	79396002	24978	Iyer M K, Niknafs Y S, Malik R, et al. The landscape of long noncoding RNAs in the human transcriptome[J]. Nature genetics, 2015, 47(3): 199-208.
T045070	chr10	-	82283310	82295814	5591	Iyer M K, Niknafs Y S, Malik R, et al. The landscape of long noncoding RNAs in the human transcriptome[J]. Nature genetics, 2015, 47(3): 199-208.
T050343	chr10	+	126311872	126317150	5114	Iyer M K, Niknafs Y S, Malik R, et al. The landscape of long noncoding RNAs in the human transcriptome[J]. Nature genetics, 2015, 47(3): 199-208.
T045072	chr10	-	82283310	82297310	6824	Iyer M K, Niknafs Y S, Malik R, et al. The landscape of long noncoding RNAs in the human transcriptome[J]. Nature genetics, 2015, 47(3): 199-208.
T045073	chr10	-	82283310	82297577	7069	Iyer M K, Niknafs Y S, Malik R, et al. The landscape of long noncoding RNAs in the human transcriptome[J]. Nature genetics, 2015, 47(3): 199-208.
T132152	chr16	+	50565464	50581126	1546	Iyer M K, Niknafs Y S, Malik R, et al. The landscape of long noncoding RNAs in the human transcriptome[J]. Nature genetics, 2015, 47(3): 199-208.
T018840	chr1	-	143399295	143467759	2085	Iyer M K, Niknafs Y S, Malik R, et al. The landscape of long noncoding RNAs in the human transcriptome[J]. Nature genetics, 2015, 47(3): 199-208.
T102441	chr14	+	30848098	30881808	19083	Iyer M K, Niknafs Y S, Malik R, et al. The landscape of long noncoding RNAs in the human transcriptome[J]. Nature genetics, 2015, 47(3): 199-208.
T102443	chr14	+	30849708	30881808	18983	Iyer M K, Niknafs Y S, Malik R, et al. The landscape of long noncoding RNAs in the human transcriptome[J]. Nature genetics, 2015, 47(3): 199-208.
T278256	chr5	+	4584781	4592760	5255	Iyer M K, Niknafs Y S, Malik R, et al. The landscape of long noncoding RNAs in the human transcriptome[J]. Nature genetics, 2015, 47(3): 199-208.
T289966	chr5	+	139122905	139129607	5078	Iyer M K, Niknafs Y S, Malik R, et al. The landscape of long noncoding RNAs in the human transcriptome[J]. Nature genetics, 2015, 47(3): 199-208.
T135872	chr16	-	72058855	72077158	3453	Iyer M K, Niknafs Y S, Malik R, et al. The landscape of long noncoding RNAs in the human transcriptome[J]. Nature genetics, 2015, 47(3): 199-208.
T277475	chr5	-	1148717	1155816	1633	Iyer M K, Niknafs Y S, Malik R, et al. The landscape of long noncoding RNAs in the human transcriptome[J]. Nature genetics, 2015, 47(3): 199-208.
T240663	chr3	-	40561990	40563938	1948	Iyer M K, Niknafs Y S, Malik R, et al. The landscape of long noncoding RNAs in the human transcriptome[J]. Nature genetics, 2015, 47(3): 199-208.
T294026	chr5	-	175600130	175631893	4330	Iyer M K, Niknafs Y S, Malik R, et al. The landscape of long noncoding RNAs in the human transcriptome[J]. Nature genetics, 2015, 47(3): 199-208.
T227513	chr21	-	45565557	45581406	15522	Iyer M K, Niknafs Y S, Malik R, et al. The landscape of long noncoding RNAs in the human transcriptome[J]. Nature genetics, 2015, 47(3): 199-208.
T298477	chr6	-	20986243	21018015	31772	Iyer M K, Niknafs Y S, Malik R, et al. The landscape of long noncoding RNAs in the human transcriptome[J]. Nature genetics, 2015, 47(3): 199-208.
T278242	chr5	-	4520701	4531110	10409	Iyer M K, Niknafs Y S, Malik R, et al. The landscape of long noncoding RNAs in the human transcriptome[J]. Nature genetics, 2015, 47(3): 199-208.
T278517	chr5	+	6757866	6777937	3133	Iyer M K, Niknafs Y S, Malik R, et al. The landscape of long noncoding RNAs in the human transcriptome[J]. Nature genetics, 2015, 47(3): 199-208.
T345970	chr8	-	74209899	74234209	6837	Iyer M K, Niknafs Y S, Malik R, et al. The landscape of long noncoding RNAs in the human transcriptome[J]. Nature genetics, 2015, 47(3): 199-208.
T242796	chr3	-	50217808	50233157	2967	Iyer M K, Niknafs Y S, Malik R, et al. The landscape of long noncoding RNAs in the human transcriptome[J]. Nature genetics, 2015, 47(3): 199-208.
T258080	chr3	-	195438667	195450761	6050	Iyer M K, Niknafs Y S, Malik R, et al. The landscape of long noncoding RNAs in the human transcriptome[J]. Nature genetics, 2015, 47(3): 199-208.
T374586	chrX	+	48995047	49012664	17617	Iyer M K, Niknafs Y S, Malik R, et al. The landscape of long noncoding RNAs in the human transcriptome[J]. Nature genetics, 2015, 47(3): 199-208.
T374603	chrX	+	48995597	49012664	16631	Iyer M K, Niknafs Y S, Malik R, et al. The landscape of long noncoding RNAs in the human transcriptome[J]. Nature genetics, 2015, 47(3): 199-208.
T280727	chr5	+	34154029	34162022	7993	Iyer M K, Niknafs Y S, Malik R, et al. The landscape of long noncoding RNAs in the human transcriptome[J]. Nature genetics, 2015, 47(3): 199-208.
T049321	chr10	+	119805790	119859650	2934	Iyer M K, Niknafs Y S, Malik R, et al. The landscape of long noncoding RNAs in the human transcriptome[J]. Nature genetics, 2015, 47(3): 199-208.
T044849	chr10	+	81423650	81442521	9297	Iyer M K, Niknafs Y S, Malik R, et al. The landscape of long noncoding RNAs in the human transcriptome[J]. Nature genetics, 2015, 47(3): 199-208.
T020101	chr1	+	149228942	149253103	11379	Iyer M K, Niknafs Y S, Malik R, et al. The landscape of long noncoding RNAs in the human transcriptome[J]. Nature genetics, 2015, 47(3): 199-208.
T278257	chr5	+	4586171	4592760	5395	Iyer M K, Niknafs Y S, Malik R, et al. The landscape of long noncoding RNAs in the human transcriptome[J]. Nature genetics, 2015, 47(3): 199-208.
T258062	chr3	-	195438667	195444956	5395	Iyer M K, Niknafs Y S, Malik R, et al. The landscape of long noncoding RNAs in the human transcriptome[J]. Nature genetics, 2015, 47(3): 199-208.
T278254	chr5	+	4531002	4542325	10960	Iyer M K, Niknafs Y S, Malik R, et al. The landscape of long noncoding RNAs in the human transcriptome[J]. Nature genetics, 2015, 47(3): 199-208.
T298475	chr6	-	20974240	21011061	15861	Iyer M K, Niknafs Y S, Malik R, et al. The landscape of long noncoding RNAs in the human transcriptome[J]. Nature genetics, 2015, 47(3): 199-208.
T213103	chr20	-	4160438	4163378	2109	Iyer M K, Niknafs Y S, Malik R, et al. The landscape of long noncoding RNAs in the human transcriptome[J]. Nature genetics, 2015, 47(3): 199-208.
T278253	chr5	+	4526352	4542325	14014	Iyer M K, Niknafs Y S, Malik R, et al. The landscape of long noncoding RNAs in the human transcriptome[J]. Nature genetics, 2015, 47(3): 199-208.
T056990	chr11	-	34682510	34685067	2392	Iyer M K, Niknafs Y S, Malik R, et al. The landscape of long noncoding RNAs in the human transcriptome[J]. Nature genetics, 2015, 47(3): 199-208.
T370751	chrX	+	3573434	3586423	12989	Iyer M K, Niknafs Y S, Malik R, et al. The landscape of long noncoding RNAs in the human transcriptome[J]. Nature genetics, 2015, 47(3): 199-208.
T338079	chr8	-	6501101	6507249	6148	Iyer M K, Niknafs Y S, Malik R, et al. The landscape of long noncoding RNAs in the human transcriptome[J]. Nature genetics, 2015, 47(3): 199-208.
T132090	chr16	+	50406232	50447204	14093	Iyer M K, Niknafs Y S, Malik R, et al. The landscape of long noncoding RNAs in the human transcriptome[J]. Nature genetics, 2015, 47(3): 199-208.
T088003	chr12	-	122511207	122515409	3539	Iyer M K, Niknafs Y S, Malik R, et al. The landscape of long noncoding RNAs in the human transcriptome[J]. Nature genetics, 2015, 47(3): 199-208.
T319605	chr7	-	20450288	20455386	4624	Iyer M K, Niknafs Y S, Malik R, et al. The landscape of long noncoding RNAs in the human transcriptome[J]. Nature genetics, 2015, 47(3): 199-208.
T056993	chr11	-	34682510	34690115	1648	Iyer M K, Niknafs Y S, Malik R, et al. The landscape of long noncoding RNAs in the human transcriptome[J]. Nature genetics, 2015, 47(3): 199-208.
T049322	chr10	+	119805790	119975608	5808	Iyer M K, Niknafs Y S, Malik R, et al. The landscape of long noncoding RNAs in the human transcriptome[J]. Nature genetics, 2015, 47(3): 199-208.
T319607	chr7	-	20450288	20455553	4818	Iyer M K, Niknafs Y S, Malik R, et al. The landscape of long noncoding RNAs in the human transcriptome[J]. Nature genetics, 2015, 47(3): 199-208.
T056982	chr11	-	34681048	34685161	1809	Iyer M K, Niknafs Y S, Malik R, et al. The landscape of long noncoding RNAs in the human transcriptome[J]. Nature genetics, 2015, 47(3): 199-208.
T048749	chr10	-	114579186	114580949	1504	Iyer M K, Niknafs Y S, Malik R, et al. The landscape of long noncoding RNAs in the human transcriptome[J]. Nature genetics, 2015, 47(3): 199-208.
T278516	chr5	+	6757866	6777937	3555	Iyer M K, Niknafs Y S, Malik R, et al. The landscape of long noncoding RNAs in the human transcriptome[J]. Nature genetics, 2015, 47(3): 199-208.
T056992	chr11	-	34682510	34690085	1472	Iyer M K, Niknafs Y S, Malik R, et al. The landscape of long noncoding RNAs in the human transcriptome[J]. Nature genetics, 2015, 47(3): 199-208.
T294016	chr5	-	175600130	175616132	8110	Iyer M K, Niknafs Y S, Malik R, et al. The landscape of long noncoding RNAs in the human transcriptome[J]. Nature genetics, 2015, 47(3): 199-208.
T044845	chr10	+	81417902	81442521	9473	Iyer M K, Niknafs Y S, Malik R, et al. The landscape of long noncoding RNAs in the human transcriptome[J]. Nature genetics, 2015, 47(3): 199-208.
T294028	chr5	-	175600130	175643409	3166	Iyer M K, Niknafs Y S, Malik R, et al. The landscape of long noncoding RNAs in the human transcriptome[J]. Nature genetics, 2015, 47(3): 199-208.
T051130	chr10	-	133457383	133466465	8702	Iyer M K, Niknafs Y S, Malik R, et al. The landscape of long noncoding RNAs in the human transcriptome[J]. Nature genetics, 2015, 47(3): 199-208.
T056994	chr11	-	34682510	34706916	2159	Iyer M K, Niknafs Y S, Malik R, et al. The landscape of long noncoding RNAs in the human transcriptome[J]. Nature genetics, 2015, 47(3): 199-208.
T006664	chr1	-	29195013	29240908	9615	Iyer M K, Niknafs Y S, Malik R, et al. The landscape of long noncoding RNAs in the human transcriptome[J]. Nature genetics, 2015, 47(3): 199-208.
T006663	chr1	-	29195013	29240908	9771	Iyer M K, Niknafs Y S, Malik R, et al. The landscape of long noncoding RNAs in the human transcriptome[J]. Nature genetics, 2015, 47(3): 199-208.
T006665	chr1	-	29195013	29240908	9862	Iyer M K, Niknafs Y S, Malik R, et al. The landscape of long noncoding RNAs in the human transcriptome[J]. Nature genetics, 2015, 47(3): 199-208.
T294014	chr5	-	175600130	175614599	4786	Iyer M K, Niknafs Y S, Malik R, et al. The landscape of long noncoding RNAs in the human transcriptome[J]. Nature genetics, 2015, 47(3): 199-208.
T044847	chr10	+	81418114	81442521	9128	Iyer M K, Niknafs Y S, Malik R, et al. The landscape of long noncoding RNAs in the human transcriptome[J]. Nature genetics, 2015, 47(3): 199-208.
T036350	chr10	-	5551706	5596202	10696	Iyer M K, Niknafs Y S, Malik R, et al. The landscape of long noncoding RNAs in the human transcriptome[J]. Nature genetics, 2015, 47(3): 199-208.
T056985	chr11	-	34682510	34684837	1545	Iyer M K, Niknafs Y S, Malik R, et al. The landscape of long noncoding RNAs in the human transcriptome[J]. Nature genetics, 2015, 47(3): 199-208.
T335742	chr7	-	150097972	150104727	6107	Iyer M K, Niknafs Y S, Malik R, et al. The landscape of long noncoding RNAs in the human transcriptome[J]. Nature genetics, 2015, 47(3): 199-208.
T036351	chr10	-	5551706	5596273	11658	Iyer M K, Niknafs Y S, Malik R, et al. The landscape of long noncoding RNAs in the human transcriptome[J]. Nature genetics, 2015, 47(3): 199-208.
T259222	chr4	-	998243	1004952	3448	Iyer M K, Niknafs Y S, Malik R, et al. The landscape of long noncoding RNAs in the human transcriptome[J]. Nature genetics, 2015, 47(3): 199-208.
T374604	chrX	+	48995938	49012664	15252	Iyer M K, Niknafs Y S, Malik R, et al. The landscape of long noncoding RNAs in the human transcriptome[J]. Nature genetics, 2015, 47(3): 199-208.
T132092	chr16	+	50406318	50447204	12337	Iyer M K, Niknafs Y S, Malik R, et al. The landscape of long noncoding RNAs in the human transcriptome[J]. Nature genetics, 2015, 47(3): 199-208.
T259220	chr4	-	998243	1002720	3200	Iyer M K, Niknafs Y S, Malik R, et al. The landscape of long noncoding RNAs in the human transcriptome[J]. Nature genetics, 2015, 47(3): 199-208.
T259223	chr4	-	998243	1004954	3527	Iyer M K, Niknafs Y S, Malik R, et al. The landscape of long noncoding RNAs in the human transcriptome[J]. Nature genetics, 2015, 47(3): 199-208.
T259224	chr4	-	998243	1004954	3510	Iyer M K, Niknafs Y S, Malik R, et al. The landscape of long noncoding RNAs in the human transcriptome[J]. Nature genetics, 2015, 47(3): 199-208.
T049323	chr10	+	119805790	119975608	5007	Iyer M K, Niknafs Y S, Malik R, et al. The landscape of long noncoding RNAs in the human transcriptome[J]. Nature genetics, 2015, 47(3): 199-208.
T259221	chr4	-	998243	1002756	3804	Iyer M K, Niknafs Y S, Malik R, et al. The landscape of long noncoding RNAs in the human transcriptome[J]. Nature genetics, 2015, 47(3): 199-208.
T277704	chr5	+	1567332	1576387	8459	Iyer M K, Niknafs Y S, Malik R, et al. The landscape of long noncoding RNAs in the human transcriptome[J]. Nature genetics, 2015, 47(3): 199-208.
T335743	chr7	-	150097972	150104744	6312	Iyer M K, Niknafs Y S, Malik R, et al. The landscape of long noncoding RNAs in the human transcriptome[J]. Nature genetics, 2015, 47(3): 199-208.
T231740	chr22	-	29494895	29495500	605	Iyer M K, Niknafs Y S, Malik R, et al. The landscape of long noncoding RNAs in the human transcriptome[J]. Nature genetics, 2015, 47(3): 199-208.
T294011	chr5	-	175600130	175609470	6055	Iyer M K, Niknafs Y S, Malik R, et al. The landscape of long noncoding RNAs in the human transcriptome[J]. Nature genetics, 2015, 47(3): 199-208.
T259218	chr4	-	998243	1002132	2655	Iyer M K, Niknafs Y S, Malik R, et al. The landscape of long noncoding RNAs in the human transcriptome[J]. Nature genetics, 2015, 47(3): 199-208.
T289958	chr5	-	139117445	139128968	7613	Iyer M K, Niknafs Y S, Malik R, et al. The landscape of long noncoding RNAs in the human transcriptome[J]. Nature genetics, 2015, 47(3): 199-208.
T210892	chr2	+	240036943	240040951	3335	Iyer M K, Niknafs Y S, Malik R, et al. The landscape of long noncoding RNAs in the human transcriptome[J]. Nature genetics, 2015, 47(3): 199-208.
T132103	chr16	+	50425084	50447204	12949	Iyer M K, Niknafs Y S, Malik R, et al. The landscape of long noncoding RNAs in the human transcriptome[J]. Nature genetics, 2015, 47(3): 199-208.
T294012	chr5	-	175600130	175610641	7849	Iyer M K, Niknafs Y S, Malik R, et al. The landscape of long noncoding RNAs in the human transcriptome[J]. Nature genetics, 2015, 47(3): 199-208.
T000791	chr1	-	1363517	1370945	4203	Iyer M K, Niknafs Y S, Malik R, et al. The landscape of long noncoding RNAs in the human transcriptome[J]. Nature genetics, 2015, 47(3): 199-208.
T335688	chr7	-	150059666	150065920	1675	Iyer M K, Niknafs Y S, Malik R, et al. The landscape of long noncoding RNAs in the human transcriptome[J]. Nature genetics, 2015, 47(3): 199-208.
T294027	chr5	-	175600130	175631930	8146	Iyer M K, Niknafs Y S, Malik R, et al. The landscape of long noncoding RNAs in the human transcriptome[J]. Nature genetics, 2015, 47(3): 199-208.
T094625	chr13	-	51093173	51100674	7501	Iyer M K, Niknafs Y S, Malik R, et al. The landscape of long noncoding RNAs in the human transcriptome[J]. Nature genetics, 2015, 47(3): 199-208.
T042736	chr10	+	63991583	63998005	4492	Iyer M K, Niknafs Y S, Malik R, et al. The landscape of long noncoding RNAs in the human transcriptome[J]. Nature genetics, 2015, 47(3): 199-208.
T294034	chr5	-	175602216	175626539	7956	Iyer M K, Niknafs Y S, Malik R, et al. The landscape of long noncoding RNAs in the human transcriptome[J]. Nature genetics, 2015, 47(3): 199-208.
T044528	chr10	+	79360414	79396002	20880	Iyer M K, Niknafs Y S, Malik R, et al. The landscape of long noncoding RNAs in the human transcriptome[J]. Nature genetics, 2015, 47(3): 199-208.
T294013	chr5	-	175600130	175612996	7934	Iyer M K, Niknafs Y S, Malik R, et al. The landscape of long noncoding RNAs in the human transcriptome[J]. Nature genetics, 2015, 47(3): 199-208.
T042735	chr10	+	63987212	63998005	4462	Iyer M K, Niknafs Y S, Malik R, et al. The landscape of long noncoding RNAs in the human transcriptome[J]. Nature genetics, 2015, 47(3): 199-208.
T051818	chr10	+	135379257	135424928	6522	Iyer M K, Niknafs Y S, Malik R, et al. The landscape of long noncoding RNAs in the human transcriptome[J]. Nature genetics, 2015, 47(3): 199-208.
T289955	chr5	-	139112710	139131367	13972	Iyer M K, Niknafs Y S, Malik R, et al. The landscape of long noncoding RNAs in the human transcriptome[J]. Nature genetics, 2015, 47(3): 199-208.
T250213	chr3	-	128588843	128598277	8278	Iyer M K, Niknafs Y S, Malik R, et al. The landscape of long noncoding RNAs in the human transcriptome[J]. Nature genetics, 2015, 47(3): 199-208.
T237816	chr3	+	9989027	10004320	8097	Iyer M K, Niknafs Y S, Malik R, et al. The landscape of long noncoding RNAs in the human transcriptome[J]. Nature genetics, 2015, 47(3): 199-208.
T294010	chr5	-	175600130	175607326	4669	Iyer M K, Niknafs Y S, Malik R, et al. The landscape of long noncoding RNAs in the human transcriptome[J]. Nature genetics, 2015, 47(3): 199-208.
T289956	chr5	-	139115448	139129473	8932	Iyer M K, Niknafs Y S, Malik R, et al. The landscape of long noncoding RNAs in the human transcriptome[J]. Nature genetics, 2015, 47(3): 199-208.
T237820	chr3	+	9989094	10004320	8450	Iyer M K, Niknafs Y S, Malik R, et al. The landscape of long noncoding RNAs in the human transcriptome[J]. Nature genetics, 2015, 47(3): 199-208.
T000790	chr1	-	1363517	1370942	3301	Iyer M K, Niknafs Y S, Malik R, et al. The landscape of long noncoding RNAs in the human transcriptome[J]. Nature genetics, 2015, 47(3): 199-208.
T000786	chr1	-	1363517	1370298	5726	Iyer M K, Niknafs Y S, Malik R, et al. The landscape of long noncoding RNAs in the human transcriptome[J]. Nature genetics, 2015, 47(3): 199-208.
T000794	chr1	-	1363517	1370971	3038	Iyer M K, Niknafs Y S, Malik R, et al. The landscape of long noncoding RNAs in the human transcriptome[J]. Nature genetics, 2015, 47(3): 199-208.
T197960	chr2	-	121101759	121103758	1484	Iyer M K, Niknafs Y S, Malik R, et al. The landscape of long noncoding RNAs in the human transcriptome[J]. Nature genetics, 2015, 47(3): 199-208.
T233613	chr22	+	38483238	38490905	7098	Iyer M K, Niknafs Y S, Malik R, et al. The landscape of long noncoding RNAs in the human transcriptome[J]. Nature genetics, 2015, 47(3): 199-208.
T233610	chr22	+	38478032	38490905	7639	Iyer M K, Niknafs Y S, Malik R, et al. The landscape of long noncoding RNAs in the human transcriptome[J]. Nature genetics, 2015, 47(3): 199-208.
T070324	chr11	-	129473544	129685644	11811	Iyer M K, Niknafs Y S, Malik R, et al. The landscape of long noncoding RNAs in the human transcriptome[J]. Nature genetics, 2015, 47(3): 199-208.
T062387	chr11	-	68095669	68105665	2941	Iyer M K, Niknafs Y S, Malik R, et al. The landscape of long noncoding RNAs in the human transcriptome[J]. Nature genetics, 2015, 47(3): 199-208.
T289959	chr5	-	139117445	139133397	11485	Iyer M K, Niknafs Y S, Malik R, et al. The landscape of long noncoding RNAs in the human transcriptome[J]. Nature genetics, 2015, 47(3): 199-208.
T042734	chr10	+	63978861	63998005	4823	Iyer M K, Niknafs Y S, Malik R, et al. The landscape of long noncoding RNAs in the human transcriptome[J]. Nature genetics, 2015, 47(3): 199-208.
T210893	chr2	+	240045093	240048135	2678	Iyer M K, Niknafs Y S, Malik R, et al. The landscape of long noncoding RNAs in the human transcriptome[J]. Nature genetics, 2015, 47(3): 199-208.
T277707	chr5	+	1568953	1576387	7016	Iyer M K, Niknafs Y S, Malik R, et al. The landscape of long noncoding RNAs in the human transcriptome[J]. Nature genetics, 2015, 47(3): 199-208.
T132109	chr16	+	50433796	50447204	12098	Iyer M K, Niknafs Y S, Malik R, et al. The landscape of long noncoding RNAs in the human transcriptome[J]. Nature genetics, 2015, 47(3): 199-208.
T277708	chr5	+	1569021	1576387	7076	Iyer M K, Niknafs Y S, Malik R, et al. The landscape of long noncoding RNAs in the human transcriptome[J]. Nature genetics, 2015, 47(3): 199-208.
T042732	chr10	+	63978644	63998005	4911	Iyer M K, Niknafs Y S, Malik R, et al. The landscape of long noncoding RNAs in the human transcriptome[J]. Nature genetics, 2015, 47(3): 199-208.
T233596	chr22	+	38477595	38490905	7751	Iyer M K, Niknafs Y S, Malik R, et al. The landscape of long noncoding RNAs in the human transcriptome[J]. Nature genetics, 2015, 47(3): 199-208.
T210904	chr2	+	240197165	240212977	8617	Iyer M K, Niknafs Y S, Malik R, et al. The landscape of long noncoding RNAs in the human transcriptome[J]. Nature genetics, 2015, 47(3): 199-208.
T253078	chr3	-	156241525	156254508	11654	Iyer M K, Niknafs Y S, Malik R, et al. The landscape of long noncoding RNAs in the human transcriptome[J]. Nature genetics, 2015, 47(3): 199-208.
T153640	chr17	+	70383522	70394495	10282	Iyer M K, Niknafs Y S, Malik R, et al. The landscape of long noncoding RNAs in the human transcriptome[J]. Nature genetics, 2015, 47(3): 199-208.
T120634	chr15	-	81110105	81147627	1777	Iyer M K, Niknafs Y S, Malik R, et al. The landscape of long noncoding RNAs in the human transcriptome[J]. Nature genetics, 2015, 47(3): 199-208.
T153639	chr17	+	70381304	70394495	13191	Iyer M K, Niknafs Y S, Malik R, et al. The landscape of long noncoding RNAs in the human transcriptome[J]. Nature genetics, 2015, 47(3): 199-208.
T050675	chr10	-	129726690	129729028	2338	Iyer M K, Niknafs Y S, Malik R, et al. The landscape of long noncoding RNAs in the human transcriptome[J]. Nature genetics, 2015, 47(3): 199-208.
T237819	chr3	+	9989027	10004320	7694	Iyer M K, Niknafs Y S, Malik R, et al. The landscape of long noncoding RNAs in the human transcriptome[J]. Nature genetics, 2015, 47(3): 199-208.
T194087	chr2	-	95881215	95906967	15679	Iyer M K, Niknafs Y S, Malik R, et al. The landscape of long noncoding RNAs in the human transcriptome[J]. Nature genetics, 2015, 47(3): 199-208.
T158356	chr18	-	8826143	8830020	3877	Iyer M K, Niknafs Y S, Malik R, et al. The landscape of long noncoding RNAs in the human transcriptome[J]. Nature genetics, 2015, 47(3): 199-208.
T210895	chr2	+	240045660	240048135	2420	Iyer M K, Niknafs Y S, Malik R, et al. The landscape of long noncoding RNAs in the human transcriptome[J]. Nature genetics, 2015, 47(3): 199-208.
T054078	chr11	+	6696419	6700076	3657	Iyer M K, Niknafs Y S, Malik R, et al. The landscape of long noncoding RNAs in the human transcriptome[J]. Nature genetics, 2015, 47(3): 199-208.
T120633	chr15	-	81110105	81119591	1868	Iyer M K, Niknafs Y S, Malik R, et al. The landscape of long noncoding RNAs in the human transcriptome[J]. Nature genetics, 2015, 47(3): 199-208.
T210906	chr2	+	240202185	240212977	5407	Iyer M K, Niknafs Y S, Malik R, et al. The landscape of long noncoding RNAs in the human transcriptome[J]. Nature genetics, 2015, 47(3): 199-208.
T194084	chr2	-	95881215	95897255	15857	Iyer M K, Niknafs Y S, Malik R, et al. The landscape of long noncoding RNAs in the human transcriptome[J]. Nature genetics, 2015, 47(3): 199-208.
T075656	chr12	+	26553127	26564241	9364	Iyer M K, Niknafs Y S, Malik R, et al. The landscape of long noncoding RNAs in the human transcriptome[J]. Nature genetics, 2015, 47(3): 199-208.
T229038	chr22	+	18957961	19019118	24318	Iyer M K, Niknafs Y S, Malik R, et al. The landscape of long noncoding RNAs in the human transcriptome[J]. Nature genetics, 2015, 47(3): 199-208.
T289954	chr5	-	139112710	139123339	9853	Iyer M K, Niknafs Y S, Malik R, et al. The landscape of long noncoding RNAs in the human transcriptome[J]. Nature genetics, 2015, 47(3): 199-208.
T355439	chr9	-	7128212	7146011	11571	Iyer M K, Niknafs Y S, Malik R, et al. The landscape of long noncoding RNAs in the human transcriptome[J]. Nature genetics, 2015, 47(3): 199-208.
T233609	chr22	+	38477658	38490905	8426	Iyer M K, Niknafs Y S, Malik R, et al. The landscape of long noncoding RNAs in the human transcriptome[J]. Nature genetics, 2015, 47(3): 199-208.
T341075	chr8	+	28273326	28285991	12665	Iyer M K, Niknafs Y S, Malik R, et al. The landscape of long noncoding RNAs in the human transcriptome[J]. Nature genetics, 2015, 47(3): 199-208.
T194085	chr2	-	95881215	95901105	15876	Iyer M K, Niknafs Y S, Malik R, et al. The landscape of long noncoding RNAs in the human transcriptome[J]. Nature genetics, 2015, 47(3): 199-208.
T289965	chr5	+	139122899	139129607	5671	Iyer M K, Niknafs Y S, Malik R, et al. The landscape of long noncoding RNAs in the human transcriptome[J]. Nature genetics, 2015, 47(3): 199-208.
T237817	chr3	+	9989027	10004320	8318	Iyer M K, Niknafs Y S, Malik R, et al. The landscape of long noncoding RNAs in the human transcriptome[J]. Nature genetics, 2015, 47(3): 199-208.
T063513	chr11	+	72466705	72491810	25105	Iyer M K, Niknafs Y S, Malik R, et al. The landscape of long noncoding RNAs in the human transcriptome[J]. Nature genetics, 2015, 47(3): 199-208.
T210901	chr2	+	240151282	240159898	6445	Iyer M K, Niknafs Y S, Malik R, et al. The landscape of long noncoding RNAs in the human transcriptome[J]. Nature genetics, 2015, 47(3): 199-208.
T260186	chr4	-	4041566	4109370	8376	Iyer M K, Niknafs Y S, Malik R, et al. The landscape of long noncoding RNAs in the human transcriptome[J]. Nature genetics, 2015, 47(3): 199-208.
T132094	chr16	+	50418485	50447204	14515	Iyer M K, Niknafs Y S, Malik R, et al. The landscape of long noncoding RNAs in the human transcriptome[J]. Nature genetics, 2015, 47(3): 199-208.
T281881	chr5	-	44774724	44809099	12684	Iyer M K, Niknafs Y S, Malik R, et al. The landscape of long noncoding RNAs in the human transcriptome[J]. Nature genetics, 2015, 47(3): 199-208.
T042451	chr10	-	60158926	60260454	2156	Iyer M K, Niknafs Y S, Malik R, et al. The landscape of long noncoding RNAs in the human transcriptome[J]. Nature genetics, 2015, 47(3): 199-208.
T350377	chr8	+	122651626	122657658	2485	Iyer M K, Niknafs Y S, Malik R, et al. The landscape of long noncoding RNAs in the human transcriptome[J]. Nature genetics, 2015, 47(3): 199-208.
T277711	chr5	+	1579601	1585987	6386	Iyer M K, Niknafs Y S, Malik R, et al. The landscape of long noncoding RNAs in the human transcriptome[J]. Nature genetics, 2015, 47(3): 199-208.
T260185	chr4	-	4041566	4109331	8124	Iyer M K, Niknafs Y S, Malik R, et al. The landscape of long noncoding RNAs in the human transcriptome[J]. Nature genetics, 2015, 47(3): 199-208.
T194083	chr2	-	95881215	95895341	10779	Iyer M K, Niknafs Y S, Malik R, et al. The landscape of long noncoding RNAs in the human transcriptome[J]. Nature genetics, 2015, 47(3): 199-208.
T050676	chr10	-	129726690	129734296	2271	Iyer M K, Niknafs Y S, Malik R, et al. The landscape of long noncoding RNAs in the human transcriptome[J]. Nature genetics, 2015, 47(3): 199-208.
T316837	chr7	+	369625	385434	9806	Iyer M K, Niknafs Y S, Malik R, et al. The landscape of long noncoding RNAs in the human transcriptome[J]. Nature genetics, 2015, 47(3): 199-208.
T350376	chr8	+	122651626	122657658	2477	Iyer M K, Niknafs Y S, Malik R, et al. The landscape of long noncoding RNAs in the human transcriptome[J]. Nature genetics, 2015, 47(3): 199-208.
T047697	chr10	+	103592801	103603304	9215	Iyer M K, Niknafs Y S, Malik R, et al. The landscape of long noncoding RNAs in the human transcriptome[J]. Nature genetics, 2015, 47(3): 199-208.
T132097	chr16	-	50421883	50430822	5330	Iyer M K, Niknafs Y S, Malik R, et al. The landscape of long noncoding RNAs in the human transcriptome[J]. Nature genetics, 2015, 47(3): 199-208.
T147141	chr17	+	38673182	38687479	5009	Iyer M K, Niknafs Y S, Malik R, et al. The landscape of long noncoding RNAs in the human transcriptome[J]. Nature genetics, 2015, 47(3): 199-208.
T015367	chr1	+	94057025	94077356	3459	Iyer M K, Niknafs Y S, Malik R, et al. The landscape of long noncoding RNAs in the human transcriptome[J]. Nature genetics, 2015, 47(3): 199-208.
T132106	chr16	+	50428996	50447204	14610	Iyer M K, Niknafs Y S, Malik R, et al. The landscape of long noncoding RNAs in the human transcriptome[J]. Nature genetics, 2015, 47(3): 199-208.
T132088	chr16	+	50406210	50447204	22237	Iyer M K, Niknafs Y S, Malik R, et al. The landscape of long noncoding RNAs in the human transcriptome[J]. Nature genetics, 2015, 47(3): 199-208.
T132107	chr16	+	50431320	50447204	13347	Iyer M K, Niknafs Y S, Malik R, et al. The landscape of long noncoding RNAs in the human transcriptome[J]. Nature genetics, 2015, 47(3): 199-208.
T278255	chr5	+	4555390	4592760	6522	Iyer M K, Niknafs Y S, Malik R, et al. The landscape of long noncoding RNAs in the human transcriptome[J]. Nature genetics, 2015, 47(3): 199-208.
T289962	chr5	+	139121179	139129607	6234	Iyer M K, Niknafs Y S, Malik R, et al. The landscape of long noncoding RNAs in the human transcriptome[J]. Nature genetics, 2015, 47(3): 199-208.
T216636	chr20	+	33442385	33445136	2751	Iyer M K, Niknafs Y S, Malik R, et al. The landscape of long noncoding RNAs in the human transcriptome[J]. Nature genetics, 2015, 47(3): 199-208.
T047696	chr10	+	103592801	103603304	9678	Iyer M K, Niknafs Y S, Malik R, et al. The landscape of long noncoding RNAs in the human transcriptome[J]. Nature genetics, 2015, 47(3): 199-208.
T012144	chr1	-	61030095	61066184	6098	Iyer M K, Niknafs Y S, Malik R, et al. The landscape of long noncoding RNAs in the human transcriptome[J]. Nature genetics, 2015, 47(3): 199-208.
T050318	chr10	-	126168725	126177017	6475	Iyer M K, Niknafs Y S, Malik R, et al. The landscape of long noncoding RNAs in the human transcriptome[J]. Nature genetics, 2015, 47(3): 199-208.
T086856	chr12	-	114180416	114211713	4408	Iyer M K, Niknafs Y S, Malik R, et al. The landscape of long noncoding RNAs in the human transcriptome[J]. Nature genetics, 2015, 47(3): 199-208.
T350378	chr8	+	122651924	122657658	2044	Iyer M K, Niknafs Y S, Malik R, et al. The landscape of long noncoding RNAs in the human transcriptome[J]. Nature genetics, 2015, 47(3): 199-208.
T210909	chr2	+	240221255	240231589	8435	Iyer M K, Niknafs Y S, Malik R, et al. The landscape of long noncoding RNAs in the human transcriptome[J]. Nature genetics, 2015, 47(3): 199-208.
T050280	chr10	+	125755173	125763858	8407	Iyer M K, Niknafs Y S, Malik R, et al. The landscape of long noncoding RNAs in the human transcriptome[J]. Nature genetics, 2015, 47(3): 199-208.
T050349	chr10	+	126400858	126431074	30216	Iyer M K, Niknafs Y S, Malik R, et al. The landscape of long noncoding RNAs in the human transcriptome[J]. Nature genetics, 2015, 47(3): 199-208.
T050345	chr10	+	126392034	126431074	30074	Iyer M K, Niknafs Y S, Malik R, et al. The landscape of long noncoding RNAs in the human transcriptome[J]. Nature genetics, 2015, 47(3): 199-208.
T036349	chr10	-	5551706	5595507	12185	Iyer M K, Niknafs Y S, Malik R, et al. The landscape of long noncoding RNAs in the human transcriptome[J]. Nature genetics, 2015, 47(3): 199-208.
T094623	chr13	-	51016725	51030278	13172	Iyer M K, Niknafs Y S, Malik R, et al. The landscape of long noncoding RNAs in the human transcriptome[J]. Nature genetics, 2015, 47(3): 199-208.
T139948	chr17	-	4432990	4438294	2841	Iyer M K, Niknafs Y S, Malik R, et al. The landscape of long noncoding RNAs in the human transcriptome[J]. Nature genetics, 2015, 47(3): 199-208.
T341160	chr8	+	29194620	29202982	8249	Iyer M K, Niknafs Y S, Malik R, et al. The landscape of long noncoding RNAs in the human transcriptome[J]. Nature genetics, 2015, 47(3): 199-208.
T100202	chr14	+	19888543	19896905	1225	Iyer M K, Niknafs Y S, Malik R, et al. The landscape of long noncoding RNAs in the human transcriptome[J]. Nature genetics, 2015, 47(3): 199-208.
T075655	chr12	+	26551627	26564241	12614	Iyer M K, Niknafs Y S, Malik R, et al. The landscape of long noncoding RNAs in the human transcriptome[J]. Nature genetics, 2015, 47(3): 199-208.
T012145	chr1	-	61030095	61066533	6449	Iyer M K, Niknafs Y S, Malik R, et al. The landscape of long noncoding RNAs in the human transcriptome[J]. Nature genetics, 2015, 47(3): 199-208.
T213811	chr20	-	11871620	11898514	26894	Iyer M K, Niknafs Y S, Malik R, et al. The landscape of long noncoding RNAs in the human transcriptome[J]. Nature genetics, 2015, 47(3): 199-208.
T028581	chr1	+	204187969	204190883	2531	Iyer M K, Niknafs Y S, Malik R, et al. The landscape of long noncoding RNAs in the human transcriptome[J]. Nature genetics, 2015, 47(3): 199-208.
T211034	chr2	-	240878136	240892175	11654	Iyer M K, Niknafs Y S, Malik R, et al. The landscape of long noncoding RNAs in the human transcriptome[J]. Nature genetics, 2015, 47(3): 199-208.
T047480	chr10	-	102813728	102820856	2431	Iyer M K, Niknafs Y S, Malik R, et al. The landscape of long noncoding RNAs in the human transcriptome[J]. Nature genetics, 2015, 47(3): 199-208.
T136179	chr16	+	74456018	74477317	8734	Iyer M K, Niknafs Y S, Malik R, et al. The landscape of long noncoding RNAs in the human transcriptome[J]. Nature genetics, 2015, 47(3): 199-208.
T259240	chr4	-	1024122	1033613	7781	Iyer M K, Niknafs Y S, Malik R, et al. The landscape of long noncoding RNAs in the human transcriptome[J]. Nature genetics, 2015, 47(3): 199-208.
T382356	chrX	-	153045866	153050871	4651	Iyer M K, Niknafs Y S, Malik R, et al. The landscape of long noncoding RNAs in the human transcriptome[J]. Nature genetics, 2015, 47(3): 199-208.
T036410	chr10	+	5625813	5650499	9718	Iyer M K, Niknafs Y S, Malik R, et al. The landscape of long noncoding RNAs in the human transcriptome[J]. Nature genetics, 2015, 47(3): 199-208.
T012143	chr1	-	61030095	61065922	5410	Iyer M K, Niknafs Y S, Malik R, et al. The landscape of long noncoding RNAs in the human transcriptome[J]. Nature genetics, 2015, 47(3): 199-208.
T211039	chr2	-	240878136	240893185	12693	Iyer M K, Niknafs Y S, Malik R, et al. The landscape of long noncoding RNAs in the human transcriptome[J]. Nature genetics, 2015, 47(3): 199-208.
T324471	chr7	+	55521265	55538425	1964	Iyer M K, Niknafs Y S, Malik R, et al. The landscape of long noncoding RNAs in the human transcriptome[J]. Nature genetics, 2015, 47(3): 199-208.
T036408	chr10	+	5623141	5650499	12658	Iyer M K, Niknafs Y S, Malik R, et al. The landscape of long noncoding RNAs in the human transcriptome[J]. Nature genetics, 2015, 47(3): 199-208.
T259849	chr4	-	3303618	3312414	8064	Iyer M K, Niknafs Y S, Malik R, et al. The landscape of long noncoding RNAs in the human transcriptome[J]. Nature genetics, 2015, 47(3): 199-208.
T361986	chr9	-	91703523	91726485	2550	Iyer M K, Niknafs Y S, Malik R, et al. The landscape of long noncoding RNAs in the human transcriptome[J]. Nature genetics, 2015, 47(3): 199-208.
T051824	chr10	+	135383386	135386739	2812	Iyer M K, Niknafs Y S, Malik R, et al. The landscape of long noncoding RNAs in the human transcriptome[J]. Nature genetics, 2015, 47(3): 199-208.
T050680	chr10	+	129733129	129737103	2769	Iyer M K, Niknafs Y S, Malik R, et al. The landscape of long noncoding RNAs in the human transcriptome[J]. Nature genetics, 2015, 47(3): 199-208.
T338072	chr8	-	6473103	6507015	13343	Iyer M K, Niknafs Y S, Malik R, et al. The landscape of long noncoding RNAs in the human transcriptome[J]. Nature genetics, 2015, 47(3): 199-208.
T136181	chr16	+	74456018	74477317	7236	Iyer M K, Niknafs Y S, Malik R, et al. The landscape of long noncoding RNAs in the human transcriptome[J]. Nature genetics, 2015, 47(3): 199-208.
T367072	chr9	-	130985074	130995942	10868	Iyer M K, Niknafs Y S, Malik R, et al. The landscape of long noncoding RNAs in the human transcriptome[J]. Nature genetics, 2015, 47(3): 199-208.
T136442	chr16	-	77235371	77283874	583	Iyer M K, Niknafs Y S, Malik R, et al. The landscape of long noncoding RNAs in the human transcriptome[J]. Nature genetics, 2015, 47(3): 199-208.
T139937	chr17	-	4381528	4402062	9570	Iyer M K, Niknafs Y S, Malik R, et al. The landscape of long noncoding RNAs in the human transcriptome[J]. Nature genetics, 2015, 47(3): 199-208.
T135869	chr16	-	72050909	72058138	6486	Iyer M K, Niknafs Y S, Malik R, et al. The landscape of long noncoding RNAs in the human transcriptome[J]. Nature genetics, 2015, 47(3): 199-208.
T139938	chr17	-	4381528	4402062	9619	Iyer M K, Niknafs Y S, Malik R, et al. The landscape of long noncoding RNAs in the human transcriptome[J]. Nature genetics, 2015, 47(3): 199-208.
T094611	chr13	-	50849773	50860942	11169	Iyer M K, Niknafs Y S, Malik R, et al. The landscape of long noncoding RNAs in the human transcriptome[J]. Nature genetics, 2015, 47(3): 199-208.
T012855	chr1	-	68152086	68153413	1235	Iyer M K, Niknafs Y S, Malik R, et al. The landscape of long noncoding RNAs in the human transcriptome[J]. Nature genetics, 2015, 47(3): 199-208.
T132101	chr16	+	50423737	50447204	20800	Iyer M K, Niknafs Y S, Malik R, et al. The landscape of long noncoding RNAs in the human transcriptome[J]. Nature genetics, 2015, 47(3): 199-208.
T324473	chr7	+	55535613	55538425	859	Iyer M K, Niknafs Y S, Malik R, et al. The landscape of long noncoding RNAs in the human transcriptome[J]. Nature genetics, 2015, 47(3): 199-208.
T210897	chr2	+	240103864	240119324	4601	Iyer M K, Niknafs Y S, Malik R, et al. The landscape of long noncoding RNAs in the human transcriptome[J]. Nature genetics, 2015, 47(3): 199-208.
T048821	chr10	-	114921267	114925535	4142	Iyer M K, Niknafs Y S, Malik R, et al. The landscape of long noncoding RNAs in the human transcriptome[J]. Nature genetics, 2015, 47(3): 199-208.
T048822	chr10	-	114921267	114925625	4220	Iyer M K, Niknafs Y S, Malik R, et al. The landscape of long noncoding RNAs in the human transcriptome[J]. Nature genetics, 2015, 47(3): 199-208.
T139936	chr17	-	4381528	4402062	6978	Iyer M K, Niknafs Y S, Malik R, et al. The landscape of long noncoding RNAs in the human transcriptome[J]. Nature genetics, 2015, 47(3): 199-208.
T170669	chr19	-	18497209	18499354	2013	Iyer M K, Niknafs Y S, Malik R, et al. The landscape of long noncoding RNAs in the human transcriptome[J]. Nature genetics, 2015, 47(3): 199-208.
T005327	chr1	-	23130196	23191422	61034	Iyer M K, Niknafs Y S, Malik R, et al. The landscape of long noncoding RNAs in the human transcriptome[J]. Nature genetics, 2015, 47(3): 199-208.
T075653	chr12	+	26488203	26490548	2345	Iyer M K, Niknafs Y S, Malik R, et al. The landscape of long noncoding RNAs in the human transcriptome[J]. Nature genetics, 2015, 47(3): 199-208.
T373080	chrX	+	37336197	37344067	7870	Iyer M K, Niknafs Y S, Malik R, et al. The landscape of long noncoding RNAs in the human transcriptome[J]. Nature genetics, 2015, 47(3): 199-208.
T111943	chr14	-	105965554	105970348	3355	Iyer M K, Niknafs Y S, Malik R, et al. The landscape of long noncoding RNAs in the human transcriptome[J]. Nature genetics, 2015, 47(3): 199-208.
T210900	chr2	+	240115031	240119324	4106	Iyer M K, Niknafs Y S, Malik R, et al. The landscape of long noncoding RNAs in the human transcriptome[J]. Nature genetics, 2015, 47(3): 199-208.
T030272	chr1	-	213989194	214074659	5340	Iyer M K, Niknafs Y S, Malik R, et al. The landscape of long noncoding RNAs in the human transcriptome[J]. Nature genetics, 2015, 47(3): 199-208.
T231418	chr22	+	27068265	27072435	4071	Iyer M K, Niknafs Y S, Malik R, et al. The landscape of long noncoding RNAs in the human transcriptome[J]. Nature genetics, 2015, 47(3): 199-208.
T132105	chr16	+	50427762	50447204	18837	Iyer M K, Niknafs Y S, Malik R, et al. The landscape of long noncoding RNAs in the human transcriptome[J]. Nature genetics, 2015, 47(3): 199-208.
T278897	chr5	+	10322342	10337745	7228	Iyer M K, Niknafs Y S, Malik R, et al. The landscape of long noncoding RNAs in the human transcriptome[J]. Nature genetics, 2015, 47(3): 199-208.
T281865	chr5	-	44742418	44809099	11809	Iyer M K, Niknafs Y S, Malik R, et al. The landscape of long noncoding RNAs in the human transcriptome[J]. Nature genetics, 2015, 47(3): 199-208.
T139935	chr17	-	4381528	4392712	6331	Iyer M K, Niknafs Y S, Malik R, et al. The landscape of long noncoding RNAs in the human transcriptome[J]. Nature genetics, 2015, 47(3): 199-208.
T316868	chr7	+	405395	408187	2536	Iyer M K, Niknafs Y S, Malik R, et al. The landscape of long noncoding RNAs in the human transcriptome[J]. Nature genetics, 2015, 47(3): 199-208.
T278895	chr5	+	10322282	10337745	8185	Iyer M K, Niknafs Y S, Malik R, et al. The landscape of long noncoding RNAs in the human transcriptome[J]. Nature genetics, 2015, 47(3): 199-208.
T278893	chr5	+	10316084	10337745	7466	Iyer M K, Niknafs Y S, Malik R, et al. The landscape of long noncoding RNAs in the human transcriptome[J]. Nature genetics, 2015, 47(3): 199-208.
T120635	chr15	-	81110105	81156520	3214	Iyer M K, Niknafs Y S, Malik R, et al. The landscape of long noncoding RNAs in the human transcriptome[J]. Nature genetics, 2015, 47(3): 199-208.
T120636	chr15	-	81110105	81156579	3053	Iyer M K, Niknafs Y S, Malik R, et al. The landscape of long noncoding RNAs in the human transcriptome[J]. Nature genetics, 2015, 47(3): 199-208.
T062567	chr11	-	68857484	68871031	13341	Iyer M K, Niknafs Y S, Malik R, et al. The landscape of long noncoding RNAs in the human transcriptome[J]. Nature genetics, 2015, 47(3): 199-208.
T030275	chr1	-	213989194	214161041	5815	Iyer M K, Niknafs Y S, Malik R, et al. The landscape of long noncoding RNAs in the human transcriptome[J]. Nature genetics, 2015, 47(3): 199-208.
T132098	chr16	-	50421883	50440282	14604	Iyer M K, Niknafs Y S, Malik R, et al. The landscape of long noncoding RNAs in the human transcriptome[J]. Nature genetics, 2015, 47(3): 199-208.
T030273	chr1	-	213989194	214139627	7062	Iyer M K, Niknafs Y S, Malik R, et al. The landscape of long noncoding RNAs in the human transcriptome[J]. Nature genetics, 2015, 47(3): 199-208.
T278894	chr5	+	10316219	10337745	8134	Iyer M K, Niknafs Y S, Malik R, et al. The landscape of long noncoding RNAs in the human transcriptome[J]. Nature genetics, 2015, 47(3): 199-208.
T278892	chr5	+	10313256	10337745	11023	Iyer M K, Niknafs Y S, Malik R, et al. The landscape of long noncoding RNAs in the human transcriptome[J]. Nature genetics, 2015, 47(3): 199-208.
T278891	chr5	+	10310779	10337745	9053	Iyer M K, Niknafs Y S, Malik R, et al. The landscape of long noncoding RNAs in the human transcriptome[J]. Nature genetics, 2015, 47(3): 199-208.
T030292	chr1	-	213989194	214161129	6004	Iyer M K, Niknafs Y S, Malik R, et al. The landscape of long noncoding RNAs in the human transcriptome[J]. Nature genetics, 2015, 47(3): 199-208.
T043513	chr10	-	72619272	72633137	13865	Iyer M K, Niknafs Y S, Malik R, et al. The landscape of long noncoding RNAs in the human transcriptome[J]. Nature genetics, 2015, 47(3): 199-208.
T240985	chr3	-	42664598	42695866	1085	Iyer M K, Niknafs Y S, Malik R, et al. The landscape of long noncoding RNAs in the human transcriptome[J]. Nature genetics, 2015, 47(3): 199-208.
T127533	chr16	+	12833415	12856800	23385	Iyer M K, Niknafs Y S, Malik R, et al. The landscape of long noncoding RNAs in the human transcriptome[J]. Nature genetics, 2015, 47(3): 199-208.
T019483	chr1	-	145753759	145762054	8295	Iyer M K, Niknafs Y S, Malik R, et al. The landscape of long noncoding RNAs in the human transcriptome[J]. Nature genetics, 2015, 47(3): 199-208.
T135927	chr16	-	72382425	72698938	1409	Iyer M K, Niknafs Y S, Malik R, et al. The landscape of long noncoding RNAs in the human transcriptome[J]. Nature genetics, 2015, 47(3): 199-208.
T135926	chr16	-	72382425	72698896	1479	Iyer M K, Niknafs Y S, Malik R, et al. The landscape of long noncoding RNAs in the human transcriptome[J]. Nature genetics, 2015, 47(3): 199-208.
T015399	chr1	+	94057359	94077356	11923	Iyer M K, Niknafs Y S, Malik R, et al. The landscape of long noncoding RNAs in the human transcriptome[J]. Nature genetics, 2015, 47(3): 199-208.
T015371	chr1	+	94057349	94077356	9380	Iyer M K, Niknafs Y S, Malik R, et al. The landscape of long noncoding RNAs in the human transcriptome[J]. Nature genetics, 2015, 47(3): 199-208.
T030274	chr1	-	213989194	214156327	8790	Iyer M K, Niknafs Y S, Malik R, et al. The landscape of long noncoding RNAs in the human transcriptome[J]. Nature genetics, 2015, 47(3): 199-208.
T316871	chr7	+	407138	426697	6659	Iyer M K, Niknafs Y S, Malik R, et al. The landscape of long noncoding RNAs in the human transcriptome[J]. Nature genetics, 2015, 47(3): 199-208.
T350312	chr8	+	121778157	121793025	5744	Iyer M K, Niknafs Y S, Malik R, et al. The landscape of long noncoding RNAs in the human transcriptome[J]. Nature genetics, 2015, 47(3): 199-208.
T030276	chr1	-	213989194	214161041	7378	Iyer M K, Niknafs Y S, Malik R, et al. The landscape of long noncoding RNAs in the human transcriptome[J]. Nature genetics, 2015, 47(3): 199-208.
T316877	chr7	+	416372	426697	6309	Iyer M K, Niknafs Y S, Malik R, et al. The landscape of long noncoding RNAs in the human transcriptome[J]. Nature genetics, 2015, 47(3): 199-208.
T333187	chr7	+	129835659	129841760	6101	Iyer M K, Niknafs Y S, Malik R, et al. The landscape of long noncoding RNAs in the human transcriptome[J]. Nature genetics, 2015, 47(3): 199-208.
T015369	chr1	+	94057344	94077356	9978	Iyer M K, Niknafs Y S, Malik R, et al. The landscape of long noncoding RNAs in the human transcriptome[J]. Nature genetics, 2015, 47(3): 199-208.
T006282	chr1	-	27320770	27326378	5457	Iyer M K, Niknafs Y S, Malik R, et al. The landscape of long noncoding RNAs in the human transcriptome[J]. Nature genetics, 2015, 47(3): 199-208.
T276930	chr5	-	364353	373958	8023	Iyer M K, Niknafs Y S, Malik R, et al. The landscape of long noncoding RNAs in the human transcriptome[J]. Nature genetics, 2015, 47(3): 199-208.
T119707	chr15	-	75342997	75382955	30061	Iyer M K, Niknafs Y S, Malik R, et al. The landscape of long noncoding RNAs in the human transcriptome[J]. Nature genetics, 2015, 47(3): 199-208.
T276927	chr5	-	364353	373885	6932	Iyer M K, Niknafs Y S, Malik R, et al. The landscape of long noncoding RNAs in the human transcriptome[J]. Nature genetics, 2015, 47(3): 199-208.
T350308	chr8	+	121737241	121793025	5946	Iyer M K, Niknafs Y S, Malik R, et al. The landscape of long noncoding RNAs in the human transcriptome[J]. Nature genetics, 2015, 47(3): 199-208.
T350309	chr8	+	121754723	121793025	4759	Iyer M K, Niknafs Y S, Malik R, et al. The landscape of long noncoding RNAs in the human transcriptome[J]. Nature genetics, 2015, 47(3): 199-208.
T086196	chr12	-	110208270	110220666	12396	Iyer M K, Niknafs Y S, Malik R, et al. The landscape of long noncoding RNAs in the human transcriptome[J]. Nature genetics, 2015, 47(3): 199-208.
T337425	chr8	+	157152	163340	6188	Iyer M K, Niknafs Y S, Malik R, et al. The landscape of long noncoding RNAs in the human transcriptome[J]. Nature genetics, 2015, 47(3): 199-208.
T210908	chr2	+	240220710	240231589	10774	Iyer M K, Niknafs Y S, Malik R, et al. The landscape of long noncoding RNAs in the human transcriptome[J]. Nature genetics, 2015, 47(3): 199-208.
T119706	chr15	-	75342997	75373293	27907	Iyer M K, Niknafs Y S, Malik R, et al. The landscape of long noncoding RNAs in the human transcriptome[J]. Nature genetics, 2015, 47(3): 199-208.
T276923	chr5	-	364353	373805	7943	Iyer M K, Niknafs Y S, Malik R, et al. The landscape of long noncoding RNAs in the human transcriptome[J]. Nature genetics, 2015, 47(3): 199-208.
T276922	chr5	-	364353	373805	7898	Iyer M K, Niknafs Y S, Malik R, et al. The landscape of long noncoding RNAs in the human transcriptome[J]. Nature genetics, 2015, 47(3): 199-208.
T047479	chr10	-	102813728	102820835	6655	Iyer M K, Niknafs Y S, Malik R, et al. The landscape of long noncoding RNAs in the human transcriptome[J]. Nature genetics, 2015, 47(3): 199-208.
T015400	chr1	+	94057526	94077356	7708	Iyer M K, Niknafs Y S, Malik R, et al. The landscape of long noncoding RNAs in the human transcriptome[J]. Nature genetics, 2015, 47(3): 199-208.
T240849	chr3	-	42254018	42264529	10511	Iyer M K, Niknafs Y S, Malik R, et al. The landscape of long noncoding RNAs in the human transcriptome[J]. Nature genetics, 2015, 47(3): 199-208.
T139947	chr17	-	4432990	4438294	4574	Iyer M K, Niknafs Y S, Malik R, et al. The landscape of long noncoding RNAs in the human transcriptome[J]. Nature genetics, 2015, 47(3): 199-208.
T276929	chr5	-	364353	373958	8702	Iyer M K, Niknafs Y S, Malik R, et al. The landscape of long noncoding RNAs in the human transcriptome[J]. Nature genetics, 2015, 47(3): 199-208.
T276926	chr5	-	364353	373848	7898	Iyer M K, Niknafs Y S, Malik R, et al. The landscape of long noncoding RNAs in the human transcriptome[J]. Nature genetics, 2015, 47(3): 199-208.
T046666	chr10	-	97893348	97908791	14530	Iyer M K, Niknafs Y S, Malik R, et al. The landscape of long noncoding RNAs in the human transcriptome[J]. Nature genetics, 2015, 47(3): 199-208.
T046667	chr10	-	97893348	97908791	14525	Iyer M K, Niknafs Y S, Malik R, et al. The landscape of long noncoding RNAs in the human transcriptome[J]. Nature genetics, 2015, 47(3): 199-208.
T133994	chr16	-	66600693	66603876	3183	Iyer M K, Niknafs Y S, Malik R, et al. The landscape of long noncoding RNAs in the human transcriptome[J]. Nature genetics, 2015, 47(3): 199-208.
T086195	chr12	-	110208270	110218361	9431	Iyer M K, Niknafs Y S, Malik R, et al. The landscape of long noncoding RNAs in the human transcriptome[J]. Nature genetics, 2015, 47(3): 199-208.
T184400	chr2	+	10340544	10345793	5030	Iyer M K, Niknafs Y S, Malik R, et al. The landscape of long noncoding RNAs in the human transcriptome[J]. Nature genetics, 2015, 47(3): 199-208.
T316880	chr7	+	419510	426697	6372	Iyer M K, Niknafs Y S, Malik R, et al. The landscape of long noncoding RNAs in the human transcriptome[J]. Nature genetics, 2015, 47(3): 199-208.
T276921	chr5	-	364353	373805	8280	Iyer M K, Niknafs Y S, Malik R, et al. The landscape of long noncoding RNAs in the human transcriptome[J]. Nature genetics, 2015, 47(3): 199-208.
T075664	chr12	+	26779972	26809292	7975	Iyer M K, Niknafs Y S, Malik R, et al. The landscape of long noncoding RNAs in the human transcriptome[J]. Nature genetics, 2015, 47(3): 199-208.
T047482	chr10	-	102813728	102821530	7024	Iyer M K, Niknafs Y S, Malik R, et al. The landscape of long noncoding RNAs in the human transcriptome[J]. Nature genetics, 2015, 47(3): 199-208.
T184399	chr2	+	10340148	10345793	5550	Iyer M K, Niknafs Y S, Malik R, et al. The landscape of long noncoding RNAs in the human transcriptome[J]. Nature genetics, 2015, 47(3): 199-208.
T316881	chr7	-	422630	426481	3610	Iyer M K, Niknafs Y S, Malik R, et al. The landscape of long noncoding RNAs in the human transcriptome[J]. Nature genetics, 2015, 47(3): 199-208.
T277301	chr5	+	857680	861111	3051	Iyer M K, Niknafs Y S, Malik R, et al. The landscape of long noncoding RNAs in the human transcriptome[J]. Nature genetics, 2015, 47(3): 199-208.
T015407	chr1	+	94063624	94077356	9512	Iyer M K, Niknafs Y S, Malik R, et al. The landscape of long noncoding RNAs in the human transcriptome[J]. Nature genetics, 2015, 47(3): 199-208.
T316879	chr7	+	418421	426697	7644	Iyer M K, Niknafs Y S, Malik R, et al. The landscape of long noncoding RNAs in the human transcriptome[J]. Nature genetics, 2015, 47(3): 199-208.
T350310	chr8	+	121773162	121782749	9587	Iyer M K, Niknafs Y S, Malik R, et al. The landscape of long noncoding RNAs in the human transcriptome[J]. Nature genetics, 2015, 47(3): 199-208.
T316878	chr7	+	416380	426697	8415	Iyer M K, Niknafs Y S, Malik R, et al. The landscape of long noncoding RNAs in the human transcriptome[J]. Nature genetics, 2015, 47(3): 199-208.
T139182	chr17	+	56524	62342	5606	Iyer M K, Niknafs Y S, Malik R, et al. The landscape of long noncoding RNAs in the human transcriptome[J]. Nature genetics, 2015, 47(3): 199-208.
T001753	chr1	+	3816931	3835088	8293	Iyer M K, Niknafs Y S, Malik R, et al. The landscape of long noncoding RNAs in the human transcriptome[J]. Nature genetics, 2015, 47(3): 199-208.
T047481	chr10	-	102813728	102821530	4232	Iyer M K, Niknafs Y S, Malik R, et al. The landscape of long noncoding RNAs in the human transcriptome[J]. Nature genetics, 2015, 47(3): 199-208.
T040563	chr10	+	43089973	43120619	30541	Iyer M K, Niknafs Y S, Malik R, et al. The landscape of long noncoding RNAs in the human transcriptome[J]. Nature genetics, 2015, 47(3): 199-208.
T220769	chr20	+	56227171	56265487	37973	Iyer M K, Niknafs Y S, Malik R, et al. The landscape of long noncoding RNAs in the human transcriptome[J]. Nature genetics, 2015, 47(3): 199-208.
T316874	chr7	+	413258	426697	11176	Iyer M K, Niknafs Y S, Malik R, et al. The landscape of long noncoding RNAs in the human transcriptome[J]. Nature genetics, 2015, 47(3): 199-208.
T086194	chr12	-	110208270	110216854	8359	Iyer M K, Niknafs Y S, Malik R, et al. The landscape of long noncoding RNAs in the human transcriptome[J]. Nature genetics, 2015, 47(3): 199-208.
T006281	chr1	-	27320626	27326735	5872	Iyer M K, Niknafs Y S, Malik R, et al. The landscape of long noncoding RNAs in the human transcriptome[J]. Nature genetics, 2015, 47(3): 199-208.
T284899	chr5	-	79775071	79783877	4287	Iyer M K, Niknafs Y S, Malik R, et al. The landscape of long noncoding RNAs in the human transcriptome[J]. Nature genetics, 2015, 47(3): 199-208.
T050283	chr10	+	125837574	125852998	15424	Iyer M K, Niknafs Y S, Malik R, et al. The landscape of long noncoding RNAs in the human transcriptome[J]. Nature genetics, 2015, 47(3): 199-208.
T284897	chr5	-	79775071	79783845	4596	Iyer M K, Niknafs Y S, Malik R, et al. The landscape of long noncoding RNAs in the human transcriptome[J]. Nature genetics, 2015, 47(3): 199-208.
T001757	chr1	+	3816935	3835088	13282	Iyer M K, Niknafs Y S, Malik R, et al. The landscape of long noncoding RNAs in the human transcriptome[J]. Nature genetics, 2015, 47(3): 199-208.
T050677	chr10	-	129726690	129734606	3520	Iyer M K, Niknafs Y S, Malik R, et al. The landscape of long noncoding RNAs in the human transcriptome[J]. Nature genetics, 2015, 47(3): 199-208.
T001752	chr1	+	3816931	3835088	14716	Iyer M K, Niknafs Y S, Malik R, et al. The landscape of long noncoding RNAs in the human transcriptome[J]. Nature genetics, 2015, 47(3): 199-208.
T043146	chr10	+	70276553	70287460	10825	Iyer M K, Niknafs Y S, Malik R, et al. The landscape of long noncoding RNAs in the human transcriptome[J]. Nature genetics, 2015, 47(3): 199-208.
T222017	chr20	-	61351488	61359699	7048	Iyer M K, Niknafs Y S, Malik R, et al. The landscape of long noncoding RNAs in the human transcriptome[J]. Nature genetics, 2015, 47(3): 199-208.
T219619	chr20	+	48734607	48740325	5532	Iyer M K, Niknafs Y S, Malik R, et al. The landscape of long noncoding RNAs in the human transcriptome[J]. Nature genetics, 2015, 47(3): 199-208.
T284895	chr5	-	79775071	79782039	4336	Iyer M K, Niknafs Y S, Malik R, et al. The landscape of long noncoding RNAs in the human transcriptome[J]. Nature genetics, 2015, 47(3): 199-208.
T241027	chr3	+	42823350	42825882	2532	Iyer M K, Niknafs Y S, Malik R, et al. The landscape of long noncoding RNAs in the human transcriptome[J]. Nature genetics, 2015, 47(3): 199-208.
T134774	chr16	-	67580659	67596271	13059	Iyer M K, Niknafs Y S, Malik R, et al. The landscape of long noncoding RNAs in the human transcriptome[J]. Nature genetics, 2015, 47(3): 199-208.
T045633	chr10	-	88961186	89106653	12020	Iyer M K, Niknafs Y S, Malik R, et al. The landscape of long noncoding RNAs in the human transcriptome[J]. Nature genetics, 2015, 47(3): 199-208.
T129748	chr16	-	29178392	29212956	14701	Iyer M K, Niknafs Y S, Malik R, et al. The landscape of long noncoding RNAs in the human transcriptome[J]. Nature genetics, 2015, 47(3): 199-208.
T134775	chr16	-	67580659	67597966	13489	Iyer M K, Niknafs Y S, Malik R, et al. The landscape of long noncoding RNAs in the human transcriptome[J]. Nature genetics, 2015, 47(3): 199-208.
T082672	chr12	+	76423745	76425305	1470	Iyer M K, Niknafs Y S, Malik R, et al. The landscape of long noncoding RNAs in the human transcriptome[J]. Nature genetics, 2015, 47(3): 199-208.
T222016	chr20	-	61351488	61359699	6674	Iyer M K, Niknafs Y S, Malik R, et al. The landscape of long noncoding RNAs in the human transcriptome[J]. Nature genetics, 2015, 47(3): 199-208.
T132167	chr16	-	50671357	50679742	8166	Iyer M K, Niknafs Y S, Malik R, et al. The landscape of long noncoding RNAs in the human transcriptome[J]. Nature genetics, 2015, 47(3): 199-208.
T015370	chr1	+	94057344	94083186	17082	Iyer M K, Niknafs Y S, Malik R, et al. The landscape of long noncoding RNAs in the human transcriptome[J]. Nature genetics, 2015, 47(3): 199-208.
T082670	chr12	+	76423728	76425305	1169	Iyer M K, Niknafs Y S, Malik R, et al. The landscape of long noncoding RNAs in the human transcriptome[J]. Nature genetics, 2015, 47(3): 199-208.
T047713	chr10	+	103865806	103867403	1235	Iyer M K, Niknafs Y S, Malik R, et al. The landscape of long noncoding RNAs in the human transcriptome[J]. Nature genetics, 2015, 47(3): 199-208.
T328287	chr7	+	92465337	92547006	1759	Iyer M K, Niknafs Y S, Malik R, et al. The landscape of long noncoding RNAs in the human transcriptome[J]. Nature genetics, 2015, 47(3): 199-208.
T040503	chr10	+	43008484	43015386	6511	Iyer M K, Niknafs Y S, Malik R, et al. The landscape of long noncoding RNAs in the human transcriptome[J]. Nature genetics, 2015, 47(3): 199-208.
T234098	chr22	-	40425975	40440676	14349	Iyer M K, Niknafs Y S, Malik R, et al. The landscape of long noncoding RNAs in the human transcriptome[J]. Nature genetics, 2015, 47(3): 199-208.
T234100	chr22	-	40425975	40440676	14450	Iyer M K, Niknafs Y S, Malik R, et al. The landscape of long noncoding RNAs in the human transcriptome[J]. Nature genetics, 2015, 47(3): 199-208.
T082756	chr12	+	77262748	77275530	12782	Iyer M K, Niknafs Y S, Malik R, et al. The landscape of long noncoding RNAs in the human transcriptome[J]. Nature genetics, 2015, 47(3): 199-208.
T040505	chr10	+	43008484	43015386	6260	Iyer M K, Niknafs Y S, Malik R, et al. The landscape of long noncoding RNAs in the human transcriptome[J]. Nature genetics, 2015, 47(3): 199-208.
T041872	chr10	-	51587399	51590190	1987	Iyer M K, Niknafs Y S, Malik R, et al. The landscape of long noncoding RNAs in the human transcriptome[J]. Nature genetics, 2015, 47(3): 199-208.
T328283	chr7	+	92465337	92547006	1526	Iyer M K, Niknafs Y S, Malik R, et al. The landscape of long noncoding RNAs in the human transcriptome[J]. Nature genetics, 2015, 47(3): 199-208.
T153616	chr17	-	70319278	70600395	11699	Iyer M K, Niknafs Y S, Malik R, et al. The landscape of long noncoding RNAs in the human transcriptome[J]. Nature genetics, 2015, 47(3): 199-208.
T153615	chr17	-	70319278	70599947	11391	Iyer M K, Niknafs Y S, Malik R, et al. The landscape of long noncoding RNAs in the human transcriptome[J]. Nature genetics, 2015, 47(3): 199-208.
T328284	chr7	+	92465337	92547006	1394	Iyer M K, Niknafs Y S, Malik R, et al. The landscape of long noncoding RNAs in the human transcriptome[J]. Nature genetics, 2015, 47(3): 199-208.
T132166	chr16	-	50582419	50659208	76789	Iyer M K, Niknafs Y S, Malik R, et al. The landscape of long noncoding RNAs in the human transcriptome[J]. Nature genetics, 2015, 47(3): 199-208.
T153607	chr17	-	70279991	70636559	11863	Iyer M K, Niknafs Y S, Malik R, et al. The landscape of long noncoding RNAs in the human transcriptome[J]. Nature genetics, 2015, 47(3): 199-208.
T132164	chr16	-	50582419	50644556	60240	Iyer M K, Niknafs Y S, Malik R, et al. The landscape of long noncoding RNAs in the human transcriptome[J]. Nature genetics, 2015, 47(3): 199-208.
T132163	chr16	-	50582419	50642762	56139	Iyer M K, Niknafs Y S, Malik R, et al. The landscape of long noncoding RNAs in the human transcriptome[J]. Nature genetics, 2015, 47(3): 199-208.
T132165	chr16	-	50582419	50647629	58171	Iyer M K, Niknafs Y S, Malik R, et al. The landscape of long noncoding RNAs in the human transcriptome[J]. Nature genetics, 2015, 47(3): 199-208.
T153635	chr17	-	70379330	70638033	14586	Iyer M K, Niknafs Y S, Malik R, et al. The landscape of long noncoding RNAs in the human transcriptome[J]. Nature genetics, 2015, 47(3): 199-208.
T153608	chr17	-	70279991	70639093	11097	Iyer M K, Niknafs Y S, Malik R, et al. The landscape of long noncoding RNAs in the human transcriptome[J]. Nature genetics, 2015, 47(3): 199-208.
T135832	chr16	-	71958625	71961613	2988	Iyer M K, Niknafs Y S, Malik R, et al. The landscape of long noncoding RNAs in the human transcriptome[J]. Nature genetics, 2015, 47(3): 199-208.
T132161	chr16	-	50582419	50588544	5152	Iyer M K, Niknafs Y S, Malik R, et al. The landscape of long noncoding RNAs in the human transcriptome[J]. Nature genetics, 2015, 47(3): 199-208.
T132162	chr16	-	50582419	50593687	9672	Iyer M K, Niknafs Y S, Malik R, et al. The landscape of long noncoding RNAs in the human transcriptome[J]. Nature genetics, 2015, 47(3): 199-208.
T348199	chr8	+	99053722	99055133	1411	Iyer M K, Niknafs Y S, Malik R, et al. The landscape of long noncoding RNAs in the human transcriptome[J]. Nature genetics, 2015, 47(3): 199-208.
T319098	chr7	-	16735423	16745780	10357	Iyer M K, Niknafs Y S, Malik R, et al. The landscape of long noncoding RNAs in the human transcriptome[J]. Nature genetics, 2015, 47(3): 199-208.
T130777	chr16	-	31192213	31194160	1947	Iyer M K, Niknafs Y S, Malik R, et al. The landscape of long noncoding RNAs in the human transcriptome[J]. Nature genetics, 2015, 47(3): 199-208.
T166200	chr19	+	3053286	3053892	353	Iyer M K, Niknafs Y S, Malik R, et al. The landscape of long noncoding RNAs in the human transcriptome[J]. Nature genetics, 2015, 47(3): 199-208.
T132766	chr16	-	54947340	54963088	10738	Iyer M K, Niknafs Y S, Malik R, et al. The landscape of long noncoding RNAs in the human transcriptome[J]. Nature genetics, 2015, 47(3): 199-208.
T374161	chrX	+	47517763	47523055	4576	Iyer M K, Niknafs Y S, Malik R, et al. The landscape of long noncoding RNAs in the human transcriptome[J]. Nature genetics, 2015, 47(3): 199-208.
T172124	chr19	-	28248096	28269951	19689	Iyer M K, Niknafs Y S, Malik R, et al. The landscape of long noncoding RNAs in the human transcriptome[J]. Nature genetics, 2015, 47(3): 199-208.
T376384	chrX	+	73164083	73169756	2983	Iyer M K, Niknafs Y S, Malik R, et al. The landscape of long noncoding RNAs in the human transcriptome[J]. Nature genetics, 2015, 47(3): 199-208.
T133492	chr16	+	58767775	58768583	808	Iyer M K, Niknafs Y S, Malik R, et al. The landscape of long noncoding RNAs in the human transcriptome[J]. Nature genetics, 2015, 47(3): 199-208.
T143569	chr17	-	19237621	19239813	1885	Iyer M K, Niknafs Y S, Malik R, et al. The landscape of long noncoding RNAs in the human transcriptome[J]. Nature genetics, 2015, 47(3): 199-208.
T342876	chr8	-	41478606	41479353	747	Iyer M K, Niknafs Y S, Malik R, et al. The landscape of long noncoding RNAs in the human transcriptome[J]. Nature genetics, 2015, 47(3): 199-208.
T250695	chr3	+	131177437	131181223	3544	Iyer M K, Niknafs Y S, Malik R, et al. The landscape of long noncoding RNAs in the human transcriptome[J]. Nature genetics, 2015, 47(3): 199-208.
T283685	chr5	-	68408236	68411787	3551	Iyer M K, Niknafs Y S, Malik R, et al. The landscape of long noncoding RNAs in the human transcriptome[J]. Nature genetics, 2015, 47(3): 199-208.
T359511	chr9	+	68408642	68430024	8711	Iyer M K, Niknafs Y S, Malik R, et al. The landscape of long noncoding RNAs in the human transcriptome[J]. Nature genetics, 2015, 47(3): 199-208.
T158050	chr18	+	5241005	5246982	4194	Iyer M K, Niknafs Y S, Malik R, et al. The landscape of long noncoding RNAs in the human transcriptome[J]. Nature genetics, 2015, 47(3): 199-208.
T117344	chr15	+	58879242	58887475	4603	Iyer M K, Niknafs Y S, Malik R, et al. The landscape of long noncoding RNAs in the human transcriptome[J]. Nature genetics, 2015, 47(3): 199-208.
T061553	chr11	-	66012127	66017125	3933	Iyer M K, Niknafs Y S, Malik R, et al. The landscape of long noncoding RNAs in the human transcriptome[J]. Nature genetics, 2015, 47(3): 199-208.
T080860	chr12	-	58308014	58329996	3704	Iyer M K, Niknafs Y S, Malik R, et al. The landscape of long noncoding RNAs in the human transcriptome[J]. Nature genetics, 2015, 47(3): 199-208.
T281073	chr5	-	36863689	36876778	3443	Iyer M K, Niknafs Y S, Malik R, et al. The landscape of long noncoding RNAs in the human transcriptome[J]. Nature genetics, 2015, 47(3): 199-208.
T065972	chr11	-	94277709	94473542	1104	Iyer M K, Niknafs Y S, Malik R, et al. The landscape of long noncoding RNAs in the human transcriptome[J]. Nature genetics, 2015, 47(3): 199-208.
T186721	chr2	+	27564910	27565604	694	Iyer M K, Niknafs Y S, Malik R, et al. The landscape of long noncoding RNAs in the human transcriptome[J]. Nature genetics, 2015, 47(3): 199-208.
T132975	chr16	+	56443071	56443637	566	Iyer M K, Niknafs Y S, Malik R, et al. The landscape of long noncoding RNAs in the human transcriptome[J]. Nature genetics, 2015, 47(3): 199-208.
T353381	chr8	-	144361018	144367498	5783	Iyer M K, Niknafs Y S, Malik R, et al. The landscape of long noncoding RNAs in the human transcriptome[J]. Nature genetics, 2015, 47(3): 199-208.
T313162	chr6	+	146136012	146205940	12870	Iyer M K, Niknafs Y S, Malik R, et al. The landscape of long noncoding RNAs in the human transcriptome[J]. Nature genetics, 2015, 47(3): 199-208.
T105741	chr14	+	64065592	64065966	280	Iyer M K, Niknafs Y S, Malik R, et al. The landscape of long noncoding RNAs in the human transcriptome[J]. Nature genetics, 2015, 47(3): 199-208.
T079662	chr12	+	54549455	54562566	2275	Iyer M K, Niknafs Y S, Malik R, et al. The landscape of long noncoding RNAs in the human transcriptome[J]. Nature genetics, 2015, 47(3): 199-208.
T022590	chr1	-	156607492	156611794	2950	Iyer M K, Niknafs Y S, Malik R, et al. The landscape of long noncoding RNAs in the human transcriptome[J]. Nature genetics, 2015, 47(3): 199-208.
T009217	chr1	-	43241469	43266489	11589	Iyer M K, Niknafs Y S, Malik R, et al. The landscape of long noncoding RNAs in the human transcriptome[J]. Nature genetics, 2015, 47(3): 199-208.
T030353	chr1	-	214837918	214842616	4380	Iyer M K, Niknafs Y S, Malik R, et al. The landscape of long noncoding RNAs in the human transcriptome[J]. Nature genetics, 2015, 47(3): 199-208.
T288588	chr5	-	127275602	127419399	3025	Iyer M K, Niknafs Y S, Malik R, et al. The landscape of long noncoding RNAs in the human transcriptome[J]. Nature genetics, 2015, 47(3): 199-208.
T312315	chr6	+	138409648	138411701	1493	Iyer M K, Niknafs Y S, Malik R, et al. The landscape of long noncoding RNAs in the human transcriptome[J]. Nature genetics, 2015, 47(3): 199-208.
T028639	chr1	+	204404027	204413531	3827	Iyer M K, Niknafs Y S, Malik R, et al. The landscape of long noncoding RNAs in the human transcriptome[J]. Nature genetics, 2015, 47(3): 199-208.
T248649	chr3	-	115457087	115477146	4873	Iyer M K, Niknafs Y S, Malik R, et al. The landscape of long noncoding RNAs in the human transcriptome[J]. Nature genetics, 2015, 47(3): 199-208.
ENST00000601909.1	chr1	+	151770529	151771078	\	ENSEMBL
ENST00000567538.1	chr1	-	208800085	208801430	\	ENSEMBL
ENST00000457465.1	chr1	-	145377065	145378049	\	ENSEMBL
ENST00000442305.1	chr1	-	2424875	2425918	\	ENSEMBL
TCONS_00001888	chr1	-	235115912	235116505	\	HumanLincRNACatalog
ENST00000560481.1	chr1	+	150937735	150938439	\	ENSEMBL
ENST00000414640.1	chr1	-	230416057	230417639	\	ENSEMBL
XR_132801.3	chr1	+	110772525	110774042	\	RefSeq
HIT000079729	chr2	-	27430437	27434820	\	H-InvDB
ENST00000412276.1	chr2	+	187868000	188419120	\	ENSEMBL
ENST00000438432.1	chr2	+	136742788	136765042	\	ENSEMBL
ENST00000446029.1	chr2	+	240547391	240552533	\	ENSEMBL
ENST00000435627.1	chr2	+	206950245	206950880	\	ENSEMBL
XR_108432.1	chr2	+	222437225	222439175	\	RefSeq
ENST00000428283.1	chr2	-	177618127	177683978	\	ENSEMBL
ENST00000422718.1	chr3	-	186569674	186573912	\	ENSEMBL
ENST00000427428.2	chr3	+	50242678	50252189	\	ENSEMBL
ENST00000438136.1	chr3	-	37795179	37903229	\	ENSEMBL
ENST00000563780.1	chr3	-	49721912	49722416	\	ENSEMBL
ENST00000417851.1	chr3	+	50255167	50256100	\	ENSEMBL
ENST00000439524.1	chr3	+	50252698	50254725	\	ENSEMBL
ENST00000417121.1	chr3	+	50255345	50256112	\	ENSEMBL
ENST00000414625.2	chr3	+	195384947	195413005	\	ENSEMBL
ENST00000503198.1	chr4	+	174451609	174460625	\	ENSEMBL
TCONS_00008717	chr4	-	190598434	190600102	\	HumanLincRNACatalog
ENST00000508021.1	chr4	+	90472540	90647654	\	ENSEMBL
ENST00000437514.1	chr4	+	118349558	118461728	\	ENSEMBL
ENST00000512512.1	chr4	-	57896938	57931769	\	ENSEMBL
ENST00000512716.1	chr4	-	82380632	82965397	\	ENSEMBL
ENST00000576302.1	chr5	+	55231970	55237555	\	ENSEMBL
NR_037665.1	chr5	-	40825363	40829244	\	RefSeq
uc.169-	chr5	-	92921016	92921220	\	UCR
TCONS_00010611	chr5	+	6582603	6583917	\	HumanLincRNACatalog
ENST00000512650.1	chr5	+	76369705	76370345	\	ENSEMBL
ENST00000513366.1	chr5	+	117911269	117917019	\	ENSEMBL
TCONS_00009211	chr5	+	6583409	6588612	\	HumanLincRNACatalog
ENST00000523617.1	chr5	-	173213930	173217928	\	ENSEMBL
TCONS_00011093	chr5	-	173213800	173217955	\	HumanLincRNACatalog
ENST00000439703.1	chr6	-	169558186	169563019	\	ENSEMBL
TCONS_00011767	chr6	+	29163279	29168401	\	HumanLincRNACatalog
uc003qsf.4	chr6	-	160100148	160101403	\	UCSC
NR_073063.1	chr6	+	31865561	31913449	\	RefSeq
ENST00000434733.1	chr7	+	87906315	87921781	\	ENSEMBL
ENST00000496217.1	chr7	-	129423209	129425025	\	ENSEMBL
TCONS_00013648	chr7	+	154995523	154996760	\	HumanLincRNACatalog
ENST00000594469.1	chr7	+	87848673	87906518	\	ENSEMBL
NR_033812.1	chr7	-	99257841	99277621	\	RefSeq
TCONS_00013556	chr7	+	100106987	100117666	\	HumanLincRNACatalog
ENST00000527086.1	chr8	-	145724295	145730827	\	ENSEMBL
TCONS_00015544	chr8	-	144795187	144796371	\	HumanLincRNACatalog
TCONS_00014512	chr8	-	26723016	26724760	\	HumanLincRNACatalog
TCONS_00014803	chr8	+	99188750	99192272	\	HumanLincRNACatalog
ENST00000500112.1	chr8	-	128220110	128231333	\	ENSEMBL
TCONS_00016543	chr9	+	23945968	23947021	\	HumanLincRNACatalog
ENST00000450109.1	chr9	+	104230743	104243784	\	ENSEMBL
ENST00000399186.2	chr9	-	90471929	90474314	\	ENSEMBL
ENST00000456217.1	chr10	-	18940194	18948196	\	ENSEMBL
ENST00000431296.1	chr10	-	27220134	27230930	\	ENSEMBL
uc021pna.1	chr10	-	12938626	12941503	\	UCSC
ENST00000433526.1	chr10	-	18820777	18822265	\	ENSEMBL
ENST00000428066.1	chr11	-	2016912	2022700	\	ENSEMBL
ENST00000529841.1	chr11	-	111639391	111649030	\	ENSEMBL
ENST00000447298.1	chr11	-	2016917	2017697	\	ENSEMBL
ENST00000534218.1	chr11	-	111639580	111649074	\	ENSEMBL
ENST00000382166.2	chr11	-	1704498	1706859	\	ENSEMBL
ENST00000526275.1	chr11	-	118895065	118899744	\	ENSEMBL
ENST00000524428.1	chr11	-	118895619	118900079	\	ENSEMBL
ENST00000436715.1	chr11	-	2016668	2017801	\	ENSEMBL
ENST00000535922.1	chr11	-	67198837	67202870	\	ENSEMBL
HIT000066429	chr11	-	66488609	66496318	\	H-InvDB
ENST00000414790.1	chr11	-	2016405	2019105	\	ENSEMBL
TCONS_00019237	chr11	+	10952830	10955264	\	HumanLincRNACatalog
ENST00000527774.1	chr11	-	123184410	123185475	\	ENSEMBL
ENST00000532327.1	chr11	+	133908537	133911143	\	ENSEMBL
ENST00000552451.1	chr12	-	93521439	93532867	\	ENSEMBL
ENST00000550049.1	chr12	+	75419753	75438573	\	ENSEMBL
TCONS_00021415	chr12	-	119210844	119212397	\	HumanLincRNACatalog
nc-HOXC9-132	chr12	+	52672391	52672540	\	HOX Loci
ENST00000548722.2	chr12	+	90501515	90506556	\	ENSEMBL
ENST00000537346.1	chr12	+	31744245	31768600	\	ENSEMBL
ENST00000443778.2	chr13	+	24043650	24061603	\	ENSEMBL
ENST00000434117.1	chr13	-	90203486	90204643	\	ENSEMBL
TCONS_00022614	chr14	+	96039923	96048611	\	HumanLincRNACatalog
ENST00000553909.1	chr14	+	21152745	21168735	\	ENSEMBL
ENST00000555595.1	chr14	-	99791135	99798352	\	ENSEMBL
ENST00000554286.1	chr14	-	21161638	21175279	\	ENSEMBL
ENST00000561165.1	chr15	-	91425706	91426688	\	ENSEMBL
HIT000322759	chr15	+	45654023	45654249	\	H-InvDB
ENST00000558838.1	chr15	+	101835623	101845942	\	ENSEMBL
ENST00000560967.1	chr15	-	45365689	45366246	\	ENSEMBL
ENST00000570158.1	chr15	+	55380196	55384371	\	ENSEMBL
ENST00000564536.1	chr16	-	81087269	81121256	\	ENSEMBL
ENST00000568608.1	chr16	+	56682792	56686548	\	ENSEMBL
ENST00000561529.1	chr16	+	71599691	71612090	\	ENSEMBL
ENST00000564618.1	chr16	-	66503698	66509770	\	ENSEMBL
TCONS_00024227	chr16	+	56677715	56678852	\	HumanLincRNACatalog
TCONS_00024435	chr16	+	64294312	64295136	\	HumanLincRNACatalog
TCONS_00024226	chr16	+	56677598	56678852	\	HumanLincRNACatalog
ENST00000566869.1	chr16	+	66976614	66997159	\	ENSEMBL
ENST00000579095.1	chr17	-	80412148	80416397	\	ENSEMBL
ENST00000583934.1	chr17	-	16285465	16285983	\	ENSEMBL
ENST00000576784.1	chr17	+	79801040	79801834	\	ENSEMBL
TCONS_00026302	chr18	+	24003099	24018000	\	HumanLincRNACatalog
ENST00000584431.1	chr18	+	2948338	2960754	\	ENSEMBL
ENST00000600974.1	chr19	+	51848422	51856547	\	ENSEMBL
ENST00000598070.1	chr19	-	4654975	4655536	\	ENSEMBL
HIT000332651	chr19	+	6680187	6720573	\	H-InvDB
ENST00000595302.1	chr19	+	58863335	58866549	\	ENSEMBL
ENST00000589927.1	chr19	+	15733762	15739246	\	ENSEMBL
ENST00000596636.1	chr19	-	58864386	58867449	\	ENSEMBL
ENST00000600123.1	chr19	-	58858219	58867591	\	ENSEMBL
TCONS_00027288	chr19	-	30185929	30187465	\	HumanLincRNACatalog
ENST00000589932.1	chr19	+	33790839	33792074	\	ENSEMBL
TCONS_00026750	chr19	+	15939756	15946230	\	HumanLincRNACatalog
ENST00000600160.1	chr19	+	15945697	15946229	\	ENSEMBL
TCONS_00026909	chr19	+	15945758	15946461	\	HumanLincRNACatalog
ENST00000589333.1	chr19	+	15945618	15946629	\	ENSEMBL
TCONS_00027489	chr19	+	15939789	15947064	\	HumanLincRNACatalog
ENST00000599109.1	chr19	-	58859831	58874117	\	ENSEMBL
ENST00000564492.1	chr20	-	22541190	22559280	\	ENSEMBL
ENST00000454115.2	chr21	+	46707966	46710493	\	ENSEMBL
HIT000648516	chr22	+	35776429	35779200	\	H-InvDB
ENST00000449711.1	chr22	+	23775750	23777258	\	ENSEMBL
ENST00000420172.1	chr22	+	38627325	38628254	\	ENSEMBL
HIT000394880	chr22	+	19948783	19951714	\	H-InvDB
ENST00000526089.1	chr22	-	31601249	31601602	\	ENSEMBL
HIT000075767	chr22	+	46546921	46547863	\	H-InvDB
XR_254376.1	chr1	+	144585769	144590013	\	RefSeq
ENST00000390168.4	chr11	-	2017979	2018074	\	ENSEMBL
ENST00000384430.1	chr15	+	25335069	25335161	\	ENSEMBL
ENST00000384733.1	chr15	+	25304684	25304780	\	ENSEMBL
uc001yxp.4	chr15	+	25310171	25313030	\	UCSC
uc001yyl.4	chr15	+	25344644	25346814	\	UCSC
ENST00000384529.1	chr15	+	25332808	25332900	\	ENSEMBL
XR_429785.1	chr16	+	85196766	85199924	\	RefSeq
NR_109960.1	chr16	-	66503698	66510305	\	RefSeq
uc002tdp.4	chr2	+	106998569	107007851	\	UCSC
ENST00000609152.1	chr20	-	43001385	43013311	\	ENSEMBL
ENST00000606362.1	chr20	+	45318297	45318928	\	ENSEMBL
ENST00000609300.1	chr20	-	22541429	22544906	\	ENSEMBL
XR_430451.1	chr22	-	42385183	42394701	\	RefSeq
XR_430422.1	chr22	+	23735176	23735802	\	RefSeq
uc031sct.1	chr3	-	186569675	186573912	\	UCSC
ENST00000603357.1	chr4	+	90032650	90033519	\	ENSEMBL
XR_242004.1	chr6	+	35118454	35131435	\	RefSeq
XR_428236.1	chr7	-	116055495	116139567	\	RefSeq
ENST00000416854.1	chrX	-	153025944	153031933	\	ENSEMBL
ENST00000481143.1	chrX	+	31115793	31187673	\	ENSEMBL
TCONS_00017307	chrX	-	38639279	38659679	\	HumanLincRNACatalog
