# Supplementary material for: Long non-coding RNA DARS-AS1 promotes tumor progression by directly suppressing PACT-mediated cellular stress
Source: Commun Biol. 2022 Aug 15;5:822. doi: 10.1038/s42003-022-03778-y (PMC9378715; doi:10.1038/s42003-022-03778-y)
Supplement: Supplementary file 5 — Supplementary Data 2 [file 42003_2022_3778_MOESM5_ESM.xlsx]

## Sheet: fig.1c
relative cell growth rate
day	DARS-AS1 sg1			DARS-AS1 sg2			sgNC
0	1	1	1	1	1	1	1	1	1
1	2.55072	2.09302	2.14634	2.02326	1.72449	2.17204	2.60784	2.70874	4.36667
2	5.53623	4.12791	4.14634	4.53488	4.4898	4.13978	6.37255	6.95146	9.77778
3	7.65217	5.81395	4.35366	5.47674	4.42857	4.22581	10.7255	10.9418	13.6556

## Sheet: fig.1d
Cancer_Type	Tissue_Type	Sample_ID	log2(FPKM+1)
BLCA	Tumor	TCGA-DK-A3IV-01A	0.126207
BLCA	Tumor	TCGA-G2-A2EK-01A	0.309366
BLCA	Tumor	TCGA-ZF-AA4U-01A	0.413205
BLCA	Tumor	TCGA-5N-A9KI-01A	0.357924
BLCA	Tumor	TCGA-XF-A8HF-01A	0.0964429
BLCA	Tumor	TCGA-E5-A2PC-01A	0.378883
BLCA	Tumor	TCGA-ZF-AA4N-01A	0.552023
BLCA	Tumor	TCGA-XF-AAME-01A	0.095341
BLCA	Tumor	TCGA-GV-A40E-01A	0.819573
BLCA	Tumor	TCGA-GU-A42R-01A	0.6262
BLCA	Tumor	TCGA-FD-A3SQ-01A	0.172145
BLCA	Tumor	TCGA-K4-A4AC-01A	0.390384
BLCA	Tumor	TCGA-5N-A9KM-01A	0.671306
BLCA	Tumor	TCGA-CF-A7I0-01A	0.0453717
BLCA	Tumor	TCGA-K4-A5RH-01A	0.0736426
BLCA	Tumor	TCGA-UY-A78O-01A	0.181434
BLCA	Tumor	TCGA-FD-A6TC-01A	0.160735
BLCA	Tumor	TCGA-HQ-A5ND-01A	0.406175
BLCA	Tumor	TCGA-DK-A2I2-01A	0.693966
BLCA	Tumor	TCGA-BT-A20T-01A	0.161182
BLCA	Tumor	TCGA-KQ-A41O-01A	0.973979
BLCA	Tumor	TCGA-CU-A3YL-01A	0.332389
BLCA	Tumor	TCGA-GC-A3RC-01A	0.364468
BLCA	Tumor	TCGA-XF-AAN0-01A	0.152742
BLCA	Tumor	TCGA-E7-A6MD-01A	0.4896
BLCA	Tumor	TCGA-XF-AAMW-01A	0.145701
BLCA	Tumor	TCGA-DK-A6B0-01A	0.398595
BLCA	Tumor	TCGA-KQ-A41N-01A	0.237954
BLCA	Tumor	TCGA-BL-A5ZZ-01A	0.341722
BLCA	Tumor	TCGA-E7-A519-01A	0.733068
BLCA	Tumor	TCGA-ZF-A9R7-01A	0.347718
BLCA	Tumor	TCGA-GU-A763-01A	0.384654
BLCA	Tumor	TCGA-FD-A43U-01A	0.226446
BLCA	Tumor	TCGA-2F-A9KW-01A	0.0951223
BLCA	Tumor	TCGA-CF-A3MH-01A	0.550365
BLCA	Tumor	TCGA-GV-A3QH-01A	0.349067
BLCA	Tumor	TCGA-BT-A20X-01A	0.657955
BLCA	Tumor	TCGA-FD-A43Y-01A	0.278888
BLCA	Tumor	TCGA-ZF-A9RN-01A	0.085229
BLCA	Tumor	TCGA-XF-A9T2-01A	0.528204
BLCA	Tumor	TCGA-ZF-A9RF-01A	0.299342
BLCA	Tumor	TCGA-GV-A3JZ-01A	0.211332
BLCA	Tumor	TCGA-YC-A9TC-01A	0.761804
BLCA	Tumor	TCGA-E5-A4U1-01A	0.250185
BLCA	Tumor	TCGA-E7-A7DU-01A	0.270266
BLCA	Tumor	TCGA-BT-A3PJ-01A	0.395808
BLCA	Tumor	TCGA-UY-A78K-01A	0.161913
BLCA	Tumor	TCGA-ZF-AA51-01A	0.138199
BLCA	Tumor	TCGA-DK-A6AV-01A	0.120868
BLCA	Tumor	TCGA-BT-A20Q-01A	0.118536
BLCA	Tumor	TCGA-FD-A3SM-01A	0.431672
BLCA	Tumor	TCGA-GU-A767-01A	0.190349
BLCA	Tumor	TCGA-CU-A72E-01A	0.848536
BLCA	Tumor	TCGA-DK-A1AE-01A	0.258541
BLCA	Tumor	TCGA-2F-A9KQ-01A	0.163891
BLCA	Tumor	TCGA-FD-A6TG-01A	0.121907
BLCA	Tumor	TCGA-FD-A3B8-01A	0.173827
BLCA	Tumor	TCGA-ZF-AA4V-01A	0.477613
BLCA	Tumor	TCGA-XF-A8HD-01A	0.313665
BLCA	Tumor	TCGA-CF-A3MF-01A	0.153062
BLCA	Tumor	TCGA-GD-A6C6-01A	0.283277
BLCA	Tumor	TCGA-ZF-A9R2-01A	0.174117
BLCA	Tumor	TCGA-C4-A0F7-01A	0.329548
BLCA	Tumor	TCGA-GU-A766-01A	0.146994
BLCA	Tumor	TCGA-BL-A0C8-01A	0.176676
BLCA	Tumor	TCGA-DK-AA77-01A	0.106043
BLCA	Tumor	TCGA-ZF-A9R9-01A	0.152072
BLCA	Tumor	TCGA-YF-AA3L-01A	0.101807
BLCA	Tumor	TCGA-XF-AAMZ-01A	0.172539
BLCA	Tumor	TCGA-DK-AA75-01A	0.370015
BLCA	Tumor	TCGA-XF-AAN7-01A	0.151098
BLCA	Tumor	TCGA-E7-A541-01A	0.201512
BLCA	Tumor	TCGA-SY-A9G5-01A	0.48734
BLCA	Tumor	TCGA-CF-A5U8-01A	0.294822
BLCA	Tumor	TCGA-GC-A6I3-01A	0.419441
BLCA	Tumor	TCGA-GD-A3OS-01A	0.746547
BLCA	Tumor	TCGA-DK-A1A6-01A	0.157673
BLCA	Tumor	TCGA-BT-A20N-01A	0.803107
BLCA	Tumor	TCGA-XF-A9T6-01A	0.459718
BLCA	Tumor	TCGA-XF-A8HC-01A	0.16844
BLCA	Tumor	TCGA-4Z-AA7M-01A	0.318212
BLCA	Tumor	TCGA-ZF-AA5P-01A	0.0600585
BLCA	Tumor	TCGA-E7-A8O7-01A	0.319137
BLCA	Tumor	TCGA-CU-A0YN-01A	0.499284
BLCA	Tumor	TCGA-FD-A3SN-01A	0.0989055
BLCA	Tumor	TCGA-FD-A5C0-01A	0.0310544
BLCA	Tumor	TCGA-DK-A1A3-01A	0.131939
BLCA	Tumor	TCGA-BT-A3PH-01A	0.125577
BLCA	Tumor	TCGA-KQ-A41R-01A	0.495257
BLCA	Tumor	TCGA-XF-AAN1-01A	0.467953
BLCA	Tumor	TCGA-XF-A9ST-01A	0.128798
BLCA	Tumor	TCGA-XF-A9SP-01A	0.111602
BLCA	Tumor	TCGA-4Z-AA7Q-01A	0.454882
BLCA	Tumor	TCGA-FD-A6TE-01A	0.29432
BLCA	Tumor	TCGA-KQ-A41Q-01A	0.384484
BLCA	Tumor	TCGA-FD-A3B7-01A	0.316509
BLCA	Tumor	TCGA-FJ-A3Z7-01A	0.210794
BLCA	Tumor	TCGA-G2-A2ES-01A	0.414754
BLCA	Tumor	TCGA-UY-A8OC-01A	0.338194
BLCA	Tumor	TCGA-E7-A6MF-01A	0.237105
BLCA	Tumor	TCGA-S5-AA26-01A	0.600286
BLCA	Tumor	TCGA-CF-A47S-01A	0.41858
BLCA	Tumor	TCGA-FD-A3SJ-01A	0.203585
BLCA	Tumor	TCGA-ZF-AA56-01A	0.43394
BLCA	Tumor	TCGA-BL-A13J-01A	0.711395
BLCA	Tumor	TCGA-E7-A7DV-01A	0.350598
BLCA	Tumor	TCGA-CF-A27C-01A	0.625709
BLCA	Tumor	TCGA-FJ-A3ZF-01A	0.606833
BLCA	Tumor	TCGA-K4-A83P-01A	0.143173
BLCA	Tumor	TCGA-ZF-AA4X-01A	0.310907
BLCA	Tumor	TCGA-XF-AAN4-01A	0.0585535
BLCA	Tumor	TCGA-BL-A13J-01B	1.87833
BLCA	Tumor	TCGA-4Z-AA7S-01A	0.278986
BLCA	Tumor	TCGA-XF-AAMY-01A	0.182108
BLCA	Tumor	TCGA-YF-AA3M-01A	0.124527
BLCA	Tumor	TCGA-DK-A3WY-01A	0.332945
BLCA	Tumor	TCGA-E7-A3Y1-01A	0.62809
BLCA	Tumor	TCGA-FD-A5BS-01A	0.301408
BLCA	Tumor	TCGA-FD-A5BZ-01A	0.103897
BLCA	Tumor	TCGA-GV-A3JW-01A	0.308428
BLCA	Tumor	TCGA-XF-A9T5-01A	0.334536
BLCA	Tumor	TCGA-GC-A3OO-01A	0.167557
BLCA	Tumor	TCGA-ZF-A9R3-01A	0.368587
BLCA	Tumor	TCGA-E7-A678-01A	0.690891
BLCA	Tumor	TCGA-BL-A13I-01B	0.549973
BLCA	Tumor	TCGA-CF-A3MI-01A	0.241597
BLCA	Tumor	TCGA-BT-A42C-01A	0.261498
BLCA	Tumor	TCGA-CF-A9FM-01A	0.606897
BLCA	Tumor	TCGA-GU-AATO-01A	0.116697
BLCA	Tumor	TCGA-E7-A3X6-01A	0.687476
BLCA	Tumor	TCGA-4Z-AA7N-01A	0.154498
BLCA	Tumor	TCGA-DK-AA6R-01A	0.483742
BLCA	Tumor	TCGA-GV-A3JX-01A	0.222518
BLCA	Tumor	TCGA-UY-A9PD-01A	0.317324
BLCA	Tumor	TCGA-FD-A3B3-01A	0.235824
BLCA	Tumor	TCGA-DK-AA6Q-01A	0.207551
BLCA	Tumor	TCGA-FD-A43N-01A	0.249594
BLCA	Tumor	TCGA-DK-AA6L-01A	0.857951
BLCA	Tumor	TCGA-DK-A3IT-01A	0.250585
BLCA	Tumor	TCGA-E7-A8O8-01A	0.115038
BLCA	Tumor	TCGA-DK-A6B1-01A	0.0818316
BLCA	Tumor	TCGA-R3-A69X-01A	0.156694
BLCA	Tumor	TCGA-BT-A20R-01A	0.0952115
BLCA	Tumor	TCGA-E7-A7XN-01A	0.285676
BLCA	Tumor	TCGA-XF-AAN8-01A	0.126587
BLCA	Tumor	TCGA-BL-A13I-01A	0.0757471
BLCA	Tumor	TCGA-FJ-A3ZE-01A	0.504139
BLCA	Tumor	TCGA-DK-A3IU-01A	0.205461
BLCA	Tumor	TCGA-DK-A3WX-01A	0.307929
BLCA	Tumor	TCGA-FD-A62P-01A	0.206597
BLCA	Tumor	TCGA-FD-A3N5-01A	0.75437
BLCA	Tumor	TCGA-MV-A51V-01A	0.0692967
BLCA	Tumor	TCGA-ZF-AA53-01A	0.238497
BLCA	Tumor	TCGA-GC-A3YS-01A	0.153807
BLCA	Tumor	TCGA-FD-A3SS-01A	0.371906
BLCA	Tumor	TCGA-DK-A2I1-01A	0.340318
BLCA	Tumor	TCGA-FD-A62N-01A	0.224399
BLCA	Tumor	TCGA-DK-AA6T-01A	0.329437
BLCA	Tumor	TCGA-DK-AA6W-01A	0.447521
BLCA	Tumor	TCGA-GU-AATP-01A	0.309691
BLCA	Tumor	TCGA-XF-AAML-01A	0.590893
BLCA	Tumor	TCGA-ZF-A9RD-01A	0.434017
BLCA	Tumor	TCGA-CF-A8HX-01A	0.397593
BLCA	Tumor	TCGA-4Z-AA7W-01A	0.0672291
BLCA	Tumor	TCGA-FD-A62O-01A	0.339239
BLCA	Tumor	TCGA-DK-A1AD-01A	0.0808705
BLCA	Tumor	TCGA-4Z-AA7O-01A	0.278569
BLCA	Tumor	TCGA-BT-A42E-01A	0.673023
BLCA	Tumor	TCGA-CF-A47V-01A	0.245875
BLCA	Tumor	TCGA-CU-A0YO-01A	0.169545
BLCA	Tumor	TCGA-FD-A6TB-01A	0.126949
BLCA	Tumor	TCGA-PQ-A6FI-01A	0.327724
BLCA	Tumor	TCGA-UY-A78M-01A	0.112695
BLCA	Tumor	TCGA-ZF-AA5H-01A	0.452196
BLCA	Tumor	TCGA-E7-A5KE-01A	0.300535
BLCA	Tumor	TCGA-4Z-AA80-01A	0.181256
BLCA	Tumor	TCGA-GC-A3RB-01A	0.445967
BLCA	Tumor	TCGA-XF-AAN3-01A	0.644243
BLCA	Tumor	TCGA-K4-A5RI-01A	0.39055
BLCA	Tumor	TCGA-G2-A3VY-01A	0.445937
BLCA	Tumor	TCGA-G2-AA3B-01A	0.378356
BLCA	Tumor	TCGA-DK-AA6M-01A	0.173869
BLCA	Tumor	TCGA-ZF-A9R4-01A	0.438336
BLCA	Tumor	TCGA-BT-A20V-01A	0.102084
BLCA	Tumor	TCGA-DK-A3IM-01A	0.554559
BLCA	Tumor	TCGA-GV-A6ZA-01A	0.48647
BLCA	Tumor	TCGA-FD-A43S-01A	0.249337
BLCA	Tumor	TCGA-DK-A6B2-01A	0.118443
BLCA	Tumor	TCGA-BT-A42F-01A	0.227175
BLCA	Tumor	TCGA-CU-A3KJ-01A	0.487585
BLCA	Tumor	TCGA-ZF-A9R0-01A	0.432728
BLCA	Tumor	TCGA-CF-A47Y-01A	0.747359
BLCA	Tumor	TCGA-DK-A6AW-01A	0.439125
BLCA	Tumor	TCGA-DK-A6B6-01A	0.491776
BLCA	Tumor	TCGA-DK-A1AA-01A	0.444526
BLCA	Tumor	TCGA-CF-A9FL-01A	0.258337
BLCA	Tumor	TCGA-BT-A20P-01A	0.441615
BLCA	Tumor	TCGA-XF-AAMX-01A	0.0889125
BLCA	Tumor	TCGA-YC-A8S6-01A	0.0863984
BLCA	Tumor	TCGA-XF-A9T4-01A	0.207876
BLCA	Tumor	TCGA-FD-A3B5-01A	0.654089
BLCA	Tumor	TCGA-SY-A9G0-01A	0.122986
BLCA	Tumor	TCGA-FD-A3SL-01A	0.116093
BLCA	Tumor	TCGA-G2-A3IE-01A	0.170318
BLCA	Tumor	TCGA-XF-AAMQ-01A	0.236022
BLCA	Tumor	TCGA-UY-A9PH-01A	0.267153
BLCA	Tumor	TCGA-GV-A40G-01A	0.211179
BLCA	Tumor	TCGA-DK-A2HX-01A	0.0345612
BLCA	Tumor	TCGA-ZF-A9RL-01A	0.359914
BLCA	Tumor	TCGA-H4-A2HQ-01A	0.531351
BLCA	Tumor	TCGA-DK-A3IK-01A	0.160344
BLCA	Tumor	TCGA-FD-A5BY-01A	0.0967318
BLCA	Tumor	TCGA-CF-A47X-01A	0.129572
BLCA	Tumor	TCGA-GU-AATQ-01A	0.433861
BLCA	Tumor	TCGA-4Z-AA89-01A	0.571574
BLCA	Tumor	TCGA-GC-A3WC-01A	0.391882
BLCA	Tumor	TCGA-LT-A8JT-01A	0.516714
BLCA	Tumor	TCGA-GD-A2C5-01A	0.359732
BLCA	Tumor	TCGA-G2-A2EJ-01A	0.268618
BLCA	Tumor	TCGA-FD-A43X-01A	0.386514
BLCA	Tumor	TCGA-FD-A3N6-01A	0.742159
BLCA	Tumor	TCGA-4Z-AA7Y-01A	0.496965
BLCA	Tumor	TCGA-K4-A6MB-01A	0.255758
BLCA	Tumor	TCGA-CF-A3MG-01A	0.476547
BLCA	Tumor	TCGA-E7-A677-01A	0.557241
BLCA	Tumor	TCGA-CF-A1HS-01A	0.408576
BLCA	Tumor	TCGA-DK-A3WW-01A	0.275306
BLCA	Tumor	TCGA-4Z-AA84-01A	0.314459
BLCA	Tumor	TCGA-BL-A3JM-01A	0.349946
BLCA	Tumor	TCGA-XF-A9SX-01A	0.141941
BLCA	Tumor	TCGA-C4-A0EZ-01A	0.179469
BLCA	Tumor	TCGA-2F-A9KR-01A	0.678968
BLCA	Tumor	TCGA-XF-A9T3-01A	0.179176
BLCA	Tumor	TCGA-K4-A3WU-01B	0.222458
BLCA	Tumor	TCGA-G2-AA3F-01A	0.200263
BLCA	Tumor	TCGA-GC-A3RD-01A	0.198027
BLCA	Tumor	TCGA-BT-A20J-01A	0.155856
BLCA	Tumor	TCGA-XF-A9T8-01A	0.362804
BLCA	Tumor	TCGA-XF-A8HH-01A	0.140322
BLCA	Tumor	TCGA-DK-A1AB-01A	0.314628
BLCA	Tumor	TCGA-ZF-A9RC-01A	0.492662
BLCA	Tumor	TCGA-CF-A9FF-01A	0.277456
BLCA	Tumor	TCGA-FD-A6TA-01A	0.331761
BLCA	Tumor	TCGA-G2-AA3C-01A	0.152219
BLCA	Tumor	TCGA-GU-A42Q-01A	0.458039
BLCA	Tumor	TCGA-XF-AAMG-01A	0.936346
BLCA	Tumor	TCGA-XF-A8HI-01A	0.411655
BLCA	Tumor	TCGA-2F-A9KP-01A	0.193975
BLCA	Tumor	TCGA-E7-A97Q-01A	0.107202
BLCA	Tumor	TCGA-ZF-AA58-01A	0.166072
BLCA	Tumor	TCGA-GC-A3I6-01A	0.240131
BLCA	Tumor	TCGA-FJ-A3Z9-01A	0.658703
BLCA	Tumor	TCGA-XF-A9SU-01A	0.115569
BLCA	Tumor	TCGA-4Z-AA83-01A	0.948381
BLCA	Tumor	TCGA-XF-A8HG-01A	0.0993597
BLCA	Tumor	TCGA-BT-A3PK-01A	0.239417
BLCA	Tumor	TCGA-UY-A8OB-01A	0.613997
BLCA	Tumor	TCGA-FD-A6TF-01A	0.0657561
BLCA	Tumor	TCGA-XF-A9SL-01A	0.0820184
BLCA	Tumor	TCGA-GD-A3OP-01A	0.163816
BLCA	Tumor	TCGA-BT-A0S7-01A	0.29347
BLCA	Tumor	TCGA-DK-AA6P-01A	0.469465
BLCA	Tumor	TCGA-FD-A3SP-01A	0.171473
BLCA	Tumor	TCGA-FD-A6TD-01A	0.506526
BLCA	Tumor	TCGA-DK-A1AG-01A	0.558439
BLCA	Tumor	TCGA-DK-AA6S-01A	0.151768
BLCA	Tumor	TCGA-YC-A89H-01A	0.449986
BLCA	Tumor	TCGA-DK-A2I4-01A	0.207762
BLCA	Tumor	TCGA-GC-A3BM-01A	0.546117
BLCA	Tumor	TCGA-XF-A9SZ-01A	0.0922087
BLCA	Tumor	TCGA-UY-A78L-01A	0.312085
BLCA	Tumor	TCGA-GD-A76B-01A	0.260333
BLCA	Tumor	TCGA-DK-A3IQ-01A	0.137551
BLCA	Tumor	TCGA-XF-A9SM-01A	0.152136
BLCA	Tumor	TCGA-G2-A3IB-01A	0.77143
BLCA	Tumor	TCGA-XF-AAN2-01A	0.400804
BLCA	Tumor	TCGA-ZF-A9R5-01A	0.853264
BLCA	Tumor	TCGA-UY-A9PB-01A	0.495754
BLCA	Tumor	TCGA-G2-A2EL-01A	0.418781
BLCA	Tumor	TCGA-XF-A9SK-01A	0.146204
BLCA	Tumor	TCGA-FJ-A871-01A	0.284488
BLCA	Tumor	TCGA-FD-A5BT-01A	0.164671
BLCA	Tumor	TCGA-G2-A2EO-01A	0.539305
BLCA	Tumor	TCGA-CF-A47W-01A	0.295797
BLCA	Tumor	TCGA-FD-A3SR-01A	0.155187
BLCA	Tumor	TCGA-CU-A5W6-01A	0.608771
BLCA	Tumor	TCGA-E7-A4XJ-01A	0.780487
BLCA	Tumor	TCGA-4Z-AA87-01A	0.0594605
BLCA	Tumor	TCGA-LT-A5Z6-01A	0.392199
BLCA	Tumor	TCGA-FD-A3B6-01A	0.327378
BLCA	Tumor	TCGA-DK-AA6U-01A	0.228766
BLCA	Tumor	TCGA-GV-A3JV-01A	0.0616523
BLCA	Tumor	TCGA-XF-A9SY-01A	0.131685
BLCA	Tumor	TCGA-GU-A764-01A	0.165194
BLCA	Tumor	TCGA-HQ-A2OF-01A	0.0701098
BLCA	Tumor	TCGA-CF-A47T-01A	0.601231
BLCA	Tumor	TCGA-FD-A6TK-01A	0.190227
BLCA	Tumor	TCGA-XF-AAMH-01A	0.507089
BLCA	Tumor	TCGA-E5-A4TZ-01A	0.163899
BLCA	Tumor	TCGA-FD-A3B4-01A	0.39762
BLCA	Tumor	TCGA-DK-AA74-01A	0.18951
BLCA	Tumor	TCGA-E7-A7PW-01A	0.826274
BLCA	Tumor	TCGA-XF-A9SJ-01A	0.209954
BLCA	Tumor	TCGA-XF-A9SW-01A	0.109523
BLCA	Tumor	TCGA-FD-A5BR-01A	0.169235
BLCA	Tumor	TCGA-K4-A3WV-01A	0.502041
BLCA	Tumor	TCGA-UY-A9PF-01A	0.143916
BLCA	Tumor	TCGA-KQ-A41S-01A	0.129871
BLCA	Tumor	TCGA-C4-A0F6-01A	0.357775
BLCA	Tumor	TCGA-FD-A5C1-01A	0.152597
BLCA	Tumor	TCGA-BT-A2LD-01A	0.144258
BLCA	Tumor	TCGA-KQ-A41P-01A	0.114052
BLCA	Tumor	TCGA-PQ-A6FN-01A	0.256031
BLCA	Tumor	TCGA-XF-A9SI-01A	0.143546
BLCA	Tumor	TCGA-FD-A6TH-01A	0.119822
BLCA	Tumor	TCGA-HQ-A5NE-01A	0.248997
BLCA	Tumor	TCGA-CU-A0YR-01A	0.0469698
BLCA	Tumor	TCGA-XF-A9T0-01A	0.47026
BLCA	Tumor	TCGA-BT-A2LA-01A	0.333568
BLCA	Tumor	TCGA-GV-A3QF-01A	0.288861
BLCA	Tumor	TCGA-C4-A0F1-01A	0.788297
BLCA	Tumor	TCGA-H4-A2HO-01A	0.146354
BLCA	Tumor	TCGA-DK-A6B5-01A	0.475651
BLCA	Tumor	TCGA-ZF-AA4T-01A	0.233282
BLCA	Tumor	TCGA-XF-AAMJ-01A	0.184031
BLCA	Tumor	TCGA-DK-AA76-01A	0.211854
BLCA	Tumor	TCGA-E7-A4IJ-01A	0.370048
BLCA	Tumor	TCGA-DK-A1A5-01A	0.151687
BLCA	Tumor	TCGA-2F-A9KT-01A	0.220703
BLCA	Tumor	TCGA-GV-A3QG-01A	0.126457
BLCA	Tumor	TCGA-E7-A85H-01A	0.280921
BLCA	Tumor	TCGA-FD-A62S-01A	0.092669
BLCA	Tumor	TCGA-DK-A3X2-01A	0.311908
BLCA	Tumor	TCGA-HQ-A2OE-01A	0.323075
BLCA	Tumor	TCGA-DK-AA71-01A	0.24159
BLCA	Tumor	TCGA-XF-A8HE-01A	0.381725
BLCA	Tumor	TCGA-XF-A8HB-01A	0.0364714
BLCA	Tumor	TCGA-E7-A6ME-01A	0.201698
BLCA	Tumor	TCGA-K4-A54R-01A	0.34085
BLCA	Tumor	TCGA-FD-A3SO-01A	0.382715
BLCA	Tumor	TCGA-XF-AAN5-01A	0.105243
BLCA	Tumor	TCGA-BT-A0YX-01A	0.320261
BLCA	Tumor	TCGA-FD-A5BU-01A	0.142653
BLCA	Tumor	TCGA-DK-A3IL-01A	0.421695
BLCA	Tumor	TCGA-4Z-AA81-01A	0.0867521
BLCA	Tumor	TCGA-K4-A5RJ-01A	0.301987
BLCA	Tumor	TCGA-BT-A20W-01A	0.264917
BLCA	Tumor	TCGA-UY-A9PE-01A	0.208502
BLCA	Tumor	TCGA-ZF-AA5N-01A	0.233056
BLCA	Tumor	TCGA-CF-A8HY-01A	0.326884
BLCA	Tumor	TCGA-BT-A20O-01A	0.179557
BLCA	Tumor	TCGA-XF-A9SV-01A	0.0724013
BLCA	Tumor	TCGA-G2-A2EC-01A	0.11643
BLCA	Tumor	TCGA-CF-A9FH-01A	0.855709
BLCA	Tumor	TCGA-CF-A5UA-01A	0.424276
BLCA	Tumor	TCGA-FD-A5BV-01A	0.120008
BLCA	Tumor	TCGA-CF-A1HR-01A	0.117052
BLCA	Tumor	TCGA-GV-A3QK-01B	0.129907
BLCA	Tumor	TCGA-K4-A3WS-01A	0.138298
BLCA	Tumor	TCGA-DK-A1AF-01A	0.106567
BLCA	Tumor	TCGA-ZF-A9RM-01A	0.300893
BLCA	Tumor	TCGA-FD-A43P-01A	0.240682
BLCA	Tumor	TCGA-FT-A61P-01A	0.446443
BLCA	Tumor	TCGA-BL-A0C8-01B	0.448777
BLCA	Tumor	TCGA-GC-A6I1-01A	0.38648
BLCA	Tumor	TCGA-FT-A3EE-01A	0.126154
BLCA	Tumor	TCGA-GV-A3QI-01A	0.555397
BLCA	Tumor	TCGA-G2-A2EF-01A	0.320474
BLCA	Tumor	TCGA-ZF-AA52-01A	0.140773
BLCA	Tumor	TCGA-K4-A4AB-01B	0.274301
BLCA	Tumor	TCGA-ZF-A9R1-01A	0.339342
BLCA	Tumor	TCGA-UY-A9PA-01A	0.265328
BLCA	Tumor	TCGA-UY-A8OD-01A	0.16908
BLCA	Tumor	TCGA-LC-A66R-01A	0.325121
BLCA	Tumor	TCGA-E7-A97P-01A	0.224248
BLCA	Tumor	TCGA-ZF-A9RE-01A	0.793511
BLCA	Tumor	TCGA-FD-A3NA-01A	0.356621
BLCA	Tumor	TCGA-ZF-AA4R-01A	0.333952
BLCA	Tumor	TCGA-UY-A78P-01A	0.118749
BLCA	Tumor	TCGA-DK-A3IN-01A	0.375746
BLCA	Tumor	TCGA-FD-A6TI-01A	0.123557
BLCA	Tumor	TCGA-GD-A3OQ-01A	0.332757
BLCA	Tumor	TCGA-FD-A5BX-01A	0.159858
BLCA	Tumor	TCGA-DK-A3X1-01A	0.365105
BLCA	Tumor	TCGA-K4-AAQO-01A	0.107501
BLCA	Tumor	TCGA-ZF-AA4W-01A	0.590123
BLCA	Tumor	TCGA-4Z-AA82-01A	0.224407
BLCA	Tumor	TCGA-K4-A6FZ-01A	0.346817
BLCA	Tumor	TCGA-BT-A2LB-01A	0.185647
BLCA	Tumor	TCGA-G2-AA3D-01A	0.283572
BLCA	Tumor	TCGA-GU-A42P-01A	0.363198
BLCA	Tumor	TCGA-DK-A2I6-01A	0.241809
BLCA	Tumor	TCGA-CU-A3QU-01A	0.139308
BLCA	Tumor	TCGA-GC-A4ZW-01A	0.21383
BLCA	Tumor	TCGA-BT-A20U-01A	0.300947
BLCA	Tumor	TCGA-XF-A9SH-01A	0.209533
BLCA	Tumor	TCGA-2F-A9KO-01A	0.173776
BLCA	Tumor	TCGA-DK-A1A7-01A	0.157507
BLCA	Tumor	TCGA-UY-A78N-01A	0.527072
BLCA	Tumor	TCGA-4Z-AA7R-01A	0.759588
BLCA	Tumor	TCGA-C4-A0F0-01A	0.414522
BLCA	Tumor	TCGA-DK-AA6X-01A	0.504759
BLCA	Tumor	TCGA-XF-AAMT-01A	0.36942
BLCA	Tumor	TCGA-ZF-AA54-01A	0.18039
BLCA	Tumor	TCGA-E7-A5KF-01A	0.488605
BLCA	Tumor	TCGA-DK-A3IS-01A	0.316544
BLCA	Tumor	TCGA-DK-A1AC-01A	0.363985
BLCA	Tumor	TCGA-S5-A6DX-01A	0.0988094
BLCA	Tumor	TCGA-XF-AAMR-01A	0.105128
BLCA	Tumor	TCGA-4Z-AA86-01A	0.203488
BLCA	Tumor	TCGA-GU-A762-01A	0.0875571
PRAD	Tumor	TCGA-SU-A7E7-01A	0.317097
PRAD	Tumor	TCGA-XJ-A83H-01A	0.386631
PRAD	Tumor	TCGA-VN-A88M-01A	0.681755
PRAD	Tumor	TCGA-XK-AAJU-01A	0.312029
PRAD	Tumor	TCGA-EJ-7312-01B	0.539508
PRAD	Tumor	TCGA-YL-A9WL-01A	0.961908
PRAD	Tumor	TCGA-ZG-A9KY-01A	0.330892
PRAD	Tumor	TCGA-KK-A8ID-01A	0.467034
PRAD	Tumor	TCGA-CH-5754-01A	0.466941
PRAD	Tumor	TCGA-2A-AAYF-01A	0.683908
PRAD	Tumor	TCGA-G9-6377-01A	0.383828
PRAD	Tumor	TCGA-KK-A59V-01A	0.55233
PRAD	Tumor	TCGA-J4-A83I-01A	0.519275
PRAD	Tumor	TCGA-X4-A8KQ-01A	0.289097
PRAD	Tumor	TCGA-J9-A8CK-01A	0.46744
PRAD	Tumor	TCGA-EJ-A46H-01A	0.167384
PRAD	Tumor	TCGA-EJ-7115-01A	0.484878
PRAD	Tumor	TCGA-J9-A52B-01A	0.294
PRAD	Tumor	TCGA-HC-8257-01A	0.242846
PRAD	Tumor	TCGA-EJ-7325-01B	0.682903
PRAD	Tumor	TCGA-HC-7818-01A	0.337614
PRAD	Tumor	TCGA-CH-5751-01A	0.728821
PRAD	Tumor	TCGA-EJ-5497-01A	0.376685
PRAD	Tumor	TCGA-HC-A76X-01A	0.769327
PRAD	Tumor	TCGA-V1-A9OX-01A	0.314705
PRAD	Tumor	TCGA-EJ-5508-01A	0.330479
PRAD	Tumor	TCGA-YL-A8S8-01A	0.176336
PRAD	Tumor	TCGA-FC-7961-01A	0.150983
PRAD	Tumor	TCGA-HC-7232-01A	0.285957
PRAD	Tumor	TCGA-ZG-A9L4-01A	0.334003
PRAD	Tumor	TCGA-M7-A722-01A	0.639602
PRAD	Tumor	TCGA-VP-AA1N-01A	0.248236
PRAD	Tumor	TCGA-V1-A9ZK-01A	0.396648
PRAD	Tumor	TCGA-V1-A9OL-01A	0.336083
PRAD	Tumor	TCGA-VP-A87C-01A	0.202636
PRAD	Tumor	TCGA-CH-5748-01A	0.484253
PRAD	Tumor	TCGA-ZG-A9L9-01A	0.268534
PRAD	Tumor	TCGA-HC-8262-01A	0.357028
PRAD	Tumor	TCGA-V1-A9O5-06A	0.244603
PRAD	Tumor	TCGA-KK-A6E1-01A	0.76106
PRAD	Tumor	TCGA-J9-A8CN-01A	0.309695
PRAD	Tumor	TCGA-G9-6384-01A	0.385725
PRAD	Tumor	TCGA-HC-A9TH-01A	1.30226
PRAD	Tumor	TCGA-CH-5739-01A	0.387332
PRAD	Tumor	TCGA-YL-A9WY-01A	0.277792
PRAD	Tumor	TCGA-EJ-A65D-01A	0.640501
PRAD	Tumor	TCGA-XQ-A8TB-01A	0.617436
PRAD	Tumor	TCGA-EJ-A7NN-01A	0.280299
PRAD	Tumor	TCGA-J4-A83L-01A	0.416328
PRAD	Tumor	TCGA-KK-A8II-01A	0.560032
PRAD	Tumor	TCGA-G9-6339-01A	0.158941
PRAD	Tumor	TCGA-V1-A9ZI-01A	0.367806
PRAD	Tumor	TCGA-EJ-5524-01A	0.524371
PRAD	Tumor	TCGA-YL-A8HL-01A	0.402172
PRAD	Tumor	TCGA-HC-A8D1-01A	0.297433
PRAD	Tumor	TCGA-QU-A6IL-01A	0.424784
PRAD	Tumor	TCGA-HC-7213-01A	0.313111
PRAD	Tumor	TCGA-G9-6371-01A	0.334515
PRAD	Tumor	TCGA-YL-A9WK-01A	0.222887
PRAD	Tumor	TCGA-EJ-5494-01A	0.22355
PRAD	Tumor	TCGA-V1-A8X3-01A	0.33261
PRAD	Tumor	TCGA-G9-6385-01A	0.230969
PRAD	Tumor	TCGA-EJ-5499-01A	0.327759
PRAD	Tumor	TCGA-KC-A7F3-01A	0.244232
PRAD	Tumor	TCGA-G9-6356-01A	0.364205
PRAD	Tumor	TCGA-HC-7738-01A	0.419531
PRAD	Tumor	TCGA-J4-A67R-01A	0.419297
PRAD	Tumor	TCGA-HI-7169-01A	0.140382
PRAD	Tumor	TCGA-XJ-A83G-01A	0.388357
PRAD	Tumor	TCGA-ZG-A8QZ-01A	0.247799
PRAD	Tumor	TCGA-V1-A9OH-01A	0.359201
PRAD	Tumor	TCGA-J4-A67K-01A	0.480205
PRAD	Tumor	TCGA-KC-A7FE-01A	0.368535
PRAD	Tumor	TCGA-V1-A8MK-01A	0.363131
PRAD	Tumor	TCGA-J4-A67O-01A	0.3453
PRAD	Tumor	TCGA-EJ-8470-01A	0.938611
PRAD	Tumor	TCGA-VN-A88O-01A	0.580889
PRAD	Tumor	TCGA-KK-A8IB-01A	0.225754
PRAD	Tumor	TCGA-HC-7750-01A	0.336792
PRAD	Tumor	TCGA-YL-A8SJ-01B	0.382971
PRAD	Tumor	TCGA-G9-6369-01A	0.211403
PRAD	Tumor	TCGA-HC-7740-01A	0.165041
PRAD	Tumor	TCGA-G9-7510-01A	0.236039
PRAD	Tumor	TCGA-EJ-7123-01A	0.307679
PRAD	Tumor	TCGA-EJ-A65B-01A	0.250902
PRAD	Tumor	TCGA-VP-A87J-01A	0.232334
PRAD	Tumor	TCGA-EJ-8472-01A	0.461896
PRAD	Tumor	TCGA-J4-A83M-01A	0.389023
PRAD	Tumor	TCGA-HC-7081-01A	0.726719
PRAD	Tumor	TCGA-KK-A8IH-01A	0.6917
PRAD	Tumor	TCGA-J4-A67Q-01A	0.312884
PRAD	Tumor	TCGA-EJ-5512-01A	0.343642
PRAD	Tumor	TCGA-HC-7817-01B	0.231803
PRAD	Tumor	TCGA-KK-A8I4-01A	0.436748
PRAD	Tumor	TCGA-HC-7212-01A	0.629021
PRAD	Tumor	TCGA-J4-A83J-01A	0.30617
PRAD	Tumor	TCGA-CH-5794-01A	0.44929
PRAD	Tumor	TCGA-EJ-A65G-01A	0.466602
PRAD	Tumor	TCGA-YL-A8HJ-01A	0.51824
PRAD	Tumor	TCGA-VN-A88K-01A	0.494576
PRAD	Tumor	TCGA-CH-5769-01A	0.634316
PRAD	Tumor	TCGA-KK-A7B0-01A	0.335455
PRAD	Tumor	TCGA-YL-A8HK-01A	0.61807
PRAD	Tumor	TCGA-CH-5743-01A	0.245963
PRAD	Tumor	TCGA-KK-A5A1-01A	0.385737
PRAD	Tumor	TCGA-HC-7821-01A	0.359573
PRAD	Tumor	TCGA-HC-A6AQ-01A	0.300491
PRAD	Tumor	TCGA-EJ-5501-01A	0.281239
PRAD	Tumor	TCGA-KK-A6DY-01A	0.517785
PRAD	Tumor	TCGA-KK-A6E7-01A	0.958732
PRAD	Tumor	TCGA-VN-A88P-01A	0.380765
PRAD	Tumor	TCGA-EJ-7125-01A	0.522489
PRAD	Tumor	TCGA-V1-A9ZR-01A	0.601354
PRAD	Tumor	TCGA-KK-A8IM-01A	0.613161
PRAD	Tumor	TCGA-H9-A6BY-01A	0.370328
PRAD	Tumor	TCGA-CH-5762-01A	0.31005
PRAD	Tumor	TCGA-G9-6343-01A	0.346799
PRAD	Tumor	TCGA-EJ-5515-01A	0.240662
PRAD	Tumor	TCGA-VN-A88I-01A	0.193854
PRAD	Tumor	TCGA-YL-A8HM-01A	0.248653
PRAD	Tumor	TCGA-HC-A6AN-01A	0.646927
PRAD	Tumor	TCGA-KC-A7F5-01A	0.357651
PRAD	Tumor	TCGA-KK-A8I9-01A	0.351151
PRAD	Tumor	TCGA-XJ-A9DI-01A	0.261798
PRAD	Tumor	TCGA-CH-5752-01A	0.472875
PRAD	Tumor	TCGA-J4-A67T-01A	0.378221
PRAD	Tumor	TCGA-CH-5737-01A	0.385838
PRAD	Tumor	TCGA-XJ-A83F-01A	0.857663
PRAD	Tumor	TCGA-2A-A8VL-01A	0.320653
PRAD	Tumor	TCGA-KK-A6E0-01A	0.264177
PRAD	Tumor	TCGA-CH-5768-01A	0.459884
PRAD	Tumor	TCGA-YL-A8S9-01A	0.545901
PRAD	Tumor	TCGA-ZG-A9MC-01A	0.232737
PRAD	Tumor	TCGA-ZG-A9L1-01A	0.365599
PRAD	Tumor	TCGA-G9-6342-01A	0.631052
PRAD	Tumor	TCGA-J9-A8CM-01A	0.396327
PRAD	Tumor	TCGA-HC-8213-01A	0.380204
PRAD	Tumor	TCGA-J4-8200-01A	0.505815
PRAD	Tumor	TCGA-KK-A59X-01A	0.377292
PRAD	Tumor	TCGA-V1-A8WN-01A	0.471851
PRAD	Tumor	TCGA-EJ-7328-01A	0.373768
PRAD	Tumor	TCGA-VP-A87K-01A	0.453864
PRAD	Tumor	TCGA-CH-5772-01A	0.416137
PRAD	Tumor	TCGA-CH-5745-01A	0.384502
PRAD	Tumor	TCGA-V1-A8MF-01A	0.454341
PRAD	Tumor	TCGA-YL-A8SH-01B	0.726693
PRAD	Tumor	TCGA-G9-6364-01A	0.371352
PRAD	Tumor	TCGA-EJ-A65E-01A	0.864708
PRAD	Tumor	TCGA-M7-A720-01A	0.269518
PRAD	Tumor	TCGA-ZG-A9LU-01A	0.256925
PRAD	Tumor	TCGA-M7-A71Y-01A	0.201058
PRAD	Tumor	TCGA-G9-7521-01A	0.208815
PRAD	Tumor	TCGA-2A-AAYO-01A	0.447503
PRAD	Tumor	TCGA-VP-A872-01A	0.225773
PRAD	Tumor	TCGA-2A-A8W3-01A	0.103525
PRAD	Tumor	TCGA-EJ-A8FO-01A	0.409697
PRAD	Tumor	TCGA-G9-6498-01A	0.614068
PRAD	Tumor	TCGA-G9-6366-01A	0.627418
PRAD	Tumor	TCGA-HC-A4ZV-01A	0.25356
PRAD	Tumor	TCGA-FC-A8O0-01A	0.436416
PRAD	Tumor	TCGA-G9-6338-01A	0.40311
PRAD	Tumor	TCGA-VP-A87H-01A	0.466966
PRAD	Tumor	TCGA-YL-A8SI-01A	0.494084
PRAD	Tumor	TCGA-V1-A9OF-01A	0.57814
PRAD	Tumor	TCGA-VN-A88N-01A	0.541094
PRAD	Tumor	TCGA-HC-8265-01A	0.468928
PRAD	Tumor	TCGA-HC-7819-01A	0.628405
PRAD	Tumor	TCGA-QU-A6IM-01A	0.134031
PRAD	Tumor	TCGA-QU-A6IP-01A	0.339079
PRAD	Tumor	TCGA-QU-A6IO-01A	0.536385
PRAD	Tumor	TCGA-YL-A8SA-01A	0.512579
PRAD	Tumor	TCGA-KK-A8IA-01A	0.397909
PRAD	Tumor	TCGA-KC-A7F6-01A	0.404926
PRAD	Tumor	TCGA-VN-A88R-01A	0.0963764
PRAD	Tumor	TCGA-KK-A8I8-01A	0.439536
PRAD	Tumor	TCGA-2A-AAYU-01A	0.552766
PRAD	Tumor	TCGA-HC-7211-01A	0.315265
PRAD	Tumor	TCGA-VN-A943-01A	0.535464
PRAD	Tumor	TCGA-EJ-5506-01A	0.324248
PRAD	Tumor	TCGA-KC-A7FA-01A	0.476676
PRAD	Tumor	TCGA-YL-A8SK-01B	0.233361
PRAD	Tumor	TCGA-CH-5740-01A	0.576992
PRAD	Tumor	TCGA-EJ-AB27-01A	0.379616
PRAD	Tumor	TCGA-HC-8259-01A	0.499494
PRAD	Tumor	TCGA-G9-6370-01A	0.19827
PRAD	Tumor	TCGA-EJ-7791-01A	0.312345
PRAD	Tumor	TCGA-G9-6354-01A	0.473206
PRAD	Tumor	TCGA-X4-A8KS-01A	0.340387
PRAD	Tumor	TCGA-HC-7752-01A	0.414506
PRAD	Tumor	TCGA-G9-A9S4-01A	0.289197
PRAD	Tumor	TCGA-HC-A631-01A	0.341722
PRAD	Tumor	TCGA-EJ-5527-01A	0.33337
PRAD	Tumor	TCGA-J4-AATZ-01A	0.568488
PRAD	Tumor	TCGA-VN-A88L-01A	0.216552
PRAD	Tumor	TCGA-ZG-A8QW-01A	0.473695
PRAD	Tumor	TCGA-G9-6494-01A	0.322787
PRAD	Tumor	TCGA-HC-8265-01B	1.14499
PRAD	Tumor	TCGA-EJ-5516-01A	0.596537
PRAD	Tumor	TCGA-2A-A8VT-01A	0.400173
PRAD	Tumor	TCGA-EJ-5502-01A	0.365592
PRAD	Tumor	TCGA-CH-5761-01A	0.46697
PRAD	Tumor	TCGA-EJ-A8FU-01A	0.234818
PRAD	Tumor	TCGA-G9-6363-01A	0.450903
PRAD	Tumor	TCGA-G9-6496-01A	0.396994
PRAD	Tumor	TCGA-ZG-A9LZ-01A	0.426146
PRAD	Tumor	TCGA-HC-A6AS-01A	0.401339
PRAD	Tumor	TCGA-XK-AAIW-01A	0.393434
PRAD	Tumor	TCGA-EJ-7797-01A	0.475743
PRAD	Tumor	TCGA-HC-7230-01A	0.306473
PRAD	Tumor	TCGA-J9-A8CL-01A	0.570252
PRAD	Tumor	TCGA-KK-A8IG-01A	0.20522
PRAD	Tumor	TCGA-HC-A6AO-01A	0.4
PRAD	Tumor	TCGA-HC-7749-01A	0.359352
PRAD	Tumor	TCGA-YL-A9WI-01A	0.248964
PRAD	Tumor	TCGA-EJ-5526-01A	0.495793
PRAD	Tumor	TCGA-HC-A6HY-01A	0.472019
PRAD	Tumor	TCGA-EJ-A46D-01A	0.515609
PRAD	Tumor	TCGA-HC-7740-01B	0.76388
PRAD	Tumor	TCGA-G9-A9S7-01A	0.634215
PRAD	Tumor	TCGA-EJ-7782-01A	0.780029
PRAD	Tumor	TCGA-G9-6332-01A	0.525974
PRAD	Tumor	TCGA-HC-8258-01B	0.863785
PRAD	Tumor	TCGA-EJ-5511-01A	0.220001
PRAD	Tumor	TCGA-H9-A6BX-01A	0.185154
PRAD	Tumor	TCGA-VP-A875-01A	0.468053
PRAD	Tumor	TCGA-J9-A8CP-01A	0.158834
PRAD	Tumor	TCGA-CH-5753-01A	0.398344
PRAD	Tumor	TCGA-HC-7744-01A	0.24821
PRAD	Tumor	TCGA-YJ-A8SW-01A	0.13053
PRAD	Tumor	TCGA-HC-7820-01A	0.459095
PRAD	Tumor	TCGA-J4-A83N-01A	0.430016
PRAD	Tumor	TCGA-KK-A6E8-01A	0.355304
PRAD	Tumor	TCGA-V1-A8MM-01A	0.521077
PRAD	Tumor	TCGA-HC-8264-01B	0.29569
PRAD	Tumor	TCGA-KK-A8IL-01A	0.277847
PRAD	Tumor	TCGA-EJ-7327-01A	0.356446
PRAD	Tumor	TCGA-XJ-A9DQ-01A	0.505648
PRAD	Tumor	TCGA-ZG-A9LN-01A	0.566934
PRAD	Tumor	TCGA-HC-8216-01A	0.377999
PRAD	Tumor	TCGA-KK-A7AY-01A	0.546931
PRAD	Tumor	TCGA-KC-A4BR-01A	0.290031
PRAD	Tumor	TCGA-KK-A6E3-01A	0.209295
PRAD	Tumor	TCGA-KK-A6E2-01A	0.467296
PRAD	Tumor	TCGA-EJ-A46E-01A	0.234887
PRAD	Tumor	TCGA-V1-A8MG-01A	0.383667
PRAD	Tumor	TCGA-WW-A8ZI-01A	1.04868
PRAD	Tumor	TCGA-KK-A7B4-01A	0.365193
PRAD	Tumor	TCGA-EJ-5498-01A	0.354006
PRAD	Tumor	TCGA-ZG-A9ND-01A	0.450493
PRAD	Tumor	TCGA-J9-A52C-01A	0.0990123
PRAD	Tumor	TCGA-V1-A9OT-01A	0.73716
PRAD	Tumor	TCGA-HC-7075-01A	0.300743
PRAD	Tumor	TCGA-ZG-A9NI-01A	0.404517
PRAD	Tumor	TCGA-HC-7745-01A	0.325543
PRAD	Tumor	TCGA-FC-A66V-01A	0.205663
PRAD	Tumor	TCGA-M7-A724-01A	0.255372
PRAD	Tumor	TCGA-M7-A721-01A	0.421953
PRAD	Tumor	TCGA-HI-7170-01A	0.327987
PRAD	Tumor	TCGA-XK-AAJT-01A	0.247075
PRAD	Tumor	TCGA-KK-A8IK-01A	0.435829
PRAD	Tumor	TCGA-ZG-A9L6-01A	0.193872
PRAD	Tumor	TCGA-VP-A87D-01A	0.519272
PRAD	Tumor	TCGA-XK-AAIV-01A	0.194061
PRAD	Tumor	TCGA-EJ-A8FP-01A	0.252822
PRAD	Tumor	TCGA-HC-A8CY-01A	0.614083
PRAD	Tumor	TCGA-V1-A9O9-01A	0.767219
PRAD	Tumor	TCGA-EJ-A7NJ-01A	0.366148
PRAD	Tumor	TCGA-HC-7210-01A	0.27973
PRAD	Tumor	TCGA-HC-8258-01A	0.304649
PRAD	Tumor	TCGA-KK-A7AW-01A	0.238091
PRAD	Tumor	TCGA-G9-6379-01A	0.436406
PRAD	Tumor	TCGA-XK-AAJR-01A	0.274602
PRAD	Tumor	TCGA-V1-A9Z9-01A	0.267389
PRAD	Tumor	TCGA-HC-7077-01A	0.29856
PRAD	Tumor	TCGA-EJ-8474-01A	0.293535
PRAD	Tumor	TCGA-CH-5791-01A	0.38847
PRAD	Tumor	TCGA-CH-5764-01A	0.320239
PRAD	Tumor	TCGA-HC-A8D0-01A	0.368908
PRAD	Tumor	TCGA-J4-A83K-01A	0.407597
PRAD	Tumor	TCGA-EJ-A46B-01A	0.263735
PRAD	Tumor	TCGA-Y6-A9XI-01A	0.522479
PRAD	Tumor	TCGA-EJ-A7NH-01A	0.397614
PRAD	Tumor	TCGA-HC-8256-01A	0.393392
PRAD	Tumor	TCGA-EJ-A7NG-01A	0.338697
PRAD	Tumor	TCGA-KC-A4BV-01A	0.355424
PRAD	Tumor	TCGA-YL-A8HO-01A	0.170382
PRAD	Tumor	TCGA-J9-A52D-01A	1.0084
PRAD	Tumor	TCGA-ZG-A9M4-01A	0.192028
PRAD	Tumor	TCGA-CH-5738-01A	0.459224
PRAD	Tumor	TCGA-V1-A8WS-01A	0.239933
PRAD	Tumor	TCGA-V1-A8ML-01A	0.394019
PRAD	Tumor	TCGA-HC-A48F-01A	0.826785
PRAD	Tumor	TCGA-YL-A8SL-01B	0.720978
PRAD	Tumor	TCGA-EJ-A65J-01A	0.438418
PRAD	Tumor	TCGA-G9-6373-01A	0.350883
PRAD	Tumor	TCGA-EJ-5532-01A	0.4953
PRAD	Tumor	TCGA-CH-5767-01A	0.16428
PRAD	Tumor	TCGA-G9-6362-01A	0.581751
PRAD	Tumor	TCGA-HC-7231-01A	0.565872
PRAD	Tumor	TCGA-YL-A9WJ-01A	0.665623
PRAD	Tumor	TCGA-M7-A723-01A	0.248449
PRAD	Tumor	TCGA-HC-A632-01A	0.212683
PRAD	Tumor	TCGA-EJ-7793-01A	0.246685
PRAD	Tumor	TCGA-V1-A9OQ-01A	0.325275
PRAD	Tumor	TCGA-HC-7736-01A	0.259667
PRAD	Tumor	TCGA-EJ-7321-01A	0.367461
PRAD	Tumor	TCGA-ZG-A8QX-01A	0.518699
PRAD	Tumor	TCGA-KK-A6E4-01A	0.199825
PRAD	Tumor	TCGA-G9-7523-01A	0.283581
PRAD	Tumor	TCGA-V1-A9O5-01A	0.271706
PRAD	Tumor	TCGA-EJ-7784-01A	0.180424
PRAD	Tumor	TCGA-V1-A9OA-01A	0.555612
PRAD	Tumor	TCGA-G9-6336-01A	0.370567
PRAD	Tumor	TCGA-CH-5741-01A	1.04089
PRAD	Tumor	TCGA-H9-7775-01A	0.407744
PRAD	Tumor	TCGA-G9-7522-01A	0.417295
PRAD	Tumor	TCGA-KK-A6E6-01A	0.442408
PRAD	Tumor	TCGA-ZG-A8QY-01A	0.303653
PRAD	Tumor	TCGA-J4-A6G1-01A	0.40342
PRAD	Tumor	TCGA-KK-A7B2-01A	0.389235
PRAD	Tumor	TCGA-G9-6347-01A	0.242637
PRAD	Tumor	TCGA-VP-A87B-01A	0.229765
PRAD	Tumor	TCGA-CH-5744-01A	0.418509
PRAD	Tumor	TCGA-V1-A8WW-01A	0.809034
PRAD	Tumor	TCGA-EJ-A8FS-01A	0.65114
PRAD	Tumor	TCGA-EJ-5522-01A	0.333079
PRAD	Tumor	TCGA-EJ-8469-01A	0.873632
PRAD	Tumor	TCGA-KC-A7FD-01A	0.434722
PRAD	Tumor	TCGA-CH-5792-01A	0.250311
PRAD	Tumor	TCGA-HC-A76W-01A	0.262069
PRAD	Tumor	TCGA-EJ-5496-01A	0.391947
PRAD	Tumor	TCGA-EJ-5503-01A	0.192079
PRAD	Tumor	TCGA-CH-5763-01A	0.227922
PRAD	Tumor	TCGA-HC-7747-01A	0.251349
PRAD	Tumor	TCGA-V1-A9Z7-01A	0.222416
PRAD	Tumor	TCGA-KK-A7AU-01A	0.788943
PRAD	Tumor	TCGA-ZG-A9LB-01A	0.116384
PRAD	Tumor	TCGA-2A-A8VV-01A	0.451335
PRAD	Tumor	TCGA-EJ-7317-01A	0.430267
PRAD	Tumor	TCGA-KK-A6E5-01A	0.301733
PRAD	Tumor	TCGA-KK-A8I5-01A	0.612042
PRAD	Tumor	TCGA-EJ-5542-01A	0.304692
PRAD	Tumor	TCGA-HC-A6AL-01A	0.348324
PRAD	Tumor	TCGA-J4-A67L-01A	0.394764
PRAD	Tumor	TCGA-HC-7209-01A	0.797176
PRAD	Tumor	TCGA-EJ-5530-01A	0.503985
PRAD	Tumor	TCGA-HC-A6AP-01A	0.274667
PRAD	Tumor	TCGA-CH-5789-01A	0.328255
PRAD	Tumor	TCGA-V1-A9O7-01A	0.145291
PRAD	Tumor	TCGA-EJ-A8FN-01A	0.429776
PRAD	Tumor	TCGA-FC-A5OB-01A	0.55728
PRAD	Tumor	TCGA-KK-A8I6-01A	0.56256
PRAD	Tumor	TCGA-EJ-7783-01A	0.394839
PRAD	Tumor	TCGA-J4-A67N-01A	0.267961
PRAD	Tumor	TCGA-KK-A59Z-01A	0.163119
PRAD	Tumor	TCGA-J4-A67M-01A	0.192708
PRAD	Tumor	TCGA-EJ-5507-01A	0.711426
PRAD	Tumor	TCGA-EJ-5495-01A	0.416047
PRAD	Tumor	TCGA-HC-7737-01A	0.382536
PRAD	Tumor	TCGA-2A-A8VX-01A	0.376298
PRAD	Tumor	TCGA-V1-A8WL-01A	0.398336
PRAD	Tumor	TCGA-EJ-A46F-01A	0.515485
PRAD	Tumor	TCGA-VP-A876-01A	0.632368
PRAD	Tumor	TCGA-G9-7509-01A	0.441171
PRAD	Tumor	TCGA-HC-8266-01A	0.314122
PRAD	Tumor	TCGA-G9-6378-01A	0.44921
PRAD	Tumor	TCGA-FC-A4JI-01A	0.270637
PRAD	Tumor	TCGA-KK-A59Y-01A	0.702534
PRAD	Tumor	TCGA-EJ-7218-01B	0.329704
PRAD	Tumor	TCGA-HI-7168-01A	0.231834
PRAD	Tumor	TCGA-V1-A8WV-01A	0.350166
PRAD	Tumor	TCGA-EJ-A65M-01A	0.279417
PRAD	Tumor	TCGA-YL-A8SQ-01B	0.440279
PRAD	Tumor	TCGA-FC-7708-01A	0.325459
PRAD	Tumor	TCGA-KK-A7AQ-01A	0.321993
PRAD	Tumor	TCGA-EJ-7785-01A	0.457451
PRAD	Tumor	TCGA-EJ-A46G-01A	0.573453
PRAD	Tumor	TCGA-CH-5766-01A	0.280594
PRAD	Tumor	TCGA-G9-6333-01A	0.269974
PRAD	Tumor	TCGA-YL-A8SB-01A	0.286935
PRAD	Tumor	TCGA-YL-A8SR-01B	0.680413
PRAD	Tumor	TCGA-QU-A6IN-01A	0.570874
PRAD	Tumor	TCGA-TK-A8OK-01A	0.300733
PRAD	Tumor	TCGA-ZG-A9L5-01A	0.0943277
PRAD	Tumor	TCGA-M7-A725-01A	0.241624
PRAD	Tumor	TCGA-CH-5790-01A	0.240826
PRAD	Tumor	TCGA-G9-6351-01A	0.301319
PRAD	Tumor	TCGA-XK-AAK1-01A	0.489189
PRAD	Tumor	TCGA-EJ-7331-01A	0.34536
PRAD	Tumor	TCGA-EJ-5509-01A	0.390002
PRAD	Tumor	TCGA-G9-A9S0-01A	0.6501
PRAD	Tumor	TCGA-EJ-5519-01A	0.146722
PRAD	Tumor	TCGA-YL-A8SP-01B	0.390864
PRAD	Tumor	TCGA-G9-7525-01A	0.135041
PRAD	Tumor	TCGA-EJ-7318-01B	0.287181
PRAD	Tumor	TCGA-HC-A9TE-01A	0.250885
PRAD	Tumor	TCGA-J4-AAU2-01A	0.435243
PRAD	Tumor	TCGA-KK-A7AZ-01A	0.492906
PRAD	Tumor	TCGA-EJ-7330-01A	0.145244
PRAD	Tumor	TCGA-G9-6367-01A	0.190364
PRAD	Tumor	TCGA-HC-7079-01A	0.349711
PRAD	Tumor	TCGA-EJ-7789-01A	0.323732
PRAD	Tumor	TCGA-YL-A8SC-01A	0.241926
PRAD	Tumor	TCGA-HC-7233-01A	0.447075
PRAD	Tumor	TCGA-XK-AAIR-01A	0.229245
PRAD	Tumor	TCGA-G9-6361-01A	0.420962
PRAD	Tumor	TCGA-HC-8260-01A	0.415149
PRAD	Tumor	TCGA-HI-7171-01A	0.419459
PRAD	Tumor	TCGA-EJ-A6RC-01A	0.417401
PRAD	Tumor	TCGA-EJ-A65F-01A	0.491314
PRAD	Tumor	TCGA-XQ-A8TA-01A	0.958629
PRAD	Tumor	TCGA-KK-A8IF-01A	0.291349
PRAD	Tumor	TCGA-M7-A71Z-01A	0.305971
PRAD	Tumor	TCGA-EJ-7315-01A	0.487702
PRAD	Tumor	TCGA-2A-A8W1-01A	0.385359
PRAD	Tumor	TCGA-HC-A6HX-01A	0.316688
PRAD	Tumor	TCGA-KK-A8I7-01A	0.257992
PRAD	Tumor	TCGA-KK-A7B1-01A	0.825534
PRAD	Tumor	TCGA-KK-A7AP-01A	0.397792
PRAD	Tumor	TCGA-VP-A87E-01A	0.312004
PRAD	Tumor	TCGA-EJ-A6RA-01A	0.336812
PRAD	Tumor	TCGA-G9-6348-01A	0.324983
PRAD	Tumor	TCGA-CH-5765-01A	0.26595
PRAD	Tumor	TCGA-G9-7519-01A	0.512582
PRAD	Tumor	TCGA-EJ-8468-01A	0.177039
PRAD	Tumor	TCGA-J4-8198-01A	0.747706
PRAD	Tumor	TCGA-KK-A7AV-01A	0.448652
PRAD	Tumor	TCGA-XK-AAJ3-01A	0.523713
PRAD	Tumor	TCGA-ZG-A9LM-01A	0.36267
PRAD	Tumor	TCGA-V1-A8MU-01A	0.548022
PRAD	Tumor	TCGA-EJ-5505-01A	0.437494
PRAD	Tumor	TCGA-MG-AAMC-01A	0.703171
PRAD	Tumor	TCGA-CH-5750-01A	0.377965
PRAD	Tumor	TCGA-EJ-7788-01A	0.243533
PRAD	Tumor	TCGA-J4-AATV-01A	0.4274
PRAD	Tumor	TCGA-XK-AAJP-01A	0.337804
PRAD	Tumor	TCGA-KK-A7B3-01A	0.404321
PRAD	Tumor	TCGA-CH-5746-01A	0.454305
PRAD	Tumor	TCGA-EJ-5531-01A	0.176987
PRAD	Tumor	TCGA-V1-A9Z8-01A	0.488311
PRAD	Tumor	TCGA-G9-6499-01A	0.31795
PRAD	Tumor	TCGA-CH-5788-01A	0.463775
PRAD	Tumor	TCGA-EJ-A7NF-01A	0.468416
PRAD	Tumor	TCGA-HC-7748-01A	0.335812
PRAD	Tumor	TCGA-ZG-A9N3-01A	0.172312
PRAD	Tumor	TCGA-EJ-A7NM-01A	0.436975
PRAD	Tumor	TCGA-YL-A9WX-01A	0.350511
PRAD	Tumor	TCGA-EJ-7794-01A	0.32275
PRAD	Tumor	TCGA-J4-A67S-01A	0.606672
PRAD	Tumor	TCGA-G9-6329-01A	0.370805
PRAD	Tumor	TCGA-EJ-7786-01A	0.360897
PRAD	Tumor	TCGA-XJ-A9DX-01A	0.380503
PRAD	Tumor	TCGA-YL-A8SO-01B	0.225621
PRAD	Tumor	TCGA-Y6-A8TL-01A	0.529675
PRAD	Tumor	TCGA-EJ-5517-01A	0.438435
PRAD	Tumor	TCGA-4L-AA1F-01A	0.811748
PRAD	Tumor	TCGA-FC-A6HD-01A	0.402606
PRAD	Tumor	TCGA-ZG-A9LY-01A	0.138284
PRAD	Tumor	TCGA-KK-A8IC-01A	0.427517
PRAD	Tumor	TCGA-EJ-7781-01A	0.589201
PRAD	Tumor	TCGA-G9-6365-01A	0.32149
PRAD	Tumor	TCGA-XA-A8JR-01A	0.493599
PRAD	Tumor	TCGA-TP-A8TV-01A	0.322724
PRAD	Tumor	TCGA-J4-A6M7-01A	0.496389
PRAD	Tumor	TCGA-KC-A4BL-01A	0.27385
PRAD	Tumor	TCGA-HC-7080-01A	0.178828
PRAD	Tumor	TCGA-EJ-A7NK-01A	0.34921
PRAD	Tumor	TCGA-V1-A9ZG-01A	0.283832
PRAD	Tumor	TCGA-HC-8261-01A	0.440023
PRAD	Tumor	TCGA-XJ-A9DK-01A	0.443512
PRAD	Tumor	TCGA-EJ-5510-01A	0.26611
PRAD	Tumor	TCGA-YL-A9WH-01A	0.542273
PRAD	Tumor	TCGA-VN-A88Q-01A	0.580059
PRAD	Tumor	TCGA-V1-A9OY-01A	0.516991
PRAD	Tumor	TCGA-KC-A4BN-01A	0.517797
PRAD	Tumor	TCGA-HC-7078-01A	0.36665
PRAD	Tumor	TCGA-EJ-7792-01A	0.277659
PRAD	Tumor	TCGA-G9-6353-01A	0.303257
PRAD	Tumor	TCGA-J9-A52E-01A	0.582356
PRAD	Tumor	TCGA-EJ-7314-01A	0.394273
PRAD	Tumor	TCGA-EJ-5521-01A	0.495937
PRAD	Tumor	TCGA-EJ-5518-01A	0.40263
PRAD	Tumor	TCGA-EJ-AB20-01A	0.136269
PRAD	Tumor	TCGA-EJ-5504-01A	0.203251
PRAD	Tumor	TCGA-CH-5771-01A	0.363906
PRAD	Tumor	TCGA-XK-AAJA-01A	0.695532
PRAD	Tumor	TCGA-TP-A8TT-01A	0.545595
PRAD	Tumor	TCGA-VP-A879-01A	0.319901
PRAD	Tumor	TCGA-KK-A8IJ-01A	0.378356
PRAD	Tumor	TCGA-ZG-A9L2-01A	0.35443
PRAD	Tumor	TCGA-EJ-5514-01A	0.221195
PRAD	Tumor	TCGA-EJ-A46I-01A	0.35045
PRAD	Tumor	TCGA-ZG-A9LS-01A	0.28423
PRAD	Tumor	TCGA-EJ-5525-01A	0.455055
PRAD	Tumor	TCGA-2A-A8VO-01A	0.513047
PRAD	Tumor	TCGA-HC-7742-01A	0.313234
PRAD	Tumor	TCGA-ZG-A9L0-01A	0.288315
PRAD	Tumor	TCGA-J4-A6G3-01A	0.290273
PRAD	Tumor	TCGA-VP-A878-01A	0.242157
CESC	Tumor	TCGA-VS-A8EK-01A	0.26873
CESC	Tumor	TCGA-LP-A7HU-01A	0.266627
CESC	Tumor	TCGA-DG-A2KH-01A	0.262523
CESC	Tumor	TCGA-VS-A8EJ-01A	0.401977
CESC	Tumor	TCGA-EX-A3L1-01A	0.549941
CESC	Tumor	TCGA-UC-A7PF-01A	0.234926
CESC	Tumor	TCGA-4J-AA1J-01A	0.221518
CESC	Tumor	TCGA-LP-A4AX-01A	0.288172
CESC	Tumor	TCGA-JX-A3PZ-01A	0.377244
CESC	Tumor	TCGA-ZJ-AAXU-01A	0.5866
CESC	Tumor	TCGA-ZJ-AAX4-01A	0.178189
CESC	Tumor	TCGA-VS-A9V4-01A	0.511547
CESC	Tumor	TCGA-EX-A1H6-01B	0.123469
CESC	Tumor	TCGA-DS-A5RQ-01A	0.127904
CESC	Tumor	TCGA-EA-A1QT-01A	0.35288
CESC	Tumor	TCGA-EX-A69M-01A	0.178973
CESC	Tumor	TCGA-FU-A3TQ-01A	0.344707
CESC	Tumor	TCGA-EA-A43B-01A	0.171761
CESC	Tumor	TCGA-IR-A3LB-01A	0.156899
CESC	Tumor	TCGA-VS-A9UO-01A	0.219365
CESC	Tumor	TCGA-Q1-A6DV-01A	0.606999
CESC	Tumor	TCGA-JW-A5VI-01A	0.230835
CESC	Tumor	TCGA-EK-A2RE-01A	0.472347
CESC	Tumor	TCGA-IR-A3LI-01A	0.355676
CESC	Tumor	TCGA-DS-A0VM-01A	0.122076
CESC	Tumor	TCGA-EK-A2RN-01A	0.027182
CESC	Tumor	TCGA-EA-A439-01A	0.324117
CESC	Tumor	TCGA-C5-A1BF-01B	0.355722
CESC	Tumor	TCGA-UC-A7PG-06A	0.158809
CESC	Tumor	TCGA-EK-A2PM-01A	0.23634
CESC	Tumor	TCGA-C5-A2M2-01A	0.564218
CESC	Tumor	TCGA-VS-A9UM-01A	0.369413
CESC	Tumor	TCGA-VS-A94Z-01A	0.236546
CESC	Tumor	TCGA-MY-A5BF-01A	0.237513
CESC	Tumor	TCGA-EK-A2PG-01A	0.675968
CESC	Tumor	TCGA-EK-A2RK-01A	0.930622
CESC	Tumor	TCGA-VS-A954-01A	0.422612
CESC	Tumor	TCGA-VS-A9U5-01A	0.289278
CESC	Tumor	TCGA-DS-A7WF-01A	0.428586
CESC	Tumor	TCGA-EA-A5ZF-01A	0.138412
CESC	Tumor	TCGA-C5-A1BI-01B	0.0954966
CESC	Tumor	TCGA-VS-A9UQ-01A	0.160126
CESC	Tumor	TCGA-MA-AA41-01A	0.485984
CESC	Tumor	TCGA-EK-A2RM-01A	0.258391
CESC	Tumor	TCGA-C5-A7CL-01A	0.920387
CESC	Tumor	TCGA-C5-A1BQ-01C	0.616604
CESC	Tumor	TCGA-DG-A2KL-01A	0.142879
CESC	Tumor	TCGA-Q1-A73O-01A	0.242676
CESC	Tumor	TCGA-ZJ-AAX8-01A	0.486364
CESC	Tumor	TCGA-MA-AA3Y-01A	0.240565
CESC	Tumor	TCGA-C5-A2LX-01A	0.479101
CESC	Tumor	TCGA-DS-A1O9-01A	0.251878
CESC	Tumor	TCGA-EA-A50E-01A	0.486565
CESC	Tumor	TCGA-UC-A7PI-01A	0.286424
CESC	Tumor	TCGA-C5-A7UH-01A	0.487949
CESC	Tumor	TCGA-C5-A7CM-01A	0.857023
CESC	Tumor	TCGA-HM-A4S6-01A	0.433406
CESC	Tumor	TCGA-EK-A2H1-01A	0.681275
CESC	Tumor	TCGA-C5-A3HL-01A	0.612945
CESC	Tumor	TCGA-MY-A913-01A	0.45612
CESC	Tumor	TCGA-C5-A1M9-01A	0.382756
CESC	Tumor	TCGA-C5-A7UC-01A	0.395554
CESC	Tumor	TCGA-VS-A9UI-01A	0.29909
CESC	Tumor	TCGA-DR-A0ZM-01A	0.39325
CESC	Tumor	TCGA-IR-A3L7-01A	0.218234
CESC	Tumor	TCGA-C5-A1M8-01A	0.205917
CESC	Tumor	TCGA-VS-A9UZ-01A	0.131019
CESC	Tumor	TCGA-DS-A3LQ-01A	0.16432
CESC	Tumor	TCGA-PN-A8MA-01A	0.207135
CESC	Tumor	TCGA-C5-A7CK-01A	0.402392
CESC	Tumor	TCGA-DS-A1OC-01A	0.212784
CESC	Tumor	TCGA-C5-A1MK-01A	0.321139
CESC	Tumor	TCGA-JW-A5VJ-01A	0.303262
CESC	Tumor	TCGA-EK-A3GK-01A	0.295222
CESC	Tumor	TCGA-VS-A9UL-01A	1.05853
CESC	Tumor	TCGA-ZJ-AAXA-01A	0.218889
CESC	Tumor	TCGA-JW-AAVH-01A	0.373266
CESC	Tumor	TCGA-EA-A78R-01A	0.421641
CESC	Tumor	TCGA-VS-A8QM-01A	0.183225
CESC	Tumor	TCGA-JW-A852-01A	0.320513
CESC	Tumor	TCGA-MY-A5BD-01A	0.122736
CESC	Tumor	TCGA-VS-A9UB-01A	0.737309
CESC	Tumor	TCGA-C5-A1ME-01A	0.0895222
CESC	Tumor	TCGA-UC-A7PD-01A	0.490108
CESC	Tumor	TCGA-IR-A3LC-01A	0.11193
CESC	Tumor	TCGA-DS-A1OD-01A	0.216911
CESC	Tumor	TCGA-VS-A952-01A	0.369485
CESC	Tumor	TCGA-VS-A8QH-01A	0.0611029
CESC	Tumor	TCGA-VS-A9UV-01A	0.192775
CESC	Tumor	TCGA-VS-A959-01A	0.52353
CESC	Tumor	TCGA-VS-A957-01A	0.887479
CESC	Tumor	TCGA-VS-A9UT-01A	0.174544
CESC	Tumor	TCGA-VS-A953-01A	0.149991
CESC	Tumor	TCGA-EK-A2R7-01A	0.162213
CESC	Tumor	TCGA-C5-A1MF-01A	0.182377
CESC	Tumor	TCGA-C5-A1BM-01A	0.308165
CESC	Tumor	TCGA-EK-A2IP-01A	0.53565
CESC	Tumor	TCGA-ZJ-AAXD-01A	0.342373
CESC	Tumor	TCGA-C5-A8YT-01A	0.245901
CESC	Tumor	TCGA-VS-A8EG-01A	0.510404
CESC	Tumor	TCGA-JW-A69B-01A	0.460486
CESC	Tumor	TCGA-EA-A556-01A	0.482204
CESC	Tumor	TCGA-VS-A9UP-01A	0.326907
CESC	Tumor	TCGA-C5-A2LZ-01A	0.371601
CESC	Tumor	TCGA-C5-A8XH-01A	0.244863
CESC	Tumor	TCGA-VS-A9UH-01A	0.42472
CESC	Tumor	TCGA-EA-A4BA-01A	0.522638
CESC	Tumor	TCGA-C5-A1M6-01A	0.611713
CESC	Tumor	TCGA-C5-A7CG-01A	0.133191
CESC	Tumor	TCGA-EA-A3HS-01A	0.503746
CESC	Tumor	TCGA-C5-A8XJ-01A	0.537353
CESC	Tumor	TCGA-VS-A9V5-01A	0.0889243
CESC	Tumor	TCGA-EK-A2RA-01A	0.202927
CESC	Tumor	TCGA-C5-A3HE-01A	0.381246
CESC	Tumor	TCGA-EA-A5ZE-01A	0.352545
CESC	Tumor	TCGA-C5-A7CH-01A	0.275673
CESC	Tumor	TCGA-DS-A0VK-01A	0.168395
CESC	Tumor	TCGA-C5-A8ZZ-01A	0.496762
CESC	Tumor	TCGA-BI-A20A-01A	0.0972302
CESC	Tumor	TCGA-DR-A0ZL-01A	0.264794
CESC	Tumor	TCGA-EK-A2H0-01A	1.17368
CESC	Tumor	TCGA-C5-A8YQ-01A	0.327975
CESC	Tumor	TCGA-EA-A3Y4-01A	0.200057
CESC	Tumor	TCGA-GH-A9DA-01A	0.140987
CESC	Tumor	TCGA-LP-A4AV-01A	0.275578
CESC	Tumor	TCGA-EK-A2IR-01A	0.31353
CESC	Tumor	TCGA-EK-A2R8-01A	0.541576
CESC	Tumor	TCGA-ZJ-AAXT-01A	0.244482
CESC	Tumor	TCGA-C5-A2M1-01A	0.284577
CESC	Tumor	TCGA-Q1-A73S-01A	0.512106
CESC	Tumor	TCGA-C5-A3HF-01A	0.306824
CESC	Tumor	TCGA-C5-A2LT-01A	0.105376
CESC	Tumor	TCGA-UC-A7PG-01A	0.327659
CESC	Tumor	TCGA-XS-A8TJ-01A	0.140709
CESC	Tumor	TCGA-C5-A7XC-01A	0.243138
CESC	Tumor	TCGA-VS-A8EL-01A	0.13806
CESC	Tumor	TCGA-C5-A1MI-01A	0.228868
CESC	Tumor	TCGA-EK-A3GM-01A	0.248345
CESC	Tumor	TCGA-C5-A2LV-01A	0.502254
CESC	Tumor	TCGA-JX-A3Q0-01A	0.273678
CESC	Tumor	TCGA-VS-A9U7-01A	0.266658
CESC	Tumor	TCGA-VS-A9UU-01A	0.260943
CESC	Tumor	TCGA-EX-A449-01A	0.494454
CESC	Tumor	TCGA-MA-AA3X-01A	0.281383
CESC	Tumor	TCGA-LP-A5U2-01A	0.226639
CESC	Tumor	TCGA-C5-A8XI-01A	0.356383
CESC	Tumor	TCGA-DS-A0VL-01A	0.160395
CESC	Tumor	TCGA-EA-A97N-01A	0.221897
CESC	Tumor	TCGA-ZJ-AB0I-01A	0.323668
CESC	Tumor	TCGA-EK-A2RO-01A	0.37149
CESC	Tumor	TCGA-MU-A5YI-01A	0.14027
CESC	Tumor	TCGA-DS-A0VN-01A	0.216391
CESC	Tumor	TCGA-IR-A3LA-01A	0.326897
CESC	Tumor	TCGA-FU-A3EO-01A	0.102677
CESC	Tumor	TCGA-LP-A4AU-01A	0.474789
CESC	Tumor	TCGA-ZJ-AAXF-01A	0.21595
CESC	Tumor	TCGA-EX-A8YF-01A	0.155523
CESC	Tumor	TCGA-DS-A1OA-01A	0.147813
CESC	Tumor	TCGA-VS-A8QF-01A	0.363246
CESC	Tumor	TCGA-VS-A9V3-01A	0.209957
CESC	Tumor	TCGA-R2-A69V-01A	0.329431
CESC	Tumor	TCGA-ZJ-A8QO-01A	0.790878
CESC	Tumor	TCGA-C5-A1MH-01A	0.109367
CESC	Tumor	TCGA-C5-A7X3-01A	0.194505
CESC	Tumor	TCGA-EA-A5ZD-01A	0.234485
CESC	Tumor	TCGA-MU-A51Y-01A	0.325007
CESC	Tumor	TCGA-LP-A5U3-01A	0.193745
CESC	Tumor	TCGA-MA-AA3W-01A	0.131663
CESC	Tumor	TCGA-C5-A2LY-01A	0.364704
CESC	Tumor	TCGA-MA-AA43-01A	0.115709
CESC	Tumor	TCGA-C5-A1MN-01A	0.246568
CESC	Tumor	TCGA-C5-A7X5-01A	0.349981
CESC	Tumor	TCGA-C5-A907-01A	0.426992
CESC	Tumor	TCGA-FU-A3NI-01A	0.22971
CESC	Tumor	TCGA-FU-A770-01A	0.183976
CESC	Tumor	TCGA-Q1-A73R-01A	0.221389
CESC	Tumor	TCGA-VS-A950-01A	0.714564
CESC	Tumor	TCGA-VS-A9U6-01A	0.888063
CESC	Tumor	TCGA-JW-A5VG-01A	0.382933
CESC	Tumor	TCGA-C5-A1MJ-01A	0.188229
CESC	Tumor	TCGA-VS-A8EI-01A	0.253641
CESC	Tumor	TCGA-VS-A8EC-01A	0.421245
CESC	Tumor	TCGA-MA-AA3Z-01A	0.345085
CESC	Tumor	TCGA-C5-A1BL-01A	0.230545
CESC	Tumor	TCGA-C5-A1MP-01A	0.0504027
CESC	Tumor	TCGA-C5-A1BN-01B	0.48804
CESC	Tumor	TCGA-C5-A1BJ-01A	0.365452
CESC	Tumor	TCGA-C5-A901-01A	0.171191
CESC	Tumor	TCGA-C5-A0TN-01A	0.775705
CESC	Tumor	TCGA-EK-A2RB-01A	0.506132
CESC	Tumor	TCGA-C5-A1BE-01B	0.271688
CESC	Tumor	TCGA-C5-A1BK-01B	0.229505
CESC	Tumor	TCGA-LP-A4AW-01A	0.160543
CESC	Tumor	TCGA-RA-A741-01A	0.159786
CESC	Tumor	TCGA-FU-A23L-01A	0.197766
CESC	Tumor	TCGA-FU-A3WB-01A	0.366155
CESC	Tumor	TCGA-JX-A3Q8-01A	0.121067
CESC	Tumor	TCGA-VS-A958-01A	0.24722
CESC	Tumor	TCGA-Q1-A6DT-01A	0.499165
CESC	Tumor	TCGA-HM-A6W2-01A	0.215112
CESC	Tumor	TCGA-DS-A1OB-01A	0.469512
CESC	Tumor	TCGA-HM-A6W2-06A	0.96469
CESC	Tumor	TCGA-ZJ-A8QR-01A	0.262823
CESC	Tumor	TCGA-EK-A3GN-01A	0.237929
CESC	Tumor	TCGA-VS-A8QA-01A	0.616677
CESC	Tumor	TCGA-Q1-A5R3-01A	0.0360805
CESC	Tumor	TCGA-BI-A0VS-01A	0.332582
CESC	Tumor	TCGA-VS-A8Q9-01A	0.591787
CESC	Tumor	TCGA-Q1-A5R1-01A	0.0990843
CESC	Tumor	TCGA-JW-A5VK-01A	0.689991
CESC	Tumor	TCGA-EA-A6QX-01A	0.258958
CESC	Tumor	TCGA-HM-A3JK-01A	0.171763
CESC	Tumor	TCGA-BI-A0VR-01A	0.184053
CESC	Tumor	TCGA-EX-A69L-01A	0.296202
CESC	Tumor	TCGA-VS-A8QC-01A	0.230741
CESC	Tumor	TCGA-JW-A5VL-01A	0.200195
CESC	Tumor	TCGA-IR-A3LH-01A	0.388175
CESC	Tumor	TCGA-EA-A3HT-01A	0.325205
CESC	Tumor	TCGA-EK-A2PK-01A	0.172906
CESC	Tumor	TCGA-VS-A8Q8-01A	0.183069
CESC	Tumor	TCGA-JW-A5VH-01A	0.831093
CESC	Tumor	TCGA-C5-A902-01A	0.377271
CESC	Tumor	TCGA-EA-A5O9-01A	0.306963
CESC	Tumor	TCGA-WL-A834-01A	0.239439
CESC	Tumor	TCGA-FU-A40J-01A	0.131874
CESC	Tumor	TCGA-VS-A9UC-01A	0.176275
CESC	Tumor	TCGA-HG-A2PA-01A	0.175687
CESC	Tumor	TCGA-EK-A2RC-01A	0.228403
CESC	Tumor	TCGA-2W-A8YY-01A	0.155708
CESC	Tumor	TCGA-EK-A2R9-01A	0.334438
CESC	Tumor	TCGA-Q1-A5R2-01A	0.204573
CESC	Tumor	TCGA-FU-A23K-01A	0.108722
CESC	Tumor	TCGA-FU-A5XV-01A	0.439151
CESC	Tumor	TCGA-Q1-A73Q-01A	0.340393
CESC	Tumor	TCGA-VS-A8EB-01A	0.223457
CESC	Tumor	TCGA-VS-A9V0-01A	1.13413
CESC	Tumor	TCGA-EA-A3HQ-01A	0.207447
CESC	Tumor	TCGA-ZJ-AAXJ-01A	0.346231
CESC	Tumor	TCGA-FU-A3HY-01A	0.434792
CESC	Tumor	TCGA-FU-A3HZ-01A	0.583371
CESC	Tumor	TCGA-C5-A905-01A	0.253584
CESC	Tumor	TCGA-VS-A9UD-01A	0.362878
CESC	Tumor	TCGA-VS-A94W-01A	0.307168
CESC	Tumor	TCGA-C5-A7UE-01A	0.479732
CESC	Tumor	TCGA-FU-A57G-01A	0.251577
CESC	Tumor	TCGA-Q1-A73P-01A	0.169283
CESC	Tumor	TCGA-C5-A7CO-01A	0.248642
CESC	Tumor	TCGA-MY-A5BE-01A	0.224956
CESC	Tumor	TCGA-EA-A1QS-01A	0.178635
CESC	Tumor	TCGA-VS-A9UY-01A	0.338003
CESC	Tumor	TCGA-MU-A8JM-01A	0.193687
CESC	Tumor	TCGA-ZJ-AB0H-01A	0.12021
CESC	Tumor	TCGA-C5-A1ML-01A	0.629595
CESC	Tumor	TCGA-Q1-A6DW-01A	0.305585
CESC	Tumor	TCGA-HM-A3JJ-01A	0.108026
CESC	Tumor	TCGA-EK-A2PL-01A	0.434075
CESC	Tumor	TCGA-C5-A1M7-01A	0.289176
CESC	Tumor	TCGA-EA-A3QD-01A	0.318694
CESC	Tumor	TCGA-DG-A2KM-01A	0.253543
CESC	Tumor	TCGA-EA-A3HR-01A	0.178422
CESC	Tumor	TCGA-EK-A3GJ-01A	0.251201
CESC	Tumor	TCGA-DS-A7WH-01A	0.0354529
CESC	Tumor	TCGA-EA-A410-01A	0.116197
CESC	Tumor	TCGA-IR-A3LL-01A	0.276962
CESC	Tumor	TCGA-C5-A8YR-01A	0.468202
CESC	Tumor	TCGA-VS-A8EH-01A	0.378465
CESC	Tumor	TCGA-C5-A1M5-01A	0.25801
CESC	Tumor	TCGA-FU-A3YQ-01A	0.263373
CESC	Tumor	TCGA-FU-A3TX-01A	0.399498
CESC	Tumor	TCGA-EA-A44S-01A	0.136693
CESC	Tumor	TCGA-DG-A2KK-01A	0.314515
CESC	Tumor	TCGA-IR-A3LF-01A	0.323682
CESC	Tumor	TCGA-C5-A7X8-01A	0.295745
CESC	Tumor	TCGA-VS-A94Y-01A	0.522526
CESC	Tumor	TCGA-MA-AA42-01A	0.17843
CESC	Tumor	TCGA-ZJ-A8QQ-01A	0.845286
CESC	Tumor	TCGA-VS-AA62-01A	0.567818
CESC	Tumor	TCGA-IR-A3LK-01A	0.193479
CESC	Tumor	TCGA-ZX-AA5X-01A	0.403975
CESC	Tumor	TCGA-ZJ-AAXB-01A	0.430344
CESC	Tumor	TCGA-EK-A2RJ-01A	0.433865
CESC	Tumor	TCGA-DG-A2KJ-01A	0.430729
CESC	Tumor	TCGA-VS-A9UR-01A	0.589408
CESC	Tumor	TCGA-EA-A5FO-01A	0.179315
CESC	Tumor	TCGA-EA-A411-01A	0.214708
CESC	Tumor	TCGA-C5-A1MQ-01A	0.158209
CESC	Tumor	TCGA-EA-A3QE-01A	0.336992
CESC	Tumor	TCGA-EK-A2GZ-01A	0.131653
CESC	Tumor	TCGA-C5-A7UI-01A	0.514774
CESC	Tumor	TCGA-EK-A2PI-01A	0.221605
CESC	Tumor	TCGA-VS-A9V2-01A	0.150379
CESC	Tumor	TCGA-EX-A1H5-01A	0.573954
CESC	Tumor	TCGA-C5-A8XK-01A	0.251432
CESC	Tumor	TCGA-VS-A9UJ-01A	0.495691
CESC	Tumor	TCGA-DS-A7WI-01A	0.345127
CESC	Tumor	TCGA-ZJ-AAXI-01A	0.57264
CESC	Tumor	TCGA-VS-A94X-01A	0.264059
CESC	Tumor	TCGA-EK-A2RL-01A	0.352135
CESC	Tumor	TCGA-C5-A7CJ-01A	0.181354
CESC	Tumor	TCGA-FU-A2QG-01A	0.237449
CESC	Tumor	TCGA-JX-A5QV-01A	0.0442567
CESC	Tumor	TCGA-C5-A2LS-01A	0.325038
CESC	Tumor	TCGA-VS-A9V1-01A	0.406667
CESC	Tumor	TCGA-EA-A3HU-01A	0.244268
CESC	Tumor	TCGA-C5-A3HD-01B	0.872729
CESC	Tumor	TCGA-ZJ-AAXN-01A	0.41233
DLBC	Tumor	TCGA-GR-A4D4-01A	0.889142
DLBC	Tumor	TCGA-GS-A9TT-01A	0.748805
DLBC	Tumor	TCGA-FF-8042-01A	0.911546
DLBC	Tumor	TCGA-FA-A7DS-01A	0.823011
DLBC	Tumor	TCGA-FF-A7CR-01A	0.734534
DLBC	Tumor	TCGA-FA-A6HN-01A	0.395527
DLBC	Tumor	TCGA-G8-6907-01A	0.635671
DLBC	Tumor	TCGA-FA-A86F-01A	0.169874
DLBC	Tumor	TCGA-GR-A4D5-01A	0.445352
DLBC	Tumor	TCGA-FA-A7Q1-01A	0.606594
DLBC	Tumor	TCGA-G8-6914-01A	0.215102
DLBC	Tumor	TCGA-FF-8047-01A	0.840021
DLBC	Tumor	TCGA-G8-6324-01A	0.547397
DLBC	Tumor	TCGA-FA-A4BB-01A	0.347157
DLBC	Tumor	TCGA-GS-A9TZ-01A	0.276568
DLBC	Tumor	TCGA-G8-6906-01A	0.449881
DLBC	Tumor	TCGA-GR-A4D9-01B	0.608148
DLBC	Tumor	TCGA-FA-8693-01A	0.240619
DLBC	Tumor	TCGA-FF-8062-01A	1.36211
DLBC	Tumor	TCGA-FA-A4XK-01A	0.636939
DLBC	Tumor	TCGA-G8-6326-01A	0.285748
DLBC	Tumor	TCGA-FA-A82F-01A	0.299003
DLBC	Tumor	TCGA-GS-A9TQ-01A	0.362261
DLBC	Tumor	TCGA-FF-8061-01A	0.889278
DLBC	Tumor	TCGA-GS-A9TW-01A	0.500135
DLBC	Tumor	TCGA-GS-A9U3-01A	0.376199
DLBC	Tumor	TCGA-FF-8043-01A	0.597415
DLBC	Tumor	TCGA-RQ-AAAT-01A	0.432379
DLBC	Tumor	TCGA-GR-7351-01A	0.875905
DLBC	Tumor	TCGA-G8-6909-01A	0.324493
DLBC	Tumor	TCGA-RQ-A68N-01A	0.254053
DLBC	Tumor	TCGA-FA-A6HO-01A	0.443988
DLBC	Tumor	TCGA-GS-A9U4-01A	0.54966
DLBC	Tumor	TCGA-GS-A9TV-01A	0.668244
DLBC	Tumor	TCGA-GS-A9TY-01A	0.108616
DLBC	Tumor	TCGA-RQ-A6JB-01A	0.452712
DLBC	Tumor	TCGA-FF-A7CW-01A	0.430451
DLBC	Tumor	TCGA-GS-A9TU-01A	0.278721
DLBC	Tumor	TCGA-GS-A9TX-01A	0.516106
DLBC	Tumor	TCGA-FF-A7CQ-01A	0.309596
DLBC	Tumor	TCGA-G8-6325-01A	0.225975
DLBC	Tumor	TCGA-FM-8000-01A	0.577091
DLBC	Tumor	TCGA-FF-8041-01A	0.309024
DLBC	Tumor	TCGA-GR-A4D6-01A	0.340225
DLBC	Tumor	TCGA-FF-A7CX-01A	0.626493
DLBC	Tumor	TCGA-VB-A8QN-01A	0.420593
DLBC	Tumor	TCGA-GR-7353-01A	0.47638
DLBC	Tumor	TCGA-FF-8046-01A	0.583702
ESCA	Tumor	TCGA-R6-A6Y0-01B	0.246427
ESCA	Tumor	TCGA-VR-A8EZ-01A	0.315039
ESCA	Tumor	TCGA-JY-A6FA-01A	0.144137
ESCA	Tumor	TCGA-IG-A3I8-01A	0.549731
ESCA	Tumor	TCGA-S8-A6BW-01A	0.203793
ESCA	Tumor	TCGA-L5-A4OJ-01A	0.18106
ESCA	Tumor	TCGA-JY-A93F-01A	0.410372
ESCA	Tumor	TCGA-2H-A9GF-01A	0.0788888
ESCA	Tumor	TCGA-L5-A8NW-01A	0.227499
ESCA	Tumor	TCGA-LN-A4A5-01A	0.190145
ESCA	Tumor	TCGA-R6-A6XG-01B	0.0915056
ESCA	Tumor	TCGA-R6-A8W8-01B	0.0852571
ESCA	Tumor	TCGA-JY-A93D-01A	0.103855
ESCA	Tumor	TCGA-R6-A8W5-01B	0.245683
ESCA	Tumor	TCGA-L5-A88S-01A	0.0986432
ESCA	Tumor	TCGA-M9-A5M8-01A	0.288656
ESCA	Tumor	TCGA-V5-AASW-01A	0.207985
ESCA	Tumor	TCGA-JY-A939-01A	0.0916105
ESCA	Tumor	TCGA-VR-A8EQ-01A	0.434984
ESCA	Tumor	TCGA-LN-A4A1-01A	0.537037
ESCA	Tumor	TCGA-JY-A6FH-01A	0.307978
ESCA	Tumor	TCGA-L5-A8NT-01A	0.138229
ESCA	Tumor	TCGA-IC-A6RE-01A	0.137945
ESCA	Tumor	TCGA-L5-A4OG-01A	0.2034
ESCA	Tumor	TCGA-XP-A8T6-01A	0.15832
ESCA	Tumor	TCGA-LN-A8I0-01A	0.447928
ESCA	Tumor	TCGA-VR-A8Q7-01A	0.511734
ESCA	Tumor	TCGA-2H-A9GO-01A	0.165957
ESCA	Tumor	TCGA-2H-A9GQ-01A	0.668826
ESCA	Tumor	TCGA-Z6-A9VB-01A	0.227353
ESCA	Tumor	TCGA-VR-A8EW-01A	0.228592
ESCA	Tumor	TCGA-LN-A49U-01A	0.344416
ESCA	Tumor	TCGA-VR-A8EX-01A	0.210887
ESCA	Tumor	TCGA-IG-A7DP-01A	0.215274
ESCA	Tumor	TCGA-L5-A8NV-01A	0.0436629
ESCA	Tumor	TCGA-L5-A88V-01A	0.0399818
ESCA	Tumor	TCGA-L5-A8NM-01A	0.289177
ESCA	Tumor	TCGA-Z6-A8JD-01A	0.650295
ESCA	Tumor	TCGA-LN-A9FO-01A	1.08626
ESCA	Tumor	TCGA-IG-A97I-01A	0.516207
ESCA	Tumor	TCGA-L5-A8NI-01A	0.173733
ESCA	Tumor	TCGA-2H-A9GG-01A	0.431614
ESCA	Tumor	TCGA-LN-A7HX-01A	0.215081
ESCA	Tumor	TCGA-LN-A9FR-01A	0.193463
ESCA	Tumor	TCGA-L5-A43E-01A	0.370186
ESCA	Tumor	TCGA-L5-A4OT-01A	0.121293
ESCA	Tumor	TCGA-LN-A49O-01A	0.760378
ESCA	Tumor	TCGA-L5-A8NU-01A	0.201227
ESCA	Tumor	TCGA-LN-A4A8-01A	0.384995
ESCA	Tumor	TCGA-L5-A4OO-01A	0.253492
ESCA	Tumor	TCGA-IG-A4P3-01A	0.286272
ESCA	Tumor	TCGA-VR-AA4D-01A	0.341621
ESCA	Tumor	TCGA-2H-A9GL-01A	0.578808
ESCA	Tumor	TCGA-IG-A3YB-01A	0.131056
ESCA	Tumor	TCGA-V5-A7RB-01A	0.256382
ESCA	Tumor	TCGA-L5-A8NL-01A	0.263932
ESCA	Tumor	TCGA-L5-A4ON-01A	0.0955369
ESCA	Tumor	TCGA-JY-A6FE-01A	0.221149
ESCA	Tumor	TCGA-LN-A7HV-01A	0.48109
ESCA	Tumor	TCGA-L5-A8NF-01A	0.191185
ESCA	Tumor	TCGA-2H-A9GM-01A	0.0934062
ESCA	Tumor	TCGA-L5-A893-01A	0.245625
ESCA	Tumor	TCGA-JY-A93E-01A	0.173913
ESCA	Tumor	TCGA-V5-A7RE-01A	0.206821
ESCA	Tumor	TCGA-LN-A7HY-01A	0.538162
ESCA	Tumor	TCGA-LN-A8HZ-01A	0.569183
ESCA	Tumor	TCGA-IG-A8O2-01A	0.155243
ESCA	Tumor	TCGA-IG-A5S3-01A	0.436519
ESCA	Tumor	TCGA-R6-A6KZ-01A	0.327757
ESCA	Tumor	TCGA-2H-A9GR-01A	0.254881
ESCA	Tumor	TCGA-JY-A938-01A	0.103829
ESCA	Tumor	TCGA-LN-A4A9-01A	0.426498
ESCA	Tumor	TCGA-IG-A97H-01A	0.61788
ESCA	Tumor	TCGA-R6-A8WC-01A	0.373317
ESCA	Tumor	TCGA-L5-A8NH-01A	0.158088
ESCA	Tumor	TCGA-LN-A8I1-01A	0.378118
ESCA	Tumor	TCGA-IG-A51D-01A	0.446459
ESCA	Tumor	TCGA-VR-A8EP-01A	0.271353
ESCA	Tumor	TCGA-LN-A5U7-01A	0.484539
ESCA	Tumor	TCGA-VR-A8ER-01A	0.0463411
ESCA	Tumor	TCGA-JY-A6FG-01A	0.594405
ESCA	Tumor	TCGA-L5-A43C-01A	0.274171
ESCA	Tumor	TCGA-IG-A5B8-01A	0.456502
ESCA	Tumor	TCGA-L5-A88Y-01A	0.0769567
ESCA	Tumor	TCGA-LN-A49M-01A	0.69347
ESCA	Tumor	TCGA-R6-A6L4-01A	0.301423
ESCA	Tumor	TCGA-Z6-A8JE-01A	0.416701
ESCA	Tumor	TCGA-R6-A8WG-01A	0.218295
ESCA	Tumor	TCGA-VR-A8ET-01A	0.85838
ESCA	Tumor	TCGA-R6-A6DN-01B	0.271735
ESCA	Tumor	TCGA-VR-AA7I-01A	0.265395
ESCA	Tumor	TCGA-LN-A9FP-01A	0.0561541
ESCA	Tumor	TCGA-LN-A5U5-01A	0.403967
ESCA	Tumor	TCGA-2H-A9GH-01A	0.34881
ESCA	Tumor	TCGA-V5-A7RC-01B	0.372732
ESCA	Tumor	TCGA-LN-A49X-01A	0.267475
ESCA	Tumor	TCGA-XP-A8T8-01A	0.381409
ESCA	Tumor	TCGA-KH-A6WC-01A	0.505259
ESCA	Tumor	TCGA-ZR-A9CJ-01B	0.0580834
ESCA	Tumor	TCGA-L5-A88Z-01A	0.137643
ESCA	Tumor	TCGA-IG-A3QL-01A	0.405804
ESCA	Tumor	TCGA-L5-A8NR-01A	0.421147
ESCA	Tumor	TCGA-RE-A7BO-01A	0.19042
ESCA	Tumor	TCGA-L5-A4OU-01A	0.205489
ESCA	Tumor	TCGA-IG-A4QS-01A	0.128181
ESCA	Tumor	TCGA-L5-A4OI-01A	0.245361
ESCA	Tumor	TCGA-2H-A9GN-01A	0.196868
ESCA	Tumor	TCGA-Z6-AAPN-01A	0.48898
ESCA	Tumor	TCGA-LN-A49S-01A	0.516982
ESCA	Tumor	TCGA-L5-A4OW-01A	0.187149
ESCA	Tumor	TCGA-VR-A8EU-01A	0.401856
ESCA	Tumor	TCGA-S8-A6BV-01A	0.200698
ESCA	Tumor	TCGA-2H-A9GJ-01A	0.182648
ESCA	Tumor	TCGA-LN-A4A4-01A	0.546309
ESCA	Tumor	TCGA-V5-AASX-01A	0.236591
ESCA	Tumor	TCGA-LN-A49Y-01A	0.25558
ESCA	Tumor	TCGA-V5-AASV-01A	0.410104
ESCA	Tumor	TCGA-VR-A8EO-01A	0.347227
ESCA	Tumor	TCGA-IG-A3YA-01A	0.299433
ESCA	Tumor	TCGA-L5-A4OS-01A	0.230498
ESCA	Tumor	TCGA-R6-A6DQ-01B	0.223806
ESCA	Tumor	TCGA-LN-A4MQ-01A	0.338468
ESCA	Tumor	TCGA-LN-A49P-01A	0.129831
ESCA	Tumor	TCGA-L7-A6VZ-01A	0.160604
ESCA	Tumor	TCGA-L5-A4OH-01A	0.123523
ESCA	Tumor	TCGA-IG-A625-01A	0.153738
ESCA	Tumor	TCGA-LN-A49W-01A	0.879944
ESCA	Tumor	TCGA-2H-A9GI-01A	0.301179
ESCA	Tumor	TCGA-IG-A50L-01A	0.494695
ESCA	Tumor	TCGA-L5-A8NS-01A	0.508473
ESCA	Tumor	TCGA-LN-A4A3-01A	0.481503
ESCA	Tumor	TCGA-V5-A7RC-06A	0.367286
ESCA	Tumor	TCGA-L5-A891-01A	0.275272
ESCA	Tumor	TCGA-L5-A8NK-01A	0.268981
ESCA	Tumor	TCGA-L5-A4OM-01A	0.352174
ESCA	Tumor	TCGA-LN-A7HW-01A	0.244579
ESCA	Tumor	TCGA-Q9-A6FW-01A	0.174008
ESCA	Tumor	TCGA-IG-A6QS-01A	0.447035
ESCA	Tumor	TCGA-JY-A6FB-01A	0.20403
ESCA	Tumor	TCGA-LN-A9FQ-01A	0.184156
ESCA	Tumor	TCGA-L7-A56G-01A	0.306724
ESCA	Tumor	TCGA-VR-A8EY-01A	0.0714658
ESCA	Tumor	TCGA-L5-A88T-01A	0.216682
ESCA	Tumor	TCGA-L5-A8NQ-01A	0.230068
ESCA	Tumor	TCGA-L5-A43J-01A	0.67839
ESCA	Tumor	TCGA-L5-A8NE-01A	0.460985
ESCA	Tumor	TCGA-L5-A8NN-01A	0.0991268
ESCA	Tumor	TCGA-IC-A6RF-01A	0.325429
ESCA	Tumor	TCGA-L5-A4OP-01A	0.185848
ESCA	Tumor	TCGA-2H-A9GK-01A	0.160852
ESCA	Tumor	TCGA-VR-AA4G-01A	0.257332
ESCA	Tumor	TCGA-L5-A8NG-01A	0.155967
ESCA	Tumor	TCGA-R6-A6XQ-01B	0.297661
ESCA	Tumor	TCGA-L5-A88W-01A	0.297646
ESCA	Tumor	TCGA-IG-A3YC-01A	0.40584
ESCA	Tumor	TCGA-L5-A8NJ-01A	0.361242
ESCA	Tumor	TCGA-JY-A93C-01A	0.311574
ESCA	Tumor	TCGA-L5-A4OX-01A	0.149674
ESCA	Tumor	TCGA-LN-A7HZ-01A	0.328231
ESCA	Tumor	TCGA-LN-A5U6-01A	0.734327
ESCA	Tumor	TCGA-JY-A6FD-01A	0.220993
ESCA	Tumor	TCGA-L5-A4OE-01A	0.277563
UVM	Tumor	TCGA-VD-A8KI-01A	0.162763
UVM	Tumor	TCGA-V3-A9ZX-01A	0.180087
UVM	Tumor	TCGA-VD-A8KB-01A	0.20945
UVM	Tumor	TCGA-WC-A881-01A	0.0363483
UVM	Tumor	TCGA-V4-A9EY-01A	0.0994276
UVM	Tumor	TCGA-V4-A9EL-01A	0.304409
UVM	Tumor	TCGA-YZ-A985-01A	0.199411
UVM	Tumor	TCGA-V4-A9EX-01A	0.303893
UVM	Tumor	TCGA-V4-A9E9-01A	0.13066
UVM	Tumor	TCGA-V4-A9EU-01A	0.241338
UVM	Tumor	TCGA-V4-A9F8-01A	0.225013
UVM	Tumor	TCGA-V4-A9F1-01A	0.30103
UVM	Tumor	TCGA-WC-A882-01A	0.0880639
UVM	Tumor	TCGA-V4-A9EJ-01A	0.159823
UVM	Tumor	TCGA-VD-AA8O-01A	0.127475
UVM	Tumor	TCGA-VD-A8KO-01A	0.229288
UVM	Tumor	TCGA-WC-A883-01A	0.436222
UVM	Tumor	TCGA-WC-A884-01A	0.316471
UVM	Tumor	TCGA-V4-A9EM-01A	0.0970358
UVM	Tumor	TCGA-V4-A9ED-01A	0.18149
UVM	Tumor	TCGA-WC-A87Y-01A	0.241685
UVM	Tumor	TCGA-VD-A8KE-01A	0.155896
UVM	Tumor	TCGA-WC-A88A-01A	0.225019
UVM	Tumor	TCGA-VD-A8KK-01A	0.140736
UVM	Tumor	TCGA-VD-A8KH-01A	0.0658666
UVM	Tumor	TCGA-WC-A87U-01A	0.365321
UVM	Tumor	TCGA-VD-AA8T-01A	0.21925
UVM	Tumor	TCGA-V4-A9E5-01A	0.0473954
UVM	Tumor	TCGA-V4-A9F2-01A	0.0138197
UVM	Tumor	TCGA-WC-A87W-01A	0.163963
UVM	Tumor	TCGA-VD-A8KF-01A	0.271099
UVM	Tumor	TCGA-YZ-A983-01A	0.182864
UVM	Tumor	TCGA-VD-AA8P-01A	0.117008
UVM	Tumor	TCGA-WC-A880-01A	0.191998
UVM	Tumor	TCGA-VD-A8KM-01A	0.179059
UVM	Tumor	TCGA-V4-A9EI-01A	0.298107
UVM	Tumor	TCGA-VD-A8K8-01A	0.263396
UVM	Tumor	TCGA-VD-AA8Q-01A	0.1252
UVM	Tumor	TCGA-VD-AA8S-01B	0.177347
UVM	Tumor	TCGA-V4-A9F3-01A	0.257686
UVM	Tumor	TCGA-RZ-AB0B-01A	0.2256
UVM	Tumor	TCGA-V4-A9F5-01A	0.154001
UVM	Tumor	TCGA-VD-AA8R-01A	0.174603
UVM	Tumor	TCGA-WC-A888-01A	0.260251
UVM	Tumor	TCGA-WC-A87T-01A	0.263364
UVM	Tumor	TCGA-WC-AA9A-01A	0.406883
UVM	Tumor	TCGA-V4-A9ET-01A	0.104617
UVM	Tumor	TCGA-YZ-A980-01A	0.258697
UVM	Tumor	TCGA-VD-A8KL-01A	0.311612
UVM	Tumor	TCGA-V4-A9EF-01A	0.158914
UVM	Tumor	TCGA-V4-A9F4-01A	0.108544
UVM	Tumor	TCGA-V4-A9F7-01A	0.33938
UVM	Tumor	TCGA-V4-A9EV-01A	0.361457
UVM	Tumor	TCGA-YZ-A984-01A	0.284844
UVM	Tumor	TCGA-VD-AA8M-01A	0.142834
UVM	Tumor	TCGA-VD-A8KJ-01A	0.351993
UVM	Tumor	TCGA-YZ-A982-01A	0.375026
UVM	Tumor	TCGA-V4-A9ES-01A	0.123828
UVM	Tumor	TCGA-V4-A9EA-01A	0.0421258
UVM	Tumor	TCGA-V4-A9F0-01A	0.110534
UVM	Tumor	TCGA-VD-A8K7-01B	0.684299
UVM	Tumor	TCGA-V4-A9EW-01A	0.121388
UVM	Tumor	TCGA-V4-A9EE-01A	0.337098
UVM	Tumor	TCGA-VD-A8KD-01A	0.372327
UVM	Tumor	TCGA-VD-A8KN-01A	0.181779
UVM	Tumor	TCGA-VD-A8KA-01B	0.0747345
UVM	Tumor	TCGA-V4-A9EZ-01A	0.059606
UVM	Tumor	TCGA-V4-A9EQ-01A	0.0888356
UVM	Tumor	TCGA-V4-A9EO-01A	0.211235
UVM	Tumor	TCGA-WC-A885-01A	0.0537766
UVM	Tumor	TCGA-V4-A9EH-01A	0.183057
UVM	Tumor	TCGA-VD-AA8N-01A	0.143215
UVM	Tumor	TCGA-WC-AA9E-01A	0.0571049
UVM	Tumor	TCGA-V3-A9ZY-01A	0.150259
UVM	Tumor	TCGA-V4-A9EK-01A	0.127431
UVM	Tumor	TCGA-V4-A9E7-01A	0.288802
UVM	Tumor	TCGA-V4-A9E8-01A	0.211874
UVM	Tumor	TCGA-VD-A8KG-01A	0.0419996
UVM	Tumor	TCGA-V4-A9EC-01A	0.276584
UVM	Tumor	TCGA-VD-A8K9-01A	0.125637
PCPG	Tumor	TCGA-WB-A81Q-01A	0.106936
PCPG	Tumor	TCGA-RT-A6YA-01A	0.0970612
PCPG	Tumor	TCGA-S7-A7WP-01A	0.544652
PCPG	Tumor	TCGA-QR-A70U-01A	0.0783867
PCPG	Tumor	TCGA-SR-A6MP-01A	0.0969697
PCPG	Tumor	TCGA-QR-A70C-01A	0.0348825
PCPG	Tumor	TCGA-QR-A705-01A	0.148744
PCPG	Tumor	TCGA-S7-A7WL-01A	0.0851184
PCPG	Tumor	TCGA-QR-A6ZZ-01A	0.577328
PCPG	Tumor	TCGA-S7-A7WM-01A	0.0864002
PCPG	Tumor	TCGA-QR-A700-01A	0.0599738
PCPG	Tumor	TCGA-WB-A81W-01A	0.0747276
PCPG	Tumor	TCGA-WB-A81D-01A	0.0861404
PCPG	Tumor	TCGA-QR-A706-01A	0.669122
PCPG	Tumor	TCGA-RW-A686-01A	0.0712467
PCPG	Tumor	TCGA-WB-A81F-01A	0.185708
PCPG	Tumor	TCGA-TT-A6YP-01A	0.552134
PCPG	Tumor	TCGA-QR-A6GZ-05A	0.797335
PCPG	Tumor	TCGA-SA-A6C2-01A	0.0425225
PCPG	Tumor	TCGA-WB-A815-01A	0.137812
PCPG	Tumor	TCGA-QR-A6H6-01A	0.0866918
PCPG	Tumor	TCGA-P8-A5KC-01A	0.0760505
PCPG	Tumor	TCGA-SR-A6MQ-01A	0.0823373
PCPG	Tumor	TCGA-QR-A70V-01A	0.0478737
PCPG	Tumor	TCGA-RW-A68C-01A	0.382862
PCPG	Tumor	TCGA-QR-A70H-01A	0.0258378
PCPG	Tumor	TCGA-WB-A821-01A	0.194157
PCPG	Tumor	TCGA-WB-A81H-01A	0.145827
PCPG	Tumor	TCGA-RW-A68G-01A	0.0880066
PCPG	Tumor	TCGA-P8-A5KD-01A	0.0780419
PCPG	Tumor	TCGA-QR-A6H0-01A	0.0691523
PCPG	Tumor	TCGA-RX-A8JQ-01A	0.0861924
PCPG	Tumor	TCGA-SQ-A6I6-01A	0.0246281
PCPG	Tumor	TCGA-WB-A816-01A	0.138212
PCPG	Tumor	TCGA-W2-A7HB-01A	0.0474054
PCPG	Tumor	TCGA-WB-A81E-01A	0.601689
PCPG	Tumor	TCGA-RW-A680-01A	0.0954243
PCPG	Tumor	TCGA-S7-A7WT-01A	0.0565847
PCPG	Tumor	TCGA-QR-A70O-01A	0.0354658
PCPG	Tumor	TCGA-QR-A707-01A	0.0844861
PCPG	Tumor	TCGA-WB-A81M-01A	0.125408
PCPG	Tumor	TCGA-RW-A68B-01A	0.0262258
PCPG	Tumor	TCGA-QR-A6GW-01A	0.0264164
PCPG	Tumor	TCGA-SP-A6QD-01A	0.197897
PCPG	Tumor	TCGA-RW-A8AZ-01A	0.0425117
PCPG	Tumor	TCGA-WB-A81G-01A	0.296262
PCPG	Tumor	TCGA-W2-A7HD-01A	0.0603584
PCPG	Tumor	TCGA-WB-A81P-01A	0.0573407
PCPG	Tumor	TCGA-QR-A6H1-01A	0.0776408
PCPG	Tumor	TCGA-QR-A6GT-01A	0.121659
PCPG	Tumor	TCGA-S7-A7WO-01A	0.151495
PCPG	Tumor	TCGA-SR-A6MU-01A	0.137689
PCPG	Tumor	TCGA-QR-A7IN-01A	0.164157
PCPG	Tumor	TCGA-RW-A67Y-01A	0.020893
PCPG	Tumor	TCGA-W2-A7UY-01A	0.232753
PCPG	Tumor	TCGA-RW-A689-01A	0.0779612
PCPG	Tumor	TCGA-S7-A7WQ-01A	0.396086
PCPG	Tumor	TCGA-WB-A81T-01A	0.0920002
PCPG	Tumor	TCGA-QR-A6H4-01A	0.0353424
PCPG	Tumor	TCGA-RW-A681-01A	0.0984364
PCPG	Tumor	TCGA-W2-A7H5-01B	0.145459
PCPG	Tumor	TCGA-P7-A5NX-01A	0.0239934
PCPG	Tumor	TCGA-QT-A5XN-01A	0.0235327
PCPG	Tumor	TCGA-PR-A5PG-01A	0.0737902
PCPG	Tumor	TCGA-QT-A5XM-01A	0.0886282
PCPG	Tumor	TCGA-SP-A6QH-01A	0.257199
PCPG	Tumor	TCGA-SR-A6MT-01A	0.0130223
PCPG	Tumor	TCGA-RM-A68W-01A	0.253629
PCPG	Tumor	TCGA-WB-A814-01A	0.2042
PCPG	Tumor	TCGA-QR-A70D-01A	0.0698895
PCPG	Tumor	TCGA-SP-A6QJ-01A	0.0668854
PCPG	Tumor	TCGA-SP-A6QK-01A	0.141907
PCPG	Tumor	TCGA-RM-A68T-01A	0.183197
PCPG	Tumor	TCGA-QR-A70M-01A	0.0502
PCPG	Tumor	TCGA-PR-A5PF-01A	0.049417
PCPG	Tumor	TCGA-WB-A81V-01A	0.0471821
PCPG	Tumor	TCGA-QR-A70I-01A	0.179898
PCPG	Tumor	TCGA-WB-A820-01A	0.0542596
PCPG	Tumor	TCGA-W2-A7H7-01A	0.470781
PCPG	Tumor	TCGA-QT-A5XL-01A	0.0675274
PCPG	Tumor	TCGA-QR-A6GX-01A	0.0706479
PCPG	Tumor	TCGA-WB-A81R-01A	0.0782602
PCPG	Tumor	TCGA-WB-A822-01A	0.0679779
PCPG	Tumor	TCGA-QR-A7IP-01A	0.119939
PCPG	Tumor	TCGA-WB-A80L-01A	0.0440965
PCPG	Tumor	TCGA-QR-A70X-01A	0.0462665
PCPG	Tumor	TCGA-QR-A70P-01A	0.317125
PCPG	Tumor	TCGA-S7-A7WR-01A	0.0412191
PCPG	Tumor	TCGA-QT-A69Q-01A	0.0193002
PCPG	Tumor	TCGA-WB-A818-01A	0.0483691
PCPG	Tumor	TCGA-SP-A6QC-01A	0.0978269
PCPG	Tumor	TCGA-QR-A70T-01A	0.0175797
PCPG	Tumor	TCGA-WB-A81A-01A	0.0794032
PCPG	Tumor	TCGA-QR-A6H5-01A	0.32927
PCPG	Tumor	TCGA-WB-A81N-01A	0.085325
PCPG	Tumor	TCGA-QR-A70J-01A	0.490946
PCPG	Tumor	TCGA-W2-A7HA-01B	0.064615
PCPG	Tumor	TCGA-TT-A6YN-01A	0.0526932
PCPG	Tumor	TCGA-QR-A70E-01A	0.161503
PCPG	Tumor	TCGA-TT-A6YO-01A	0.184924
PCPG	Tumor	TCGA-P8-A6RY-01A	0.0273416
PCPG	Tumor	TCGA-W2-A7HC-01A	0.0509217
PCPG	Tumor	TCGA-RW-A67V-01A	0.0408086
PCPG	Tumor	TCGA-W2-A7HE-01A	0.074548
PCPG	Tumor	TCGA-WB-A81K-01A	0.0828433
PCPG	Tumor	TCGA-SQ-A6I4-01A	0.0584578
PCPG	Tumor	TCGA-RW-A67X-01A	0.5898
PCPG	Tumor	TCGA-S7-A7WX-01A	0.0520009
PCPG	Tumor	TCGA-XG-A823-01A	0.173684
PCPG	Tumor	TCGA-QR-A70Q-01A	0.148977
PCPG	Tumor	TCGA-QR-A708-01A	0.187924
PCPG	Tumor	TCGA-SR-A6MV-01A	0.157069
PCPG	Tumor	TCGA-QR-A6H3-01A	0.169233
PCPG	Tumor	TCGA-P7-A5NY-01A	0.064894
PCPG	Tumor	TCGA-P8-A6RX-01A	0.555343
PCPG	Tumor	TCGA-QT-A5XK-01A	0.0743457
PCPG	Tumor	TCGA-S7-A7WW-01A	0.0243941
PCPG	Tumor	TCGA-S7-A7WU-01A	0.0761511
PCPG	Tumor	TCGA-SR-A6MX-05A	0.0939504
PCPG	Tumor	TCGA-RW-A7D0-01A	0.0767483
PCPG	Tumor	TCGA-RW-A68F-01A	0.0540181
PCPG	Tumor	TCGA-WB-A80N-01A	0.0634161
PCPG	Tumor	TCGA-QR-A6GU-01A	0.257542
PCPG	Tumor	TCGA-QT-A5XJ-01A	0.401667
PCPG	Tumor	TCGA-RW-A68D-01A	0.114933
PCPG	Tumor	TCGA-WB-A80V-01A	0.0295694
PCPG	Tumor	TCGA-QR-A6GS-01A	0.0646776
PCPG	Tumor	TCGA-S7-A7X1-01A	0.295971
PCPG	Tumor	TCGA-QR-A70K-01A	0.048026
PCPG	Tumor	TCGA-TT-A6YK-01A	0.29639
PCPG	Tumor	TCGA-SR-A6N0-01A	0.0817991
PCPG	Tumor	TCGA-S7-A7X0-01A	0.190167
PCPG	Tumor	TCGA-SP-A6QI-01A	0.0352076
PCPG	Tumor	TCGA-TT-A6YJ-01A	0.0115549
PCPG	Tumor	TCGA-QR-A70G-01B	0.0784349
PCPG	Tumor	TCGA-SP-A6QG-01A	0.125631
PCPG	Tumor	TCGA-QT-A5XP-01A	0.121022
PCPG	Tumor	TCGA-S7-A7WN-01A	0.113251
PCPG	Tumor	TCGA-WB-A80Q-01A	0.0564913
PCPG	Tumor	TCGA-RW-A67W-01A	0.0865798
PCPG	Tumor	TCGA-SR-A6MX-06A	0.0698255
PCPG	Tumor	TCGA-QR-A6GO-01A	0.121772
PCPG	Tumor	TCGA-RT-A6Y9-01A	0.0971625
PCPG	Tumor	TCGA-WB-A80K-01A	0.0324671
PCPG	Tumor	TCGA-QT-A5XO-01A	0.0941003
PCPG	Tumor	TCGA-SR-A6MZ-01A	0.109758
PCPG	Tumor	TCGA-QR-A703-01A	0.73392
PCPG	Tumor	TCGA-RW-A7CZ-01A	0.570642
PCPG	Tumor	TCGA-QR-A70W-01A	0.0426645
PCPG	Tumor	TCGA-SR-A6MX-01A	0.0251057
PCPG	Tumor	TCGA-QR-A70A-01A	0.0540665
PCPG	Tumor	TCGA-QR-A6H2-01A	0.0729442
PCPG	Tumor	TCGA-QR-A70N-01A	0.751498
PCPG	Tumor	TCGA-RW-A685-01A	0.115578
PCPG	Tumor	TCGA-SR-A6MR-01A	0.121072
PCPG	Tumor	TCGA-RW-A686-06A	0.0830454
PCPG	Tumor	TCGA-RW-A684-01A	0.0534118
PCPG	Tumor	TCGA-QR-A6GR-01A	0.0189782
PCPG	Tumor	TCGA-RT-A6YC-01A	0.0556048
PCPG	Tumor	TCGA-WB-A80P-01A	0.140466
PCPG	Tumor	TCGA-PR-A5PH-01A	0.0368928
PCPG	Tumor	TCGA-WB-A80M-01A	0.0921877
PCPG	Tumor	TCGA-WB-A81I-01A	0.198543
PCPG	Tumor	TCGA-QR-A702-01A	0.076163
PCPG	Tumor	TCGA-SR-A6MS-01A	0.0754106
PCPG	Tumor	TCGA-RW-A68A-01A	0.029599
PCPG	Tumor	TCGA-QR-A6GY-01A	0.0476092
PCPG	Tumor	TCGA-W2-A7HF-01A	0.0828407
PCPG	Tumor	TCGA-S7-A7X2-01A	0.0700022
PCPG	Tumor	TCGA-RW-A688-01A	0.0287807
PCPG	Tumor	TCGA-QR-A70R-01A	0.139309
PCPG	Tumor	TCGA-WB-A80O-01A	0.0821627
PCPG	Tumor	TCGA-WB-A80Y-01A	0.108054
PCPG	Tumor	TCGA-W2-A7HH-01A	0.205861
PCPG	Tumor	TCGA-S7-A7WV-01A	0.0890537
PCPG	Tumor	TCGA-P7-A5NY-05A	0.048352
PCPG	Tumor	TCGA-WB-A819-01A	0.0388784
PCPG	Tumor	TCGA-WB-A817-01A	0.0804997
PCPG	Tumor	TCGA-SP-A6QF-01A	0.0930772
PCPG	Tumor	TCGA-WB-A81S-01A	0.0533798
PCPG	Tumor	TCGA-WB-A81J-01A	0.0942936
PCPG	Tumor	TCGA-SR-A6MY-01A	0.0712287
PCPG	Tumor	TCGA-QT-A7U0-01A	0.246542
THCA	Tumor	TCGA-EL-A3ZR-01A	0.366663
THCA	Tumor	TCGA-EM-A2CN-01A	0.636325
THCA	Tumor	TCGA-EM-A4FV-01A	0.253864
THCA	Tumor	TCGA-DJ-A2PN-01A	0.106946
THCA	Tumor	TCGA-ET-A25G-01A	0.0982196
THCA	Tumor	TCGA-EL-A3CY-01A	0.264973
THCA	Tumor	TCGA-EM-A3FP-01A	0.344946
THCA	Tumor	TCGA-BJ-A0ZJ-01A	0.196588
THCA	Tumor	TCGA-EL-A3CX-01A	0.316955
THCA	Tumor	TCGA-J8-A4HW-01A	0.122476
THCA	Tumor	TCGA-MK-A84Z-01A	0.300134
THCA	Tumor	TCGA-ET-A25L-01A	0.0540737
THCA	Tumor	TCGA-EM-A22P-01A	0.169887
THCA	Tumor	TCGA-BJ-A28Z-01A	0.205128
THCA	Tumor	TCGA-CE-A13K-01A	0.210272
THCA	Tumor	TCGA-EL-A4KH-01A	0.240126
THCA	Tumor	TCGA-J8-A3O1-01A	0.207403
THCA	Tumor	TCGA-EM-A2P3-01A	0.115936
THCA	Tumor	TCGA-DE-A69J-01A	0.134197
THCA	Tumor	TCGA-FY-A3BL-01A	0.152028
THCA	Tumor	TCGA-CE-A484-01A	0.34302
THCA	Tumor	TCGA-H2-A421-01A	0.174631
THCA	Tumor	TCGA-ET-A2MX-01A	0.080919
THCA	Tumor	TCGA-H2-A3RH-01A	0.236246
THCA	Tumor	TCGA-E8-A44K-01A	0.175642
THCA	Tumor	TCGA-EL-A3GU-01A	0.0850756
THCA	Tumor	TCGA-EL-A3ZT-01A	0.190817
THCA	Tumor	TCGA-BJ-A4O9-01A	0.278941
THCA	Tumor	TCGA-FE-A23A-01A	0.139865
THCA	Tumor	TCGA-E8-A437-01A	0.291626
THCA	Tumor	TCGA-DJ-A3VM-01A	0.337906
THCA	Tumor	TCGA-EM-A2CR-01A	0.136551
THCA	Tumor	TCGA-ET-A3BT-01A	0.166462
THCA	Tumor	TCGA-BJ-A291-01A	0.302662
THCA	Tumor	TCGA-EL-A4K7-01A	0.309279
THCA	Tumor	TCGA-EL-A3CS-01A	0.110244
THCA	Tumor	TCGA-EL-A3GV-01A	0.14877
THCA	Tumor	TCGA-EL-A3ZL-01A	0.189549
THCA	Tumor	TCGA-EM-A3AO-01A	0.311712
THCA	Tumor	TCGA-EL-A3ZK-01A	0.128616
THCA	Tumor	TCGA-DJ-A1QF-01A	0.116137
THCA	Tumor	TCGA-EL-A3GQ-01A	0.230164
THCA	Tumor	TCGA-H2-A2K9-01A	0.258638
THCA	Tumor	TCGA-BJ-A28X-01A	0.165622
THCA	Tumor	TCGA-ET-A2N4-01A	0.201991
THCA	Tumor	TCGA-KS-A4I9-01A	0.145015
THCA	Tumor	TCGA-FK-A3SB-01A	0.130153
THCA	Tumor	TCGA-ET-A39O-01A	0.0606578
THCA	Tumor	TCGA-E8-A438-01A	0.389893
THCA	Tumor	TCGA-EM-A3OA-01A	0.647353
THCA	Tumor	TCGA-FY-A3YR-01A	0.131647
THCA	Tumor	TCGA-KS-A41F-01A	0.149107
THCA	Tumor	TCGA-BJ-A28V-01A	0.297683
THCA	Tumor	TCGA-BJ-A0Z0-01A	0.222724
THCA	Tumor	TCGA-KS-A41L-01A	0.540825
THCA	Tumor	TCGA-BJ-A0YZ-01A	0.356664
THCA	Tumor	TCGA-DJ-A1QD-01A	0.103589
THCA	Tumor	TCGA-MK-A4N6-01A	0.0922827
THCA	Tumor	TCGA-EL-A3H4-01A	0.100085
THCA	Tumor	TCGA-EL-A3GW-01A	0.322648
THCA	Tumor	TCGA-CE-A3MD-01A	0.311089
THCA	Tumor	TCGA-EM-A2OV-01A	0.325645
THCA	Tumor	TCGA-ET-A3DS-01A	0.363374
THCA	Tumor	TCGA-FY-A3R8-01A	0.137595
THCA	Tumor	TCGA-DJ-A3UT-01A	0.388214
THCA	Tumor	TCGA-ET-A40T-01A	0.23254
THCA	Tumor	TCGA-EM-A2CU-01A	0.223167
THCA	Tumor	TCGA-BJ-A2N8-01A	0.422713
THCA	Tumor	TCGA-BJ-A2N7-01A	0.190431
THCA	Tumor	TCGA-EL-A3ZO-01A	0.221043
THCA	Tumor	TCGA-BJ-A3PT-01A	0.308421
THCA	Tumor	TCGA-DJ-A2QA-01A	0.0900948
THCA	Tumor	TCGA-DJ-A3VF-01A	0.0987771
THCA	Tumor	TCGA-CE-A481-01A	0.178106
THCA	Tumor	TCGA-BJ-A2N9-01A	0.416083
THCA	Tumor	TCGA-FE-A3PA-01A	0.181106
THCA	Tumor	TCGA-KS-A4I7-01A	0.100999
THCA	Tumor	TCGA-EL-A4JV-01A	0.352885
THCA	Tumor	TCGA-DJ-A2PY-01A	0.102195
THCA	Tumor	TCGA-BJ-A45I-01A	0.105911
THCA	Tumor	TCGA-EL-A4K6-01A	0.474561
THCA	Tumor	TCGA-L6-A4EQ-01A	0.12957
THCA	Tumor	TCGA-E8-A413-01A	0.168847
THCA	Tumor	TCGA-DJ-A2PX-01A	0.185997
THCA	Tumor	TCGA-4C-A93U-01A	0.0849867
THCA	Tumor	TCGA-DJ-A1QG-01A	0.280108
THCA	Tumor	TCGA-ET-A2MZ-01A	0.14585
THCA	Tumor	TCGA-FE-A234-01A	0.153074
THCA	Tumor	TCGA-DJ-A3VJ-01A	0.150819
THCA	Tumor	TCGA-DE-A4MB-01A	0.0999261
THCA	Tumor	TCGA-EL-A3GY-01A	0.10797
THCA	Tumor	TCGA-EL-A4K0-01A	0.204381
THCA	Tumor	TCGA-DJ-A3UW-01A	0.135634
THCA	Tumor	TCGA-FE-A238-01A	0.27103
THCA	Tumor	TCGA-EL-A3ZG-01A	0.325394
THCA	Tumor	TCGA-BJ-A0ZE-01A	0.330912
THCA	Tumor	TCGA-BJ-A0Z2-01A	0.244603
THCA	Tumor	TCGA-EL-A3D0-01A	0.140673
THCA	Tumor	TCGA-CE-A27D-01A	0.243027
THCA	Tumor	TCGA-E8-A417-01A	0.261162
THCA	Tumor	TCGA-DO-A1K0-01A	0.168692
THCA	Tumor	TCGA-EL-A3N3-01A	0.11291
THCA	Tumor	TCGA-J8-A3O2-01A	0.226926
THCA	Tumor	TCGA-FY-A3R6-01A	0.159477
THCA	Tumor	TCGA-KS-A4I1-01A	0.13826
THCA	Tumor	TCGA-DJ-A3V8-01A	0.127785
THCA	Tumor	TCGA-FE-A230-01A	0.158341
THCA	Tumor	TCGA-DE-A4MD-01A	0.188802
THCA	Tumor	TCGA-DJ-A1QE-01A	0.0368327
THCA	Tumor	TCGA-EL-A3GZ-01A	0.171575
THCA	Tumor	TCGA-H2-A3RI-01A	0.116954
THCA	Tumor	TCGA-E8-A44M-01A	0.368574
THCA	Tumor	TCGA-FY-A3NM-01A	0.463951
THCA	Tumor	TCGA-FY-A3TY-01A	0.130255
THCA	Tumor	TCGA-BJ-A0ZB-01A	0.11681
THCA	Tumor	TCGA-E8-A434-01A	0.253536
THCA	Tumor	TCGA-EL-A4JZ-01A	0.285049
THCA	Tumor	TCGA-EL-A3T9-01A	0.367786
THCA	Tumor	TCGA-EM-A3FM-01A	0.0935023
THCA	Tumor	TCGA-FY-A3ON-01A	0.114248
THCA	Tumor	TCGA-ET-A3BQ-01B	0.162625
THCA	Tumor	TCGA-DJ-A3VA-01A	0.130678
THCA	Tumor	TCGA-BJ-A28S-01A	0.365473
THCA	Tumor	TCGA-EM-A3FJ-01A	0.147258
THCA	Tumor	TCGA-FK-A3SE-01A	0.154171
THCA	Tumor	TCGA-ET-A2MY-01A	0.0911326
THCA	Tumor	TCGA-EL-A3D5-01A	0.261688
THCA	Tumor	TCGA-DJ-A2PV-01A	0.0677904
THCA	Tumor	TCGA-DE-A4MD-06A	0.150858
THCA	Tumor	TCGA-FK-A3S3-01A	0.327107
THCA	Tumor	TCGA-ET-A2N5-01A	0.177834
THCA	Tumor	TCGA-DJ-A4UQ-01A	0.206264
THCA	Tumor	TCGA-J8-A4HW-06A	0.162733
THCA	Tumor	TCGA-ET-A39P-01A	0.151678
THCA	Tumor	TCGA-ET-A3DV-01A	0.352671
THCA	Tumor	TCGA-KS-A4IB-01A	0.259892
THCA	Tumor	TCGA-L6-A4ET-01A	0.189656
THCA	Tumor	TCGA-BJ-A45D-01A	0.294318
THCA	Tumor	TCGA-EL-A3CZ-01A	0.432623
THCA	Tumor	TCGA-EL-A3ZP-01A	0.233574
THCA	Tumor	TCGA-EL-A3GS-01A	0.139718
THCA	Tumor	TCGA-E8-A2EA-01A	0.179459
THCA	Tumor	TCGA-FK-A3SD-01A	0.517704
THCA	Tumor	TCGA-ET-A39S-01A	0.164881
THCA	Tumor	TCGA-DJ-A2PW-01A	0.124101
THCA	Tumor	TCGA-EL-A3CO-01A	0.254069
THCA	Tumor	TCGA-EL-A4KI-01A	0.128382
THCA	Tumor	TCGA-FY-A4B0-01A	0.811152
THCA	Tumor	TCGA-ET-A3BX-01A	0.164706
THCA	Tumor	TCGA-KS-A4I5-01A	0.117596
THCA	Tumor	TCGA-EM-A22I-01A	0.0833487
THCA	Tumor	TCGA-DJ-A3VI-01A	0.176969
THCA	Tumor	TCGA-EM-A1CV-01A	0.239014
THCA	Tumor	TCGA-FE-A236-01A	0.184283
THCA	Tumor	TCGA-DJ-A2Q4-01A	0.100286
THCA	Tumor	TCGA-FE-A22Z-01A	0.178587
THCA	Tumor	TCGA-EM-A2P0-01A	0.160557
THCA	Tumor	TCGA-EM-A1YD-01A	0.235446
THCA	Tumor	TCGA-EM-A2OY-01A	0.115165
THCA	Tumor	TCGA-DJ-A1QO-01A	0.12368
THCA	Tumor	TCGA-ET-A3BO-01A	0.160206
THCA	Tumor	TCGA-EM-A2OX-01A	0.168766
THCA	Tumor	TCGA-EL-A3CR-01A	0.152082
THCA	Tumor	TCGA-EL-A4JW-01A	0.120348
THCA	Tumor	TCGA-EM-A4FO-01A	0.216524
THCA	Tumor	TCGA-EM-A22J-01A	0.406109
THCA	Tumor	TCGA-EM-A1CW-01A	0.28812
THCA	Tumor	TCGA-EM-A3FQ-06A	0.258284
THCA	Tumor	TCGA-ET-A25I-01A	0.252437
THCA	Tumor	TCGA-BJ-A0Z5-01A	0.191701
THCA	Tumor	TCGA-EM-A2P1-06A	0.152886
THCA	Tumor	TCGA-DJ-A3V6-01A	0.149345
THCA	Tumor	TCGA-EM-A3O6-01A	0.990773
THCA	Tumor	TCGA-CE-A483-01A	0.126948
THCA	Tumor	TCGA-E3-A3E2-01A	0.100542
THCA	Tumor	TCGA-BJ-A3PR-01A	0.243661
THCA	Tumor	TCGA-DE-A7U5-01A	0.157665
THCA	Tumor	TCGA-EL-A3T6-01A	0.100965
THCA	Tumor	TCGA-FY-A3NP-01A	0.432698
THCA	Tumor	TCGA-BJ-A4O8-01A	0.195122
THCA	Tumor	TCGA-FY-A3I5-01B	0.203774
THCA	Tumor	TCGA-DJ-A3UZ-01A	0.169379
THCA	Tumor	TCGA-DJ-A3UV-01A	0.209372
THCA	Tumor	TCGA-BJ-A2NA-01A	0.122365
THCA	Tumor	TCGA-IM-A420-01A	0.158537
THCA	Tumor	TCGA-EM-A3SZ-01A	0.186532
THCA	Tumor	TCGA-E3-A3E1-01A	0.238234
THCA	Tumor	TCGA-EM-A2CQ-01A	0.420441
THCA	Tumor	TCGA-E8-A414-01A	0.162975
THCA	Tumor	TCGA-EM-A2P1-01A	0.195088
THCA	Tumor	TCGA-EM-A4FH-01A	0.449431
THCA	Tumor	TCGA-DE-A4M9-01A	0.485121
THCA	Tumor	TCGA-E8-A242-01A	0.135547
THCA	Tumor	TCGA-DJ-A1QM-01A	0.22866
THCA	Tumor	TCGA-J8-A3YH-01A	0.13747
THCA	Tumor	TCGA-EM-A1YC-01A	0.180609
THCA	Tumor	TCGA-J8-A3YH-06A	0.133662
THCA	Tumor	TCGA-DJ-A13V-01A	0.242851
THCA	Tumor	TCGA-ET-A3DQ-01A	0.212533
THCA	Tumor	TCGA-EM-A2CS-01A	0.176767
THCA	Tumor	TCGA-EM-A22O-01A	0.298625
THCA	Tumor	TCGA-FK-A3SH-01A	0.175485
THCA	Tumor	TCGA-EM-A22N-01A	0.241483
THCA	Tumor	TCGA-EM-A4FU-01A	0.192208
THCA	Tumor	TCGA-EM-A3SY-01A	0.0339982
THCA	Tumor	TCGA-DJ-A3UM-01A	0.138438
THCA	Tumor	TCGA-EM-A3AN-01A	0.182861
THCA	Tumor	TCGA-E8-A433-01A	0.135983
THCA	Tumor	TCGA-DJ-A2Q0-01A	0.10184
THCA	Tumor	TCGA-EM-A3AL-01A	0.371789
THCA	Tumor	TCGA-ET-A3BS-01A	0.29577
THCA	Tumor	TCGA-J8-A42S-01A	0.13492
THCA	Tumor	TCGA-EM-A2CL-01A	0.429632
THCA	Tumor	TCGA-EM-A3SU-06A	0.20192
THCA	Tumor	TCGA-EM-A4FF-01A	0.12533
THCA	Tumor	TCGA-EL-A3CU-01A	0.156164
THCA	Tumor	TCGA-ET-A25R-01A	0.147034
THCA	Tumor	TCGA-IM-A4EB-01A	0.110744
THCA	Tumor	TCGA-ET-A39N-01A	0.252913
THCA	Tumor	TCGA-DE-A4MA-01A	0.193542
THCA	Tumor	TCGA-BJ-A45G-01A	0.304752
THCA	Tumor	TCGA-FE-A233-01A	0.121198
THCA	Tumor	TCGA-EM-A3AK-01A	0.187892
THCA	Tumor	TCGA-BJ-A45F-01A	0.457014
THCA	Tumor	TCGA-BJ-A45C-01A	0.277718
THCA	Tumor	TCGA-EM-A3O8-01A	0.472764
THCA	Tumor	TCGA-EL-A3CP-01A	0.231176
THCA	Tumor	TCGA-EL-A3ZS-01A	0.221207
THCA	Tumor	TCGA-ET-A4KQ-01A	0.365388
THCA	Tumor	TCGA-EM-A3AJ-01A	0.317078
THCA	Tumor	TCGA-BJ-A45H-01A	0.151698
THCA	Tumor	TCGA-EL-A3ZQ-01A	0.152579
THCA	Tumor	TCGA-EL-A3GP-01A	0.0884892
THCA	Tumor	TCGA-DJ-A3VG-01A	0.183108
THCA	Tumor	TCGA-BJ-A45J-01A	0.0852664
THCA	Tumor	TCGA-DJ-A2PO-01A	0.105152
THCA	Tumor	TCGA-FY-A3W9-01A	0.322745
THCA	Tumor	TCGA-FY-A40N-01A	0.189968
THCA	Tumor	TCGA-EM-A1CT-01A	0.159524
THCA	Tumor	TCGA-ET-A39R-01A	0.32267
THCA	Tumor	TCGA-DJ-A3UN-01A	0.182676
THCA	Tumor	TCGA-BJ-A18Y-01A	0.279555
THCA	Tumor	TCGA-BJ-A3EZ-01A	0.156689
THCA	Tumor	TCGA-DJ-A2Q1-01A	0.162669
THCA	Tumor	TCGA-DJ-A13T-01A	0.0990876
THCA	Tumor	TCGA-FE-A232-01A	0.157402
THCA	Tumor	TCGA-EM-A2P2-01A	0.153616
THCA	Tumor	TCGA-E8-A416-01A	0.412236
THCA	Tumor	TCGA-BJ-A0ZG-01A	0.460641
THCA	Tumor	TCGA-EM-A22K-01A	0.422359
THCA	Tumor	TCGA-E3-A3E5-01A	0.106665
THCA	Tumor	TCGA-EM-A2OZ-01A	0.176426
THCA	Tumor	TCGA-J8-A4HY-01A	0.246108
THCA	Tumor	TCGA-ET-A25P-01A	0.170333
THCA	Tumor	TCGA-E8-A3X7-01A	0.0832188
THCA	Tumor	TCGA-EL-A3MW-01A	0.255301
THCA	Tumor	TCGA-DJ-A1QI-01A	0.187446
THCA	Tumor	TCGA-E3-A3DZ-01A	0.496143
THCA	Tumor	TCGA-CE-A3ME-01A	0.191868
THCA	Tumor	TCGA-BJ-A0ZH-01A	0.146774
THCA	Tumor	TCGA-EL-A3T1-01A	0.094099
THCA	Tumor	TCGA-EM-A3AR-01A	0.212455
THCA	Tumor	TCGA-CE-A485-01A	0.251701
THCA	Tumor	TCGA-DJ-A3V3-01A	0.171662
THCA	Tumor	TCGA-CE-A482-01A	0.214437
THCA	Tumor	TCGA-EL-A3T7-01A	0.165128
THCA	Tumor	TCGA-DJ-A4UW-01A	0.270947
THCA	Tumor	TCGA-BJ-A0ZF-01A	0.41546
THCA	Tumor	TCGA-EL-A3ZM-01A	0.165034
THCA	Tumor	TCGA-DJ-A3V9-01A	0.170489
THCA	Tumor	TCGA-DJ-A4UR-01A	0.272238
THCA	Tumor	TCGA-DE-A0Y3-01B	0.136985
THCA	Tumor	TCGA-DJ-A13U-01A	0.161383
THCA	Tumor	TCGA-DE-A0XZ-01A	0.262651
THCA	Tumor	TCGA-DJ-A13M-01A	0.315734
THCA	Tumor	TCGA-DJ-A2Q3-01A	0.14856
THCA	Tumor	TCGA-EM-A3FK-01A	0.0602072
THCA	Tumor	TCGA-EM-A1YE-01A	0.30561
THCA	Tumor	TCGA-EL-A3H2-01A	0.298004
THCA	Tumor	TCGA-EL-A4KD-01A	0.243884
THCA	Tumor	TCGA-EM-A3OB-01A	0.423176
THCA	Tumor	TCGA-FE-A239-01A	0.333056
THCA	Tumor	TCGA-FY-A2QD-01A	0.276397
THCA	Tumor	TCGA-EL-A3D4-01A	0.220412
THCA	Tumor	TCGA-BJ-A0Z3-01A	0.195281
THCA	Tumor	TCGA-DJ-A4V0-01A	0.255641
THCA	Tumor	TCGA-EL-A3TA-01A	0.231995
THCA	Tumor	TCGA-ET-A2N0-01A	0.121458
THCA	Tumor	TCGA-DJ-A2PT-01A	0.147983
THCA	Tumor	TCGA-EM-A22Q-01A	0.354732
THCA	Tumor	TCGA-DE-A2OL-01A	0.275111
THCA	Tumor	TCGA-EM-A3ST-01A	0.216481
THCA	Tumor	TCGA-BJ-A0Z9-01A	0.198346
THCA	Tumor	TCGA-EL-A3CV-01A	0.107921
THCA	Tumor	TCGA-EM-A2OW-01A	0.27414
THCA	Tumor	TCGA-DJ-A3VD-01A	0.202697
THCA	Tumor	TCGA-DO-A2HM-01B	0.172587
THCA	Tumor	TCGA-DJ-A4UT-01A	0.177914
THCA	Tumor	TCGA-ET-A40Q-01A	0.135722
THCA	Tumor	TCGA-FY-A3WA-01A	0.271863
THCA	Tumor	TCGA-L6-A4EP-01A	0.248937
THCA	Tumor	TCGA-EM-A4FN-01A	0.163714
THCA	Tumor	TCGA-EM-A3FL-01A	0.205043
THCA	Tumor	TCGA-EM-A3AQ-01A	0.0864517
THCA	Tumor	TCGA-DJ-A3VB-01A	0.159143
THCA	Tumor	TCGA-FY-A3RA-01A	0.139376
THCA	Tumor	TCGA-EM-A22M-01A	0.150901
THCA	Tumor	TCGA-EM-A1YB-01A	0.206695
THCA	Tumor	TCGA-FY-A4B4-01A	0.113588
THCA	Tumor	TCGA-ET-A3BU-01A	0.0788486
[truncated: 8,328 more rows]

## Sheet: fig.1e
Patient ID	Tumor(log2(FPKM+1))	Normal(log2(FPKM+1))
TCGA-BL-A13J	1.29486	0.0118934
TCGA-BT-A20N	0.803107	0.0275496
TCGA-BT-A20Q	0.118536	0.0133137
TCGA-BT-A20R	0.0952115	0.0112618
TCGA-BT-A20U	0.300947	0.378563
TCGA-BT-A20W	0.264917	0.0964729
TCGA-BT-A2LA	0.333568	0.0497098
TCGA-BT-A2LB	0.185647	0.507417
TCGA-CU-A0YN	0.499284	0.0171469
TCGA-CU-A0YR	0.0469698	0.0419371
TCGA-GC-A3BM	0.546117	0.120992
TCGA-GC-A3WC	0.391882	0.084264
TCGA-GC-A6I3	0.419441	0.192852
TCGA-GD-A2C5	0.359732	0.170207
TCGA-GD-A3OP	0.163816	0.124594
TCGA-GD-A3OQ	0.332757	0.156425
TCGA-K4-A3WV	0.502041	0.248343
TCGA-K4-A54R	0.34085	0.0716942
TCGA-K4-A5RI	0.39055	0.0683149

## Sheet: fig.1f
Patient ID	Tumor(log2(FPKM+1))	Normal(log2(FPKM+1))
TCGA-A3-3358	1.6316	0.218978
TCGA-A3-3387	0.652762	0.171871
TCGA-B0-4700	0.609201	0.118614
TCGA-B0-4712	0.718248	0.161074
TCGA-B0-5402	1.08723	0.118975
TCGA-B0-5690	0.706196	0.117778
TCGA-B0-5691	0.695706	0.137829
TCGA-B0-5694	0.745635	0.117236
TCGA-B0-5696	0.640726	0.139415
TCGA-B0-5697	0.460489	0.123083
TCGA-B0-5699	1.14975	0.114787
TCGA-B0-5701	1.11492	0.128796
TCGA-B0-5703	0.844311	0.126494
TCGA-B0-5705	0.654906	0.14123
TCGA-B0-5706	0.984884	0.148029
TCGA-B0-5709	0.363746	0.0899802
TCGA-B0-5711	0.625091	0.17159
TCGA-B0-5712	0.63334	0.11041
TCGA-B2-5636	0.838096	0.140381
TCGA-B2-5641	0.480152	0.0887405
TCGA-B8-4619	0.145	0.189808
TCGA-B8-4620	1.67172	0.16063
TCGA-B8-4622	1.34619	0.147767
TCGA-B8-5549	0.813287	0.060134
TCGA-B8-5552	0.647385	0.16048
TCGA-CJ-5672	0.980035	0.112497
TCGA-CJ-5676	0.750128	0.144375
TCGA-CJ-5677	0.7394	0.106159
TCGA-CJ-5678	1.01782	0.113456
TCGA-CJ-5679	0.701536	0.179272
TCGA-CJ-5680	0.38173	0.175102
TCGA-CJ-5681	0.372683	0.204129
TCGA-CJ-5689	0.479117	0.100951
TCGA-CJ-6030	0.495742	0.125504
TCGA-CJ-6033	0.982423	0.158951
TCGA-CW-5580	0.783405	0.121957
TCGA-CW-5581	0.874756	0.102065
TCGA-CW-5584	0.580553	0.204022
TCGA-CW-5585	0.582204	0.11316
TCGA-CW-5587	0.879051	0.127993
TCGA-CW-5589	0.669835	0.160044
TCGA-CW-5591	0.12696	1.08818
TCGA-CW-6087	0.178562	0.180193
TCGA-CW-6088	1.02901	0.180016
TCGA-CW-6090	0.426523	0.118667
TCGA-CZ-4863	0.971934	0.128451
TCGA-CZ-4864	0.865792	0.119952
TCGA-CZ-4865	0.829399	0.145077
TCGA-CZ-5451	0.934282	0.148118
TCGA-CZ-5452	1.18722	0.124323
TCGA-CZ-5453	1.08536	0.105783
TCGA-CZ-5454	0.580094	0.14263
TCGA-CZ-5455	0.75908	0.169373
TCGA-CZ-5456	0.966874	0.169857
TCGA-CZ-5457	1.34204	0.148052
TCGA-CZ-5458	1.27659	0.128773
TCGA-CZ-5461	0.478824	0.0937503
TCGA-CZ-5462	0.893197	0.123914
TCGA-CZ-5463	0.686072	0.118676
TCGA-CZ-5465	1.47263	0.14686
TCGA-CZ-5466	0.832086	0.126882
TCGA-CZ-5467	0.523515	0.148762
TCGA-CZ-5468	0.781987	0.158896
TCGA-CZ-5469	0.496256	0.0914718
TCGA-CZ-5470	0.932154	0.147139
TCGA-CZ-5982	0.801372	0.0713585
TCGA-CZ-5984	0.470957	0.0782937
TCGA-CZ-5985	0.958894	0.118695
TCGA-CZ-5986	1.13285	0.186953
TCGA-CZ-5987	0.708492	0.113416
TCGA-CZ-5988	0.389756	0.148313
TCGA-CZ-5989	1.03871	0.0879487

## Sheet: fig.1g
Patient ID	Tumor(log2(FPKM+1))	Normal(log2(FPKM+1))
TCGA-CH-5761	0.46697	0.317604
TCGA-CH-5767	0.16428	0.26651
TCGA-CH-5768	0.459884	0.30676
TCGA-CH-5769	0.634316	0.545799
TCGA-EJ-7115	0.484878	0.378957
TCGA-EJ-7123	0.307679	0.0845305
TCGA-EJ-7125	0.522489	0.22485
TCGA-EJ-7314	0.394273	0.172394
TCGA-EJ-7315	0.487702	0.177383
TCGA-EJ-7317	0.430267	0.204017
TCGA-EJ-7321	0.367461	0.175134
TCGA-EJ-7327	0.356446	0.324289
TCGA-EJ-7328	0.373768	0.0936728
TCGA-EJ-7330	0.145244	0.179877
TCGA-EJ-7331	0.34536	0.174362
TCGA-EJ-7781	0.589201	0.127112
TCGA-EJ-7782	0.780029	0.412642
TCGA-EJ-7783	0.394839	0.0965128
TCGA-EJ-7784	0.180424	0.213861
TCGA-EJ-7785	0.457451	0.238582
TCGA-EJ-7786	0.360897	0.156228
TCGA-EJ-7789	0.323732	0.31757
TCGA-EJ-7792	0.277659	0.14115
TCGA-EJ-7793	0.246685	0.159939
TCGA-EJ-7794	0.32275	0.120622
TCGA-EJ-7797	0.475743	0.236436
TCGA-EJ-A8FO	0.409697	0.136583
TCGA-G9-6333	0.269974	0.143127
TCGA-G9-6342	0.631052	0.262381
TCGA-G9-6348	0.324983	0.129564
TCGA-G9-6351	0.301319	0.157103
TCGA-G9-6356	0.364205	0.171631
TCGA-G9-6362	0.581751	0.462098
TCGA-G9-6363	0.450903	0.305271
TCGA-G9-6365	0.32149	0.294343
TCGA-G9-6384	0.385725	0.155981
TCGA-G9-6496	0.396994	0.231442
TCGA-G9-6499	0.31795	0.103113
TCGA-HC-7211	0.315265	0.14492
TCGA-HC-7737	0.382536	0.213426
TCGA-HC-7738	0.419531	0.107199
TCGA-HC-7740	0.464461	0.191957
TCGA-HC-7742	0.313234	0.223714
TCGA-HC-7745	0.325543	0.156558
TCGA-HC-7747	0.251349	0.109941
TCGA-HC-7752	0.414506	0.195941
TCGA-HC-7819	0.628405	0.232763
TCGA-HC-8258	0.584217	0.128004
TCGA-HC-8259	0.499494	0.151419
TCGA-HC-8260	0.415149	0.265791
TCGA-HC-8262	0.357028	0.124236
TCGA-J4-A83J	0.30617	0.337222

## Sheet: fig.1h
Patient ID	Tumor(log2(FPKM+1))	Normal(log2(FPKM+1))
TCGA-22-4593	0.260525	0.07763
TCGA-22-4609	0.546968	0.106234
TCGA-22-5471	0.483546	0.120221
TCGA-22-5472	0.369354	0.0954854
TCGA-22-5478	0.432345	0.0697395
TCGA-22-5481	0.353819	0.129873
TCGA-22-5482	0.792549	0.0834809
TCGA-22-5483	0.254807	0.0972995
TCGA-22-5489	0.355214	0.108817
TCGA-22-5491	0.510872	0.0508199
TCGA-33-4587	1.26183	0.129867
TCGA-33-6737	0.276003	0.077842
TCGA-34-7107	0.338091	0.070448
TCGA-34-8454	0.499441	0.134307
TCGA-39-5040	0.195894	0.115736
TCGA-43-5670	0.381601	0.180381
TCGA-43-6143	0.892708	0.117449
TCGA-43-6647	0.179091	0.100766
TCGA-43-6771	0.467442	0.123664
TCGA-43-6773	0.283185	0.0994278
TCGA-43-7657	0.665517	0.0840887
TCGA-43-7658	0.380128	0.118309
TCGA-51-4079	0.721304	0.114404
TCGA-51-4081	0.393511	0.154267
TCGA-56-7222	0.68761	0.165485
TCGA-56-7579	0.359304	0.150843
TCGA-56-7580	0.833434	0.178661
TCGA-56-7582	0.37556	0.1953
TCGA-56-7730	0.539748	0.121204
TCGA-56-7731	0.213732	0.105412
TCGA-56-7823	0.42165	0.138739
TCGA-56-8082	0.514987	0.0912638
TCGA-56-8083	0.221672	0.0763249
TCGA-56-8201	0.143549	0.180047
TCGA-56-8309	0.381505	0.163403
TCGA-56-8623	0.15081	0.132395
TCGA-58-8386	0.590212	0.102823
TCGA-60-2709	0.195124	0.0855181
TCGA-77-7138	0.66699	0.216411
TCGA-77-7142	0.642252	0.101005
TCGA-77-7335	0.351615	0.129001
TCGA-77-7337	0.378317	0.0803784
TCGA-77-7338	0.40802	0.0514788
TCGA-77-8007	0.495029	0.243138
TCGA-77-8008	0.364589	0.161482
TCGA-85-7710	0.618013	0.352706
TCGA-90-6837	0.487608	0.0777755
TCGA-90-7767	0.297898	0.159258
TCGA-92-7340	0.295672	0.12522

## Sheet: fig.1i
Patient ID	Tumor(log2(FPKM+1))	Normal(log2(FPKM+1))
TCGA-AJ-A2QL	0.316476	0.450624
TCGA-AJ-A3NC	0.629236	0.0492681
TCGA-AJ-A3NE	0.637995	0.149955
TCGA-AJ-A3NH	0.732189	0.442445
TCGA-AX-A05Y	0.195908	0.022514
TCGA-AX-A0IZ	0.460444	0.0520234
TCGA-AX-A0J0	0.348473	0.173516
TCGA-AX-A1CF	0.773217	0.250449
TCGA-AX-A1CI	0.556911	0.135521
TCGA-AX-A1CK	0.577262	0.374532
TCGA-AX-A2H8	0.749053	0.154633
TCGA-AX-A2HA	0.481519	0.53594
TCGA-AX-A2HC	0.0843625	0.0146428
TCGA-AX-A2HD	0.428328	0.17888
TCGA-BG-A2AD	0.380749	0.044598
TCGA-BG-A3EW	0.534211	0.0560195
TCGA-BG-A3PP	0.593331	0.0576995
TCGA-BK-A0CB	0.503685	0.118382
TCGA-BK-A13C	0.252419	0.0094679
TCGA-BK-A4ZD	0.22111	0.105348
TCGA-DI-A2QU	0.225631	0.0574324
TCGA-DI-A2QY	0.255655	0.385492
TCGA-E6-A1M0	0.414257	0.123433

## Sheet: fig.1j
Patient ID	Tumor(log2(FPKM+1))	Normal(log2(FPKM+1))
TCGA-38-4625	0.147731	0.112203
TCGA-38-4626	0.224313	0.164766
TCGA-38-4627	0.313725	0.121633
TCGA-38-4632	0.422555	0.208167
TCGA-44-2655	0.96256	0.0911536
TCGA-44-2657	0.581193	0.185615
TCGA-44-2661	0.32589	0.120576
TCGA-44-2662	1.05044	0.0679326
TCGA-44-2665	0.541537	0.137459
TCGA-44-2668	0.937602	0.0992901
TCGA-44-3396	0.459855	0.0674423
TCGA-44-3398	0.643125	0.110369
TCGA-44-5645	0.654573	0.0822268
TCGA-44-6145	0.593981	0.110916
TCGA-44-6146	0.347304	0.17047
TCGA-44-6147	0.730258	0.092001
TCGA-44-6148	0.277573	0.173883
TCGA-44-6776	0.368355	0.142311
TCGA-44-6777	0.403968	0.106483
TCGA-44-6778	0.261076	0.165751
TCGA-49-4490	0.494647	0.150781
TCGA-49-4512	0.193578	0.130329
TCGA-49-6742	0.51723	0.168718
TCGA-49-6743	0.386303	0.130973
TCGA-49-6744	0.449708	0.0802966
TCGA-49-6745	0.286871	0.154324
TCGA-49-6761	0.490389	0.096182
TCGA-50-5930	0.247487	0.109267
TCGA-50-5931	0.459741	0.106465
TCGA-50-5932	0.117998	0.0890541
TCGA-50-5933	0.235147	0.0546055
TCGA-50-5935	0.299412	0.1589
TCGA-50-5936	0.371967	0.129819
TCGA-50-5939	0.601756	0.0698179
TCGA-50-6595	0.198504	0.114305
TCGA-55-6968	0.255653	0.170859
TCGA-55-6970	0.574126	0.211368
TCGA-55-6971	0.604627	0.15171
TCGA-55-6972	1.0793	0.107294
TCGA-55-6975	0.236701	0.136468
TCGA-55-6978	0.178473	0.158026
TCGA-55-6979	0.517194	0.187292
TCGA-55-6980	0.332092	0.147518
TCGA-55-6981	0.558845	0.122031
TCGA-55-6982	0.382372	0.174716
TCGA-55-6983	0.310177	0.0995742
TCGA-55-6984	0.4392	0.150671
TCGA-55-6985	0.236162	0.241684
TCGA-55-6986	0.314896	0.11875
TCGA-73-4676	0.551195	0.116049
TCGA-91-6828	0.322097	0.156523
TCGA-91-6829	0.248824	0.167146
TCGA-91-6831	0.429073	0.141008
TCGA-91-6835	0.252772	0.174333
TCGA-91-6836	0.264789	0.121263
TCGA-91-6847	0.274183	0.11979
TCGA-91-6849	0.418127	0.112842

## Sheet: fig.1k
Patient ID	Tumor(log2(FPKM+1))	Normal(log2(FPKM+1))
TCGA-BC-A10Q	0.365513	0.115719
TCGA-BC-A10R	0.121042	0.118878
TCGA-BC-A10T	0.284151	0.0971224
TCGA-BC-A10U	0.625715	0.106549
TCGA-BC-A10W	0.0496573	0.161159
TCGA-BC-A10X	0.11903	0.119879
TCGA-BC-A10Y	0.293691	0.129183
TCGA-BC-A10Z	0.11796	0.152834
TCGA-BC-A110	0.0636804	0.109807
TCGA-BC-A216	0.198376	0.119157
TCGA-BD-A2L6	0.134421	0.200701
TCGA-BD-A3EP	0.248395	0.107468
TCGA-DD-A113	0.0944605	0.123882
TCGA-DD-A114	0.0584161	0.0678599
TCGA-DD-A116	0.247787	0.164569
TCGA-DD-A118	0.0971837	0.168385
TCGA-DD-A119	0.0474085	0.0898682
TCGA-DD-A11A	0.163318	0.0927428
TCGA-DD-A11B	0.0566596	0.0896897
TCGA-DD-A11C	0.159907	0.14582
TCGA-DD-A11D	0.103038	0.205926
TCGA-DD-A1EB	0.168379	0.139091
TCGA-DD-A1EC	0.313379	0.132437
TCGA-DD-A1EE	0.265767	0.126211
TCGA-DD-A1EG	0.221147	0.121976
TCGA-DD-A1EH	0.0418573	0.154344
TCGA-DD-A1EI	0.136606	0.133426
TCGA-DD-A1EJ	0.248143	0.147611
TCGA-DD-A1EL	0.117504	0.155586
TCGA-DD-A39V	0.0430797	0.0857296
TCGA-DD-A39W	0.169963	0.12709
TCGA-DD-A39X	0.154876	0.143792
TCGA-DD-A39Z	0.041017	0.100719
TCGA-DD-A3A1	0.3263	0.108103
TCGA-DD-A3A2	0.130167	0.12349
TCGA-DD-A3A3	0.194739	0.0666554
TCGA-DD-A3A4	0.342254	0.133424
TCGA-DD-A3A5	0.103662	0.104649
TCGA-DD-A3A6	0.129531	0.14829
TCGA-DD-A3A8	0.150126	0.141305
TCGA-EP-A12J	0.217766	0.142908
TCGA-EP-A26S	0.0508322	0.0941885
TCGA-EP-A3RK	0.198051	0.116546
TCGA-ES-A2HT	0.0413171	0.0960607
TCGA-FV-A23B	0.0288186	0.148442
TCGA-FV-A2QR	0.0529273	0.143667
TCGA-FV-A3I0	0.0399818	0.122684
TCGA-FV-A3I1	0.100193	0.11391
TCGA-FV-A3R2	0.329288	0.145126
TCGA-G3-A3CH	0.0917213	0.146518

## Sheet: fig.1l
Patient ID	Tumor(log2(FPKM+1))	Normal(log2(FPKM+1))
TCGA-A4-A4ZT	0.248731	0.239602
TCGA-A4-A57E	1.58253	0.129092
TCGA-B9-4115	0.385416	0.112318
TCGA-BQ-5875	0.29455	0.134513
TCGA-BQ-5877	0.0877973	0.0968996
TCGA-BQ-5878	0.0893027	0.10418
TCGA-BQ-5879	0.235246	0.0940384
TCGA-BQ-5882	0.324224	0.166871
TCGA-BQ-5884	0.230768	0.133542
TCGA-BQ-5887	0.212483	0.113429
TCGA-BQ-5888	0.245862	0.107368
TCGA-BQ-5890	0.310602	0.139448
TCGA-BQ-5891	0.17477	0.0963628
TCGA-BQ-5894	0.37816	0.154323
TCGA-BQ-7044	0.0924922	0.192841
TCGA-BQ-7045	0.18486	0.117731
TCGA-BQ-7046	0.302027	0.142627
TCGA-BQ-7051	0.238617	0.153691
TCGA-BQ-7055	0.105609	0.140576
TCGA-BQ-7059	0.0964992	0.144008
TCGA-BQ-7061	0.199199	0.194441
TCGA-DZ-6132	0.110415	0.0930335
TCGA-DZ-6133	0.0861569	0.125667
TCGA-DZ-6134	0.201773	0.181741
TCGA-GL-6846	0.0516071	0.109155
TCGA-GL-7966	0.438526	0.198172
TCGA-GL-A59R	0.322588	0.248628
TCGA-GL-A9DE	0.221202	0.246666
TCGA-P4-A5E8	0.757013	0.214358
TCGA-P4-A5ED	0.578714	0.158776
TCGA-Y8-A8RY	0.22791	0.119947

[truncated: 22 more sheets: fig.1m, fig.2a, fig.2b, fig.2c, fig.2d, fig.2e, fig.2f, fig.3c, fig.3d, fig.3f, fig.3g, fig.3h, fig.3i, fig.3j, fig.3l, fig.4a, fig.4e, fig.4h, fig.5a, fig.5b …]
