# Supplementary material for: Long non-coding RNA DARS-AS1 promotes tumor progression by directly suppressing PACT-mediated cellular stress
Source: Commun Biol. 2022 Aug 15;5:822. doi: 10.1038/s42003-022-03778-y (PMC9378715; doi:10.1038/s42003-022-03778-y)
Supplement: Supplementary file 6 — Supplementary Data 3 [file 42003_2022_3778_MOESM6_ESM.xlsx]

## Sheet: fig.S1a
Cancer type	Patient ID	Sample type	log2(FPKM+1)
KIRC	TCGA-A3-3357	Tumor	1.29005
KIRC	TCGA-BP-4340	Tumor	1.53234
KIRC	TCGA-B0-5106	Tumor	0.647086
KIRC	TCGA-B0-5084	Tumor	0.433928
KIRC	TCGA-DV-5575	Tumor	0.726858
KIRC	TCGA-B0-5700	Tumor	0.828585
KIRC	TCGA-B0-5075	Tumor	1.36268
KIRC	TCGA-BP-4769	Tumor	0.795288
KIRC	TCGA-AK-3447	Tumor	0.0329983
KIRC	TCGA-B0-5698	Tumor	1.06533
KIRC	TCGA-CW-6097	Tumor	0.782614
KIRC	TCGA-BP-4329	Tumor	1.20523
KIRC	TCGA-B0-4846	Tumor	1.66658
KIRC	TCGA-CJ-5678	Tumor	1.01782
KIRC	TCGA-AK-3456	Tumor	0.214668
KIRC	TCGA-CJ-4890	Tumor	0.758859
KIRC	TCGA-CW-5580	Tumor	0.783405
KIRC	TCGA-BP-4804	Tumor	0.611939
KIRC	TCGA-B8-A8YJ	Tumor	0.643718
KIRC	TCGA-BP-4775	Tumor	1.84659
KIRC	TCGA-B2-4101	Tumor	0.959794
KIRC	TCGA-B0-5117	Tumor	0.0692257
KIRC	TCGA-CJ-4641	Tumor	0.76685
KIRC	TCGA-CZ-4858	Tumor	1.27495
KIRC	TCGA-B8-5550	Tumor	1.00891
KIRC	TCGA-CJ-4872	Tumor	1.53373
KIRC	TCGA-CJ-4635	Tumor	1.24606
KIRC	TCGA-BP-4973	Tumor	0.996141
KIRC	TCGA-BP-4762	Tumor	0.528384
KIRC	TCGA-A3-3335	Tumor	0.715098
KIRC	TCGA-B0-4845	Tumor	1.65361
KIRC	TCGA-CZ-4861	Tumor	0.413284
KIRC	TCGA-CJ-5679	Tumor	0.701536
KIRC	TCGA-CJ-4899	Tumor	0.960744
KIRC	TCGA-CJ-4889	Tumor	0.591648
KIRC	TCGA-B0-5094	Tumor	1.12731
KIRC	TCGA-AK-3453	Tumor	1.44882
KIRC	TCGA-CZ-5453	Normal	0.105783
KIRC	TCGA-B8-A7U6	Tumor	1.02654
KIRC	TCGA-CJ-4918	Tumor	0.886828
KIRC	TCGA-BP-4327	Tumor	1.47236
KIRC	TCGA-CZ-4866	Tumor	0.724405
KIRC	TCGA-CZ-5988	Tumor	0.389756
KIRC	TCGA-BP-5186	Tumor	0.894557
KIRC	TCGA-B8-4619	Tumor	0.145
KIRC	TCGA-CJ-4900	Tumor	1.05929
KIRC	TCGA-CZ-5454	Normal	0.14263
KIRC	TCGA-B0-5083	Tumor	0.076201
KIRC	TCGA-CZ-5988	Normal	0.148313
KIRC	TCGA-6D-AA2E	Tumor	0.181904
KIRC	TCGA-B0-4849	Tumor	1.03185
KIRC	TCGA-CJ-5689	Normal	0.100951
KIRC	TCGA-BP-4176	Tumor	1.01245
KIRC	TCGA-A3-3324	Tumor	1.35611
KIRC	TCGA-CZ-4863	Normal	0.128451
KIRC	TCGA-BP-4331	Tumor	0.92002
KIRC	TCGA-BP-4776	Tumor	1.02368
KIRC	TCGA-CJ-4868	Tumor	0.614872
KIRC	TCGA-B8-4622	Tumor	1.34619
KIRC	TCGA-B0-5402	Tumor	1.08723
KIRC	TCGA-B0-5691	Tumor	0.695706
KIRC	TCGA-B0-5701	Normal	0.128796
KIRC	TCGA-CZ-4859	Tumor	1.67454
KIRC	TCGA-BP-5181	Tumor	0.432998
KIRC	TCGA-CW-5584	Normal	0.204022
KIRC	TCGA-B8-A54F	Tumor	0.479775
KIRC	TCGA-B0-4713	Tumor	1.68187
KIRC	TCGA-CZ-5461	Tumor	0.478824
KIRC	TCGA-CJ-4643	Tumor	1.05189
KIRC	TCGA-B0-4694	Tumor	1.00141
KIRC	TCGA-CZ-5986	Normal	0.186953
KIRC	TCGA-CJ-5682	Tumor	0.991378
KIRC	TCGA-CZ-5467	Normal	0.148762
KIRC	TCGA-B0-4816	Tumor	0.720763
KIRC	TCGA-CZ-5462	Tumor	0.893197
KIRC	TCGA-CJ-6033	Normal	0.158951
KIRC	TCGA-BP-4763	Tumor	0.992732
KIRC	TCGA-CJ-4869	Tumor	0.695475
KIRC	TCGA-BP-5169	Tumor	1.01101
KIRC	TCGA-CZ-5467	Tumor	0.523515
KIRC	TCGA-B0-5691	Normal	0.137829
KIRC	TCGA-CZ-5459	Tumor	1.08072
KIRC	TCGA-B4-5844	Tumor	0.831007
KIRC	TCGA-CZ-5451	Tumor	0.934282
KIRC	TCGA-BP-4169	Tumor	1.40991
KIRC	TCGA-B0-5706	Tumor	0.984884
KIRC	TCGA-A3-3331	Tumor	1.35784
KIRC	TCGA-CJ-5672	Normal	0.112497
KIRC	TCGA-AK-3458	Tumor	1.2445
KIRC	TCGA-CJ-4891	Tumor	1.56077
KIRC	TCGA-BP-4967	Tumor	0.774333
KIRC	TCGA-CZ-5982	Normal	0.0713586
KIRC	TCGA-CZ-5464	Tumor	0.440427
KIRC	TCGA-B8-5549	Tumor	0.813287
KIRC	TCGA-BP-4959	Tumor	0.884451
KIRC	TCGA-B0-4703	Tumor	0.676245
KIRC	TCGA-CW-5583	Tumor	0.861756
KIRC	TCGA-CZ-4865	Tumor	0.829399
KIRC	TCGA-CJ-4894	Tumor	0.446301
KIRC	TCGA-B8-5158	Tumor	1.36366
KIRC	TCGA-CZ-4854	Tumor	0.812107
KIRC	TCGA-CW-5588	Tumor	0.845802
KIRC	TCGA-B4-5834	Tumor	0.451862
KIRC	TCGA-B0-4818	Tumor	1.05037
KIRC	TCGA-BP-4164	Tumor	1.3961
KIRC	TCGA-AK-3425	Tumor	0.726511
KIRC	TCGA-CZ-5452	Normal	0.124323
KIRC	TCGA-A3-A8OX	Tumor	0.633119
KIRC	TCGA-CZ-4863	Tumor	0.971934
KIRC	TCGA-BP-4969	Tumor	1.67505
KIRC	TCGA-AS-3777	Tumor	0.0726712
KIRC	TCGA-CZ-5463	Normal	0.118676
KIRC	TCGA-B0-5709	Tumor	0.363746
KIRC	TCGA-BP-4770	Tumor	0.199011
KIRC	TCGA-BP-4991	Tumor	1.10924
KIRC	TCGA-BP-4968	Tumor	1.56898
KIRC	TCGA-BP-5187	Tumor	0.808954
KIRC	TCGA-BP-5004	Tumor	1.59804
KIRC	TCGA-BP-4325	Tumor	1.0385
KIRC	TCGA-A3-3320	Tumor	1.3201
KIRC	TCGA-BP-4983	Tumor	0.507995
KIRC	TCGA-BP-5170	Tumor	0.46463
KIRC	TCGA-B0-4696	Tumor	0.0872607
KIRC	TCGA-BP-4173	Tumor	1.0418
KIRC	TCGA-A3-3382	Tumor	1.12522
KIRC	TCGA-CZ-5469	Tumor	0.496256
KIRC	TCGA-CJ-4907	Tumor	0.638539
KIRC	TCGA-A3-3351	Tumor	1.35002
KIRC	TCGA-CJ-5680	Normal	0.175102
KIRC	TCGA-CJ-5680	Tumor	0.38173
KIRC	TCGA-A3-3311	Tumor	1.32401
KIRC	TCGA-A3-3363	Tumor	0.270828
KIRC	TCGA-BP-5185	Tumor	0.648549
KIRC	TCGA-CZ-5470	Normal	0.147139
KIRC	TCGA-B8-4620	Normal	0.16063
KIRC	TCGA-AK-3428	Tumor	0.728086
KIRC	TCGA-EU-5904	Tumor	0.67469
KIRC	TCGA-CW-5581	Normal	0.102065
KIRC	TCGA-CZ-5470	Tumor	0.932154
KIRC	TCGA-B4-5838	Tumor	1.11881
KIRC	TCGA-CJ-5672	Tumor	0.980035
KIRC	TCGA-B0-4710	Tumor	3.6695
KIRC	TCGA-B0-5712	Normal	0.11041
KIRC	TCGA-EU-5905	Tumor	0.418504
KIRC	TCGA-B0-5706	Normal	0.148029
KIRC	TCGA-A3-3387	Tumor	0.652762
KIRC	TCGA-A3-A8CQ	Tumor	1.2808
KIRC	TCGA-B0-4847	Tumor	1.34634
KIRC	TCGA-BP-4756	Tumor	0.42785
KIRC	TCGA-B0-5690	Tumor	0.706196
KIRC	TCGA-CJ-4904	Tumor	0.503191
KIRC	TCGA-A3-3328	Tumor	0.41742
KIRC	TCGA-B0-4700	Tumor	0.609201
KIRC	TCGA-A3-3385	Tumor	1.06474
KIRC	TCGA-BP-5200	Tumor	0.502064
KIRC	TCGA-B0-4837	Tumor	1.11267
KIRC	TCGA-A3-3383	Tumor	1.3239
KIRC	TCGA-B0-4824	Tumor	1.01347
KIRC	TCGA-B8-A54H	Tumor	0.807812
KIRC	TCGA-B0-5697	Tumor	0.460489
KIRC	TCGA-B0-5697	Normal	0.123083
KIRC	TCGA-CZ-5466	Normal	0.126882
KIRC	TCGA-B0-5097	Tumor	0.890156
KIRC	TCGA-CW-5581	Tumor	0.874756
KIRC	TCGA-CZ-5458	Tumor	1.27659
KIRC	TCGA-B0-5692	Tumor	0.398782
KIRC	TCGA-B4-5836	Tumor	0.986505
KIRC	TCGA-CZ-5458	Normal	0.128773
KIRC	TCGA-CZ-5457	Tumor	1.34204
KIRC	TCGA-CZ-5451	Normal	0.148118
KIRC	TCGA-B8-4619	Normal	0.189808
KIRC	TCGA-BP-5010	Tumor	1.09895
KIRC	TCGA-B0-5116	Tumor	1.55632
KIRC	TCGA-A3-3373	Tumor	1.2279
KIRC	TCGA-MW-A4EC	Tumor	1.35772
KIRC	TCGA-B0-4827	Tumor	1.0635
KIRC	TCGA-BP-4777	Tumor	0.773526
KIRC	TCGA-AK-3431	Tumor	0.692044
KIRC	TCGA-BP-5191	Tumor	0.821095
KIRC	TCGA-CZ-5989	Tumor	1.03871
KIRC	TCGA-BP-4787	Tumor	0.973299
KIRC	TCGA-BP-4345	Tumor	0.699938
KIRC	TCGA-CZ-5987	Normal	0.113416
KIRC	TCGA-CJ-5671	Tumor	0.742274
KIRC	TCGA-B0-5092	Tumor	1.55369
KIRC	TCGA-AK-3429	Tumor	1.06009
KIRC	TCGA-B0-4819	Tumor	0.677854
KIRC	TCGA-B0-5399	Tumor	1.53284
KIRC	TCGA-DV-A4W0	Tumor	1.0913
KIRC	TCGA-B0-4691	Tumor	1.35159
KIRC	TCGA-CJ-4637	Tumor	0.970589
KIRC	TCGA-A3-3378	Tumor	0.987165
KIRC	TCGA-A3-3374	Tumor	0.0578028
KIRC	TCGA-B4-5843	Tumor	1.03612
KIRC	TCGA-CZ-5452	Tumor	1.18722
KIRC	TCGA-B0-4838	Tumor	0.914101
KIRC	TCGA-BP-4781	Tumor	0.560042
KIRC	TCGA-BP-4161	Tumor	1.44745
KIRC	TCGA-CJ-4887	Tumor	1.03994
KIRC	TCGA-EU-5906	Tumor	0.915418
KIRC	TCGA-A3-3316	Tumor	0.920182
KIRC	TCGA-CW-6087	Normal	0.180193
KIRC	TCGA-B8-4151	Tumor	1.18976
KIRC	TCGA-BP-4975	Tumor	0.861139
KIRC	TCGA-BP-4994	Tumor	0.33598
KIRC	TCGA-CW-5587	Normal	0.127993
KIRC	TCGA-B2-5633	Tumor	1.56352
KIRC	TCGA-CJ-4892	Tumor	1.26338
KIRC	TCGA-BP-4353	Tumor	0.72054
KIRC	TCGA-B0-5108	Tumor	0.727042
KIRC	TCGA-BP-4962	Tumor	1.25708
KIRC	TCGA-B8-5164	Tumor	0.697241
KIRC	TCGA-BP-4977	Tumor	0.881128
KIRC	TCGA-B0-4697	Tumor	0.942991
KIRC	TCGA-BP-5173	Tumor	1.09636
KIRC	TCGA-CW-5591	Normal	1.08818
KIRC	TCGA-A3-3365	Tumor	1.01748
KIRC	TCGA-CJ-5677	Tumor	0.7394
KIRC	TCGA-B0-5703	Normal	0.126494
KIRC	TCGA-BP-5178	Tumor	1.35135
KIRC	TCGA-CJ-5679	Normal	0.179272
KIRC	TCGA-CJ-4895	Tumor	0.92561
KIRC	TCGA-DV-5576	Tumor	0.942263
KIRC	TCGA-BP-4798	Tumor	1.50433
KIRC	TCGA-B0-5120	Tumor	0.868279
KIRC	TCGA-CJ-4638	Tumor	0.992603
KIRC	TCGA-G6-A8L6	Tumor	1.10676
KIRC	TCGA-CZ-4860	Tumor	0.989397
KIRC	TCGA-CW-5587	Tumor	0.879051
KIRC	TCGA-BP-4760	Tumor	0.861315
KIRC	TCGA-BP-5175	Tumor	0.689879
KIRC	TCGA-BP-4972	Tumor	0.627859
KIRC	TCGA-BP-4354	Tumor	0.641837
KIRC	TCGA-B0-5812	Tumor	0.561759
KIRC	TCGA-CJ-5684	Tumor	1.10268
KIRC	TCGA-B4-5378	Tumor	0.672212
KIRC	TCGA-AK-3454	Tumor	0.57167
KIRC	TCGA-CZ-5466	Tumor	0.832086
KIRC	TCGA-BP-4799	Tumor	0.556009
KIRC	TCGA-A3-A6NL	Tumor	0.922517
KIRC	TCGA-CJ-6030	Normal	0.125504
KIRC	TCGA-BP-4766	Tumor	1.54848
KIRC	TCGA-BP-4789	Tumor	0.951165
KIRC	TCGA-CZ-5456	Tumor	0.966874
KIRC	TCGA-A3-3306	Tumor	1.84046
KIRC	TCGA-CJ-4886	Tumor	0.888687
KIRC	TCGA-B0-5400	Tumor	0.899552
KIRC	TCGA-CZ-5454	Tumor	0.580094
KIRC	TCGA-A3-A8OU	Tumor	1.12832
KIRC	TCGA-A3-3329	Tumor	1.49339
KIRC	TCGA-BP-4974	Tumor	1.27471
KIRC	TCGA-CJ-4884	Tumor	0.559958
KIRC	TCGA-CJ-4905	Tumor	0.473429
KIRC	TCGA-EU-5907	Tumor	0.843585
KIRC	TCGA-A3-3325	Tumor	1.29601
KIRC	TCGA-CJ-6032	Tumor	1.67361
KIRC	TCGA-B0-5711	Normal	0.17159
KIRC	TCGA-B8-5549	Normal	0.060134
KIRC	TCGA-B2-5635	Tumor	1.25403
KIRC	TCGA-A3-3370	Tumor	1.49941
KIRC	TCGA-B8-A54J	Tumor	0.907542
KIRC	TCGA-BP-4797	Tumor	1.10323
KIRC	TCGA-CZ-5457	Normal	0.148052
KIRC	TCGA-BP-4993	Tumor	0.732065
KIRC	TCGA-BP-4803	Tumor	0.597528
KIRC	TCGA-B0-4693	Tumor	1.33978
KIRC	TCGA-DV-5574	Tumor	0.495328
KIRC	TCGA-BP-5194	Tumor	0.709312
KIRC	TCGA-B8-4153	Tumor	1.35756
KIRC	TCGA-B0-5119	Tumor	0.759025
KIRC	TCGA-BP-4347	Tumor	1.36262
KIRC	TCGA-B8-A54D	Tumor	1.27315
KIRC	TCGA-AK-3443	Tumor	0.130556
KIRC	TCGA-CJ-6033	Tumor	0.982423
KIRC	TCGA-BP-4989	Tumor	0.949243
KIRC	TCGA-AK-3436	Tumor	0.72801
KIRC	TCGA-CJ-5677	Normal	0.106159
KIRC	TCGA-CW-6087	Tumor	0.178562
KIRC	TCGA-BP-4166	Tumor	0.759105
KIRC	TCGA-DV-5567	Tumor	0.666692
KIRC	TCGA-CW-5585	Tumor	0.582204
KIRC	TCGA-CZ-5982	Tumor	0.801372
KIRC	TCGA-CZ-5989	Normal	0.0879487
KIRC	TCGA-BP-4964	Tumor	1.07861
KIRC	TCGA-B0-5705	Normal	0.14123
KIRC	TCGA-BP-4337	Tumor	1.71946
KIRC	TCGA-BP-5189	Tumor	0.50344
KIRC	TCGA-BP-5202	Tumor	1.07059
KIRC	TCGA-B0-4815	Tumor	0.77681
KIRC	TCGA-BP-5001	Tumor	2.10858
KIRC	TCGA-CZ-5985	Normal	0.118695
KIRC	TCGA-BP-4334	Tumor	0.118506
KIRC	TCGA-CZ-4864	Normal	0.119952
KIRC	TCGA-A3-3322	Tumor	1.18145
KIRC	TCGA-CW-5590	Tumor	0.978559
KIRC	TCGA-CW-6088	Normal	0.180016
KIRC	TCGA-CJ-4893	Tumor	1.06488
KIRC	TCGA-BP-4795	Tumor	0.44931
KIRC	TCGA-MM-A84U	Tumor	1.01489
KIRC	TCGA-A3-3319	Tumor	0.863047
KIRC	TCGA-B0-4945	Tumor	1.23216
KIRC	TCGA-BP-4341	Tumor	1.13727
KIRC	TCGA-CJ-5676	Normal	0.144375
KIRC	TCGA-CW-5591	Tumor	0.12696
KIRC	TCGA-DV-5573	Tumor	0.8633
KIRC	TCGA-B0-4706	Tumor	0.881134
KIRC	TCGA-BP-4790	Tumor	0.940067
KIRC	TCGA-A3-3346	Tumor	0.942783
KIRC	TCGA-B0-4810	Tumor	1.17911
KIRC	TCGA-B0-5712	Tumor	0.63334
KIRC	TCGA-B0-4814	Tumor	1.20736
KIRC	TCGA-B0-5711	Tumor	0.625091
KIRC	TCGA-DV-5566	Tumor	0.960563
KIRC	TCGA-BP-4342	Tumor	1.1205
KIRC	TCGA-B0-4822	Tumor	0.741618
KIRC	TCGA-T7-A92I	Tumor	0.119126
KIRC	TCGA-B0-5113	Tumor	1.21741
KIRC	TCGA-BP-4346	Tumor	1.17932
KIRC	TCGA-A3-3387	Normal	0.171871
KIRC	TCGA-AK-3445	Tumor	0.483481
KIRC	TCGA-B0-5107	Tumor	1.25544
KIRC	TCGA-CJ-4636	Tumor	0.777984
KIRC	TCGA-CZ-5984	Normal	0.0782937
KIRC	TCGA-B2-5641	Tumor	0.480152
KIRC	TCGA-CJ-4873	Tumor	0.891653
KIRC	TCGA-CJ-4870	Tumor	0.889791
KIRC	TCGA-B0-4688	Tumor	0.221937
KIRC	TCGA-A3-3347	Tumor	0.488393
KIRC	TCGA-BP-4992	Tumor	1.0495
KIRC	TCGA-CJ-4639	Tumor	1.28847
KIRC	TCGA-CZ-5469	Normal	0.0914718
KIRC	TCGA-B0-4699	Tumor	0.496541
KIRC	TCGA-CJ-6030	Tumor	0.495742
KIRC	TCGA-B0-4712	Normal	0.161074
KIRC	TCGA-A3-A8OV	Tumor	1.28843
KIRC	TCGA-CZ-5462	Normal	0.123914
KIRC	TCGA-B0-5104	Tumor	1.30493
KIRC	TCGA-CJ-4885	Tumor	1.00599
KIRC	TCGA-B8-5165	Tumor	0.750884
KIRC	TCGA-BP-5180	Tumor	1.17696
KIRC	TCGA-B0-5693	Tumor	1.19399
KIRC	TCGA-B0-4701	Tumor	1.52231
KIRC	TCGA-B2-4098	Tumor	0.397658
KIRC	TCGA-GK-A6C7	Tumor	0.490609
KIRC	TCGA-B8-5163	Tumor	0.448771
KIRC	TCGA-CJ-6031	Tumor	0.746827
KIRC	TCGA-CZ-5984	Tumor	0.470957
KIRC	TCGA-A3-3313	Tumor	0.138315
KIRC	TCGA-BP-4784	Tumor	0.631166
KIRC	TCGA-BP-5177	Tumor	0.495927
KIRC	TCGA-B2-3924	Tumor	1.90611
KIRC	TCGA-B0-4707	Tumor	1.43938
KIRC	TCGA-BP-5201	Tumor	0.633416
KIRC	TCGA-BP-5008	Tumor	1.08812
KIRC	TCGA-BP-4158	Tumor	1.23897
KIRC	TCGA-B0-4833	Tumor	0.97223
KIRC	TCGA-B8-4620	Tumor	1.67172
KIRC	TCGA-CJ-4644	Tumor	1.18292
KIRC	TCGA-B8-5551	Tumor	0.506412
KIRC	TCGA-AK-3460	Tumor	1.14473
KIRC	TCGA-CZ-5987	Tumor	0.708492
KIRC	TCGA-B0-5085	Tumor	1.30979
KIRC	TCGA-DV-5568	Tumor	0.950227
KIRC	TCGA-BP-4807	Tumor	1.15498
KIRC	TCGA-BP-4177	Tumor	0.627798
KIRC	TCGA-BP-4160	Tumor	0.761131
KIRC	TCGA-B0-4852	Tumor	3.11356
KIRC	TCGA-B0-4821	Tumor	1.80177
KIRC	TCGA-CZ-5455	Normal	0.169373
KIRC	TCGA-B0-5080	Tumor	0.517648
KIRC	TCGA-B0-4842	Tumor	0.826128
KIRC	TCGA-BP-4162	Tumor	1.44053
KIRC	TCGA-AK-3427	Tumor	0.253251
KIRC	TCGA-B0-4843	Tumor	0.852516
KIRC	TCGA-BP-4355	Tumor	1.21164
KIRC	TCGA-BP-4351	Tumor	1.9706
KIRC	TCGA-B8-4621	Tumor	0.312505
KIRC	TCGA-CJ-5681	Tumor	0.372683
KIRC	TCGA-AK-3434	Tumor	1.2738
KIRC	TCGA-B0-4836	Tumor	0.758893
KIRC	TCGA-CJ-4920	Tumor	1.0709
KIRC	TCGA-BP-4995	Tumor	0.388085
KIRC	TCGA-CJ-5683	Tumor	0.996887
KIRC	TCGA-BP-4971	Tumor	1.12923
KIRC	TCGA-B0-5081	Tumor	0.530336
KIRC	TCGA-B0-4844	Tumor	1.17248
KIRC	TCGA-BP-5196	Tumor	0.948538
KIRC	TCGA-BP-4338	Tumor	0.957976
KIRC	TCGA-BP-4335	Tumor	0.968814
KIRC	TCGA-CZ-5465	Normal	0.14686
KIRC	TCGA-B8-5545	Tumor	0.408588
KIRC	TCGA-AK-3455	Tumor	2.14115
KIRC	TCGA-MM-A564	Tumor	1.06875
KIRC	TCGA-BP-5198	Tumor	0.907334
KIRC	TCGA-CJ-4916	Tumor	0.960865
KIRC	TCGA-B2-5639	Tumor	0.590439
KIRC	TCGA-B0-4712	Tumor	0.718248
KIRC	TCGA-CJ-5686	Tumor	0.859582
KIRC	TCGA-BP-4174	Tumor	1.71195
KIRC	TCGA-AS-3778	Tumor	1.58367
KIRC	TCGA-DV-A4VX	Tumor	1.695
KIRC	TCGA-CZ-4853	Tumor	0.891385
KIRC	TCGA-CZ-4864	Tumor	0.865792
KIRC	TCGA-CW-6090	Tumor	0.426523
KIRC	TCGA-A3-3376	Tumor	0.637685
KIRC	TCGA-BP-4761	Tumor	1.35971
KIRC	TCGA-G6-A5PC	Tumor	1.00547
KIRC	TCGA-CJ-4876	Tumor	1.00088
KIRC	TCGA-CJ-4874	Tumor	0.915547
KIRC	TCGA-CJ-6027	Tumor	0.493672
KIRC	TCGA-B0-4718	Tumor	1.38698
KIRC	TCGA-B8-4143	Tumor	1.93666
KIRC	TCGA-CZ-4862	Tumor	0.799191
KIRC	TCGA-B8-5553	Tumor	0.684276
KIRC	TCGA-CJ-4871	Tumor	0.625722
KIRC	TCGA-B8-A54G	Tumor	0.871588
KIRC	TCGA-BP-4165	Tumor	0.914298
KIRC	TCGA-CJ-5678	Normal	0.113456
KIRC	TCGA-B0-5102	Tumor	1.1676
KIRC	TCGA-CJ-6028	Tumor	0.895152
KIRC	TCGA-CW-6093	Tumor	0.955192
KIRC	TCGA-BP-4326	Tumor	1.69989
KIRC	TCGA-BP-5176	Tumor	1.23289
KIRC	TCGA-B0-4839	Tumor	0.404925
KIRC	TCGA-CZ-5460	Tumor	1.30676
KIRC	TCGA-CW-5580	Normal	0.121957
KIRC	TCGA-BP-4768	Tumor	1.30132
KIRC	TCGA-BP-5000	Tumor	1.06723
KIRC	TCGA-B0-5696	Normal	0.139415
KIRC	TCGA-BP-4758	Tumor	1.03321
KIRC	TCGA-BP-5007	Tumor	1.08345
KIRC	TCGA-B8-A54I	Tumor	1.26991
KIRC	TCGA-B8-A54K	Tumor	1.01422
KIRC	TCGA-AK-3461	Tumor	0.888938
KIRC	TCGA-BP-4774	Tumor	1.47554
KIRC	TCGA-BP-4801	Tumor	0.913889
KIRC	TCGA-A3-3349	Tumor	0.966481
KIRC	TCGA-B4-5377	Tumor	0.995304
KIRC	TCGA-DV-5569	Tumor	0.810397
KIRC	TCGA-A3-3372	Tumor	1.33509
KIRC	TCGA-CZ-5455	Tumor	0.75908
KIRC	TCGA-B0-4690	Tumor	0.781009
KIRC	TCGA-BP-4759	Tumor	0.929443
KIRC	TCGA-BP-4344	Tumor	0.55744
KIRC	TCGA-B2-5636	Normal	0.140381
KIRC	TCGA-CZ-5456	Normal	0.169857
KIRC	TCGA-CJ-4912	Tumor	0.742908
KIRC	TCGA-BP-5199	Tumor	0.972651
KIRC	TCGA-BP-4170	Tumor	0.891888
KIRC	TCGA-DV-5565	Tumor	0.607289
KIRC	TCGA-BP-4998	Tumor	1.07027
KIRC	TCGA-BP-4986	Tumor	0.650239
KIRC	TCGA-G6-A8L7	Tumor	2.88139
KIRC	TCGA-BP-5006	Tumor	0.922309
KIRC	TCGA-A3-3317	Tumor	1.18214
KIRC	TCGA-B2-3923	Tumor	0.243056
KIRC	TCGA-A3-3343	Tumor	0.95986
KIRC	TCGA-BP-4330	Tumor	1.37129
KIRC	TCGA-B0-5695	Tumor	0.816315
KIRC	TCGA-B0-5088	Tumor	2.02445
KIRC	TCGA-B4-5835	Tumor	0.156261
KIRC	TCGA-CW-5589	Tumor	0.669835
KIRC	TCGA-BP-5195	Tumor	0.514941
KIRC	TCGA-CJ-4875	Tumor	0.758817
KIRC	TCGA-CZ-5461	Normal	0.0937503
KIRC	TCGA-BP-5009	Tumor	0.665055
KIRC	TCGA-B8-4146	Tumor	1.13716
KIRC	TCGA-BP-4963	Tumor	1.26179
KIRC	TCGA-AK-3433	Tumor	0.0562746
KIRC	TCGA-B0-4811	Tumor	1.31089
KIRC	TCGA-B0-5402	Normal	0.118975
KIRC	TCGA-B8-4154	Tumor	1.31263
KIRC	TCGA-A3-A8OW	Tumor	0.957925
KIRC	TCGA-B0-5115	Tumor	1.18764
KIRC	TCGA-BP-4782	Tumor	0.967163
KIRC	TCGA-CJ-4897	Tumor	0.889124
KIRC	TCGA-CJ-5676	Tumor	0.750128
KIRC	TCGA-B0-4817	Tumor	0.817252
KIRC	TCGA-BP-5184	Tumor	0.870583
KIRC	TCGA-B0-4714	Tumor	1.06552
KIRC	TCGA-CZ-4857	Tumor	0.725332
KIRC	TCGA-CJ-4888	Tumor	0.596036
KIRC	TCGA-CJ-4903	Tumor	1.564
KIRC	TCGA-B0-5096	Tumor	0.533062
KIRC	TCGA-B0-5121	Tumor	1.01223
KIRC	TCGA-B4-5832	Tumor	0.781973
KIRC	TCGA-MM-A563	Tumor	0.647727
KIRC	TCGA-CW-5585	Normal	0.11316
KIRC	TCGA-BP-4771	Tumor	0.816784
KIRC	TCGA-CZ-5468	Normal	0.158896
KIRC	TCGA-B0-5099	Tumor	2.02997
KIRC	TCGA-BP-4352	Tumor	0.874484
KIRC	TCGA-B0-4848	Tumor	0.658844
KIRC	TCGA-A3-3358	Tumor	1.6316
KIRC	TCGA-BP-5174	Tumor	1.0926
KIRC	TCGA-B0-5705	Tumor	0.654906
KIRC	TCGA-B0-4698	Tumor	0.223723
KIRC	TCGA-B8-5162	Tumor	0.454176
KIRC	TCGA-CJ-4634	Tumor	0.853706
KIRC	TCGA-B8-4622	Normal	0.147767
KIRC	TCGA-B0-5098	Tumor	0.639853
KIRC	TCGA-B0-4828	Tumor	1.22153
KIRC	TCGA-CZ-5463	Tumor	0.686072
KIRC	TCGA-B8-5552	Normal	0.16048
KIRC	TCGA-B2-5636	Tumor	0.838096
KIRC	TCGA-BP-4985	Tumor	0.825787
KIRC	TCGA-B0-5699	Tumor	1.14975
KIRC	TCGA-AK-3426	Tumor	0.728126
KIRC	TCGA-B8-5552	Tumor	0.647385
KIRC	TCGA-A3-3326	Tumor	0.932349
KIRC	TCGA-B2-4099	Tumor	1.13326
KIRC	TCGA-CJ-4881	Tumor	0.750347
KIRC	TCGA-CZ-4856	Tumor	0.662081
KIRC	TCGA-B8-4148	Tumor	0.880978
KIRC	TCGA-B0-5095	Tumor	1.24078
KIRC	TCGA-A3-A6NJ	Tumor	1.0973
KIRC	TCGA-A3-3362	Tumor	1.22251
KIRC	TCGA-DV-A4VZ	Tumor	0.921357
KIRC	TCGA-BP-4976	Tumor	0.871676
KIRC	TCGA-BP-4349	Tumor	1.01593
KIRC	TCGA-AK-3450	Tumor	1.38083
KIRC	TCGA-B8-5159	Tumor	0.470477
KIRC	TCGA-CJ-4908	Tumor	0.849519
KIRC	TCGA-B0-5713	Tumor	0.844048
KIRC	TCGA-CZ-4865	Normal	0.145077
KIRC	TCGA-CW-5584	Tumor	0.580553
KIRC	TCGA-BP-4970	Tumor	0.523245
KIRC	TCGA-3Z-A93Z	Tumor	1.58077
KIRC	TCGA-B0-4834	Tumor	0.13214
KIRC	TCGA-BP-4965	Tumor	0.709578
KIRC	TCGA-CW-6090	Normal	0.118667
KIRC	TCGA-B0-5100	Tumor	0.827839
KIRC	TCGA-B0-4813	Tumor	2.90433
KIRC	TCGA-BP-4981	Tumor	0.762445
KIRC	TCGA-B8-5546	Tumor	0.0852795
KIRC	TCGA-BP-4163	Tumor	0.832598
KIRC	TCGA-G6-A8L8	Tumor	0.99831
KIRC	TCGA-A3-3323	Tumor	1.09371
KIRC	TCGA-B0-5710	Tumor	0.310136
KIRC	TCGA-BP-4982	Tumor	1.0867
KIRC	TCGA-BP-4961	Tumor	0.581503
KIRC	TCGA-A3-3380	Tumor	1.37653
KIRC	TCGA-AK-3440	Tumor	0.173261
KIRC	TCGA-A3-A6NI	Tumor	0.755173
KIRC	TCGA-BP-4332	Tumor	0.947408
KIRC	TCGA-CZ-5453	Tumor	1.08536
KIRC	TCGA-B0-5709	Normal	0.0899802
KIRC	TCGA-CJ-4902	Tumor	1.68441
KIRC	TCGA-CJ-4642	Tumor	3.43711
KIRC	TCGA-B2-A4SR	Tumor	0.839039
KIRC	TCGA-BP-4987	Tumor	0.848208
KIRC	TCGA-A3-3352	Tumor	1.66061
KIRC	TCGA-B0-5701	Tumor	1.11492
KIRC	TCGA-BP-4159	Tumor	0.625748
KIRC	TCGA-CW-6088	Tumor	1.02901
KIRC	TCGA-CW-5589	Normal	0.160044
KIRC	TCGA-B0-5109	Tumor	0.690619
KIRC	TCGA-CJ-4882	Tumor	1.24024
KIRC	TCGA-A3-3307	Tumor	1.31908
KIRC	TCGA-B0-5703	Tumor	0.844311
KIRC	TCGA-BP-5190	Tumor	0.538587
KIRC	TCGA-B0-5077	Tumor	0.874887
KIRC	TCGA-B0-4823	Tumor	0.509279
KIRC	TCGA-BP-4999	Tumor	0.727652
KIRC	TCGA-B0-5696	Tumor	0.640726
KIRC	TCGA-B0-5690	Normal	0.117778
KIRC	TCGA-B0-5110	Tumor	0.678569
KIRC	TCGA-CJ-4878	Tumor	1.33986
KIRC	TCGA-AK-3451	Tumor	0.879185
KIRC	TCGA-CZ-5465	Tumor	1.47263
KIRC	TCGA-B2-4102	Tumor	0.78257
KIRC	TCGA-A3-A6NN	Tumor	0.654282
KIRC	TCGA-A3-3308	Tumor	1.37643
KIRC	TCGA-BP-5183	Tumor	0.805991
KIRC	TCGA-CJ-5675	Tumor	0.639662
KIRC	TCGA-CJ-4901	Tumor	1.57473
KIRC	TCGA-B2-5641	Normal	0.0887405
KIRC	TCGA-CJ-4640	Tumor	0.483204
KIRC	TCGA-BP-5182	Tumor	0.835124
KIRC	TCGA-CZ-5986	Tumor	1.13285
KIRC	TCGA-B0-5694	Tumor	0.745635
KIRC	TCGA-CZ-5468	Tumor	0.781987
KIRC	TCGA-CJ-5689	Tumor	0.479117
KIRC	TCGA-BP-4343	Tumor	0.87895
KIRC	TCGA-B0-5707	Tumor	0.281642
KIRC	TCGA-A3-3359	Tumor	1.21424
KIRC	TCGA-A3-3358	Normal	0.218978
KIRC	TCGA-B0-5694	Normal	0.117236
KIRC	TCGA-BP-4167	Tumor	0.478502
KIRC	TCGA-B0-4841	Tumor	0.491752
KIRC	TCGA-BP-4960	Tumor	0.917282
KIRC	TCGA-BP-5168	Tumor	0.725642
KIRC	TCGA-A3-3367	Tumor	0.994607
KIRC	TCGA-CZ-5985	Tumor	0.958894
KIRC	TCGA-B0-5699	Normal	0.114787
KIRC	TCGA-AK-3465	Tumor	0.140703
KIRC	TCGA-B0-5702	Tumor	0.601489
KIRC	TCGA-BP-5192	Tumor	1.1293
KIRC	TCGA-B0-4700	Normal	0.118614
KIRC	TCGA-CJ-5681	Normal	0.204129
KIRC	TCGA-BP-4765	Tumor	0.965947
KIRC	TCGA-B8-A54E	Tumor	0.344298
KIRP	TCGA-UZ-A9PN	Tumor	0.565396
KIRP	TCGA-SX-A71U	Tumor	0.379088
KIRP	TCGA-GL-A59R	Normal	0.248628
KIRP	TCGA-2Z-A9JI	Tumor	0.279905
KIRP	TCGA-A4-A5XZ	Tumor	0.304091
KIRP	TCGA-2Z-A9JQ	Tumor	0.236879
KIRP	TCGA-UZ-A9PU	Tumor	0.362367
KIRP	TCGA-SX-A7SP	Tumor	0.247703
KIRP	TCGA-UN-AAZ9	Tumor	0.0625606
KIRP	TCGA-AL-A5DJ	Tumor	0.312076
KIRP	TCGA-5P-A9JZ	Tumor	0.117893
KIRP	TCGA-A4-7288	Tumor	0.163114
KIRP	TCGA-5P-A9KE	Tumor	0.284867
KIRP	TCGA-DW-7840	Tumor	0.167346
KIRP	TCGA-SX-A7SM	Tumor	0.208073
KIRP	TCGA-P4-A5E8	Normal	0.214358
KIRP	TCGA-4A-A93X	Tumor	0.384721
KIRP	TCGA-DZ-6134	Tumor	0.201773
KIRP	TCGA-KV-A6GE	Tumor	0.21408
KIRP	TCGA-A4-8311	Tumor	0.31741
KIRP	TCGA-BQ-5884	Normal	0.133542
KIRP	TCGA-IZ-A6M9	Tumor	0.271362
KIRP	TCGA-DW-7842	Tumor	0.143895
KIRP	TCGA-IA-A40U	Tumor	0.22243
KIRP	TCGA-B9-A8YI	Tumor	0.132735
KIRP	TCGA-5P-A9K2	Tumor	0.510595
KIRP	TCGA-WN-A9G9	Tumor	1.29766
KIRP	TCGA-BQ-5879	Tumor	0.235246
KIRP	TCGA-G7-6790	Tumor	0.317069
KIRP	TCGA-Y8-A894	Tumor	0.247387
KIRP	TCGA-P4-A5E8	Tumor	0.757013
KIRP	TCGA-BQ-5877	Normal	0.0968997
KIRP	TCGA-A4-8098	Tumor	0.288319
KIRP	TCGA-BQ-5890	Tumor	0.310602
KIRP	TCGA-MH-A560	Tumor	0.161882
KIRP	TCGA-BQ-5875	Tumor	0.29455
KIRP	TCGA-HE-A5NI	Tumor	0.449856
KIRP	TCGA-2Z-A9JL	Tumor	0.148096
KIRP	TCGA-B1-A657	Tumor	0.253678
KIRP	TCGA-BQ-7062	Tumor	0.105344
KIRP	TCGA-Y8-A897	Tumor	0.187767
KIRP	TCGA-G7-6793	Tumor	0.333986
KIRP	TCGA-5P-A9JW	Tumor	0.377377
KIRP	TCGA-UZ-A9Q0	Tumor	0.350037
KIRP	TCGA-2Z-A9J3	Tumor	0.646521
KIRP	TCGA-B1-A656	Tumor	0.159619
KIRP	TCGA-J7-A8I2	Tumor	0.575392
KIRP	TCGA-5P-A9KC	Tumor	0.177706
KIRP	TCGA-B9-4117	Tumor	0.449815
KIRP	TCGA-B3-4103	Tumor	0.418543
KIRP	TCGA-HE-A5NF	Tumor	0.353146
KIRP	TCGA-B3-A6W5	Tumor	0.369344
KIRP	TCGA-5P-A9K8	Tumor	0.0753701
KIRP	TCGA-GL-6846	Tumor	0.0516071
KIRP	TCGA-2Z-A9JN	Tumor	0.14746
KIRP	TCGA-DW-7838	Tumor	0.237068
KIRP	TCGA-UZ-A9PJ	Tumor	0.178151
KIRP	TCGA-BQ-7045	Tumor	0.18486
KIRP	TCGA-A4-7584	Tumor	0.148112
KIRP	TCGA-UZ-A9PQ	Tumor	0.25814
KIRP	TCGA-A4-A5Y0	Tumor	0.289181
KIRP	TCGA-A4-8312	Tumor	0.132197
KIRP	TCGA-HE-A5NJ	Tumor	0.159756
KIRP	TCGA-G7-A4TM	Tumor	0.228902
KIRP	TCGA-BQ-5878	Tumor	0.0893027
KIRP	TCGA-B9-A5W7	Tumor	0.281405
KIRP	TCGA-4A-A93W	Tumor	0.237111
KIRP	TCGA-B1-A47N	Tumor	0.129491
KIRP	TCGA-BQ-7049	Tumor	0.227661
KIRP	TCGA-BQ-5888	Tumor	0.245862
KIRP	TCGA-DZ-6135	Tumor	0.213094
KIRP	TCGA-J7-8537	Tumor	0.291722
KIRP	TCGA-IZ-8195	Tumor	0.162288
KIRP	TCGA-2Z-A9J5	Tumor	0.359502
KIRP	TCGA-B9-A8YH	Tumor	0.174623
KIRP	TCGA-A4-7996	Tumor	0.42536
KIRP	TCGA-Q2-A5QZ	Tumor	0.339654
KIRP	TCGA-BQ-5882	Normal	0.166871
KIRP	TCGA-A4-7583	Tumor	0.150878
KIRP	TCGA-DZ-6132	Normal	0.0930335
KIRP	TCGA-2Z-A9JR	Tumor	0.352873
KIRP	TCGA-A4-7915	Tumor	0.355555
KIRP	TCGA-5P-A9K4	Tumor	1.06077
KIRP	TCGA-A4-8518	Tumor	0.152809
KIRP	TCGA-SX-A7SO	Tumor	0.127572
KIRP	TCGA-5P-A9KH	Tumor	0.0878437
KIRP	TCGA-HE-7128	Tumor	0.0938492
KIRP	TCGA-P4-AAVK	Tumor	0.229437
KIRP	TCGA-UZ-A9PS	Tumor	0.243531
KIRP	TCGA-A4-8517	Tumor	0.0957668
KIRP	TCGA-AL-3466	Tumor	1.5533
KIRP	TCGA-G7-6796	Tumor	0.065123
KIRP	TCGA-DW-7841	Tumor	0.157364
KIRP	TCGA-A4-A5Y1	Tumor	0.185004
KIRP	TCGA-BQ-5879	Normal	0.0940384
KIRP	TCGA-B9-4617	Tumor	0.153447
KIRP	TCGA-WN-AB4C	Tumor	0.129949
KIRP	TCGA-2Z-A9J9	Tumor	0.991307
KIRP	TCGA-BQ-7046	Normal	0.142627
KIRP	TCGA-HE-7130	Tumor	0.2738
KIRP	TCGA-B1-7332	Tumor	0.222574
KIRP	TCGA-BQ-7055	Normal	0.140576
KIRP	TCGA-B9-4116	Tumor	0.343768
KIRP	TCGA-2Z-A9J6	Tumor	0.220808
KIRP	TCGA-P4-AAVO	Tumor	0.0498182
KIRP	TCGA-G7-A8LC	Tumor	0.118985
KIRP	TCGA-G7-7501	Tumor	0.48875
KIRP	TCGA-G7-6795	Tumor	0.23644
KIRP	TCGA-BQ-7058	Tumor	0.163582
KIRP	TCGA-MH-A561	Tumor	0.102155
KIRP	TCGA-EV-5903	Tumor	0.163845
KIRP	TCGA-BQ-7044	Tumor	0.0924922
KIRP	TCGA-DW-7834	Tumor	0.0992692
KIRP	TCGA-5P-A9KA	Tumor	0.118298
KIRP	TCGA-P4-A5E7	Tumor	0.737291
KIRP	TCGA-A4-A57E	Tumor	1.58253
KIRP	TCGA-4A-A93Y	Tumor	0.160338
KIRP	TCGA-UZ-A9PP	Tumor	0.165342
KIRP	TCGA-SX-A71R	Tumor	0.395875
KIRP	TCGA-B9-4115	Normal	0.112318
KIRP	TCGA-HE-A5NL	Tumor	0.151621
KIRP	TCGA-BQ-5875	Normal	0.134513
KIRP	TCGA-P4-AAVM	Tumor	0.158569
KIRP	TCGA-BQ-7050	Tumor	0.0683962
KIRP	TCGA-B9-4113	Tumor	0.199039
KIRP	TCGA-AT-A5NU	Tumor	0.268389
KIRP	TCGA-2Z-A9JE	Tumor	0.224068
KIRP	TCGA-G7-6792	Tumor	0.152571
KIRP	TCGA-SX-A7SR	Tumor	0.168977
KIRP	TCGA-A4-A4ZT	Tumor	0.248731
KIRP	TCGA-BQ-5891	Tumor	0.17477
KIRP	TCGA-A4-A4ZT	Normal	0.239602
KIRP	TCGA-P4-A5ED	Tumor	0.578714
KIRP	TCGA-BQ-7061	Normal	0.194441
KIRP	TCGA-BQ-7055	Tumor	0.105609
KIRP	TCGA-GL-7966	Normal	0.198172
KIRP	TCGA-2Z-A9JP	Tumor	0.155664
KIRP	TCGA-A4-A6HP	Tumor	0.217319
KIRP	TCGA-AL-7173	Tumor	0.749986
KIRP	TCGA-UZ-A9Q1	Tumor	0.173914
KIRP	TCGA-BQ-5883	Tumor	0.104817
KIRP	TCGA-BQ-5892	Tumor	0.856925
KIRP	TCGA-MH-A55W	Tumor	0.287537
KIRP	TCGA-2Z-A9J2	Tumor	0.10692
KIRP	TCGA-A4-7732	Tumor	0.23909
KIRP	TCGA-MH-A55Z	Tumor	0.236913
KIRP	TCGA-PJ-A5Z9	Tumor	0.277149
KIRP	TCGA-KV-A74V	Tumor	0.249672
KIRP	TCGA-A4-8516	Tumor	0.135961
KIRP	TCGA-EV-5901	Tumor	0.126227
KIRP	TCGA-J7-6720	Tumor	0.184597
KIRP	TCGA-BQ-5877	Tumor	0.0877973
KIRP	TCGA-AL-3473	Tumor	1.16221
KIRP	TCGA-G7-6797	Tumor	0.0770736
KIRP	TCGA-GL-A4EM	Tumor	0.123097
KIRP	TCGA-5P-A9K0	Tumor	0.199747
KIRP	TCGA-5P-A9JU	Tumor	0.481412
KIRP	TCGA-B1-5398	Tumor	0.0823818
KIRP	TCGA-2Z-A9JM	Tumor	0.189574
KIRP	TCGA-B9-A5W9	Tumor	0.0956283
KIRP	TCGA-IA-A40X	Tumor	0.111495
KIRP	TCGA-BQ-5886	Tumor	0.213663
KIRP	TCGA-BQ-5885	Tumor	0.422615
KIRP	TCGA-F9-A8NY	Tumor	0.626628
KIRP	TCGA-5P-A9JY	Tumor	0.489769
KIRP	TCGA-SX-A7SQ	Tumor	0.289601
KIRP	TCGA-Y8-A896	Tumor	0.347362
KIRP	TCGA-BQ-5881	Tumor	0.163275
KIRP	TCGA-A4-8310	Tumor	0.13796
KIRP	TCGA-BQ-7048	Tumor	0.348464
KIRP	TCGA-GL-8500	Tumor	0.196587
KIRP	TCGA-Y8-A8RZ	Tumor	0.205013
KIRP	TCGA-V9-A7HT	Tumor	0.508971
KIRP	TCGA-SX-A71W	Tumor	0.307905
KIRP	TCGA-BQ-5876	Tumor	0.354386
KIRP	TCGA-DW-7837	Tumor	0.0644815
KIRP	TCGA-O9-A75Z	Tumor	0.0911337
KIRP	TCGA-BQ-7059	Normal	0.144008
KIRP	TCGA-BQ-7053	Tumor	0.158181
KIRP	TCGA-A4-A48D	Tumor	0.131578
KIRP	TCGA-UZ-A9PZ	Tumor	0.295564
KIRP	TCGA-BQ-5893	Tumor	0.47537
KIRP	TCGA-AL-3467	Tumor	0.326806
KIRP	TCGA-SX-A7SS	Tumor	0.230359
KIRP	TCGA-Y8-A8S1	Tumor	0.135661
KIRP	TCGA-2Z-A9JD	Tumor	0.169572
KIRP	TCGA-GL-A59R	Tumor	0.322588
KIRP	TCGA-SX-A71S	Tumor	0.0825034
KIRP	TCGA-G7-6789	Tumor	0.313173
KIRP	TCGA-P4-A5ED	Normal	0.158776
KIRP	TCGA-B1-A654	Tumor	0.136203
KIRP	TCGA-IA-A83T	Tumor	0.109227
KIRP	TCGA-F9-A97G	Tumor	0.16105
KIRP	TCGA-G7-A8LE	Tumor	0.0673406
KIRP	TCGA-UZ-A9PK	Tumor	0.26261
KIRP	TCGA-BQ-7061	Tumor	0.199199
KIRP	TCGA-2Z-A9JT	Tumor	0.139515
KIRP	TCGA-F9-A4JJ	Tumor	0.43689
KIRP	TCGA-UZ-A9PX	Tumor	0.122221
KIRP	TCGA-BQ-7056	Tumor	0.157097
KIRP	TCGA-DZ-6131	Normal	0.10756
KIRP	TCGA-A4-7997	Tumor	0.288471
KIRP	TCGA-IA-A83S	Tumor	0.110468
KIRP	TCGA-BQ-5878	Normal	0.10418
KIRP	TCGA-GL-7773	Tumor	0.233406
KIRP	TCGA-5P-A9K6	Tumor	0.232261
KIRP	TCGA-GL-7966	Tumor	0.438526
KIRP	TCGA-A4-7286	Tumor	0.0805438
KIRP	TCGA-BQ-5894	Normal	0.154323
KIRP	TCGA-BQ-7059	Tumor	0.0964992
KIRP	TCGA-HE-A5NH	Tumor	0.246156
KIRP	TCGA-SX-A7SU	Tumor	0.340481
KIRP	TCGA-BQ-5888	Normal	0.107368
KIRP	TCGA-MH-A855	Tumor	0.0906275
KIRP	TCGA-MH-A854	Tumor	0.333474
KIRP	TCGA-MH-A857	Tumor	0.0815979
KIRP	TCGA-MH-A856	Tumor	0.542335
KIRP	TCGA-2Z-A9JK	Tumor	1.08567
KIRP	TCGA-GL-A9DE	Normal	0.246666
KIRP	TCGA-2Z-A9J8	Tumor	0.351828
KIRP	TCGA-SX-A7SL	Tumor	0.226672
KIRP	TCGA-B9-4115	Tumor	0.385416
KIRP	TCGA-SX-A71V	Tumor	0.310001
KIRP	TCGA-BQ-5891	Normal	0.0963628
KIRP	TCGA-DW-7963	Tumor	0.156362
KIRP	TCGA-BQ-5880	Tumor	0.112037
KIRP	TCGA-DZ-6133	Tumor	0.0861569
KIRP	TCGA-Y8-A8S0	Tumor	0.160942
KIRP	TCGA-B3-8121	Tumor	0.451841
KIRP	TCGA-G7-7502	Tumor	0.193854
KIRP	TCGA-IZ-8196	Tumor	0.186919
KIRP	TCGA-B9-5156	Tumor	0.208976
KIRP	TCGA-Y8-A8RY	Normal	0.119947
KIRP	TCGA-2Z-A9J1	Tumor	0.118753
KIRP	TCGA-GL-A9DE	Tumor	0.221202
KIRP	TCGA-EV-5902	Tumor	0.17881
KIRP	TCGA-P4-A5E6	Tumor	0.322884
KIRP	TCGA-2Z-A9JJ	Tumor	0.298744
KIRP	TCGA-A4-A7UZ	Tumor	0.642815
KIRP	TCGA-F9-A7VF	Tumor	0.290774
KIRP	TCGA-MH-A562	Tumor	0.202121
KIRP	TCGA-Y8-A8RY	Tumor	0.22791
KIRP	TCGA-DW-5560	Tumor	0.391623
KIRP	TCGA-SX-A7SN	Tumor	0.317246
KIRP	TCGA-UZ-A9PO	Tumor	0.230841
KIRP	TCGA-DZ-6134	Normal	0.181741
KIRP	TCGA-BQ-5887	Tumor	0.212483
KIRP	TCGA-BQ-7046	Tumor	0.302027
KIRP	TCGA-A4-A5DU	Tumor	0.369972
KIRP	TCGA-B3-4104	Tumor	0.453253
KIRP	TCGA-HE-7129	Tumor	0.295743
KIRP	TCGA-BQ-7060	Tumor	0.21182
KIRP	TCGA-G7-A8LB	Tumor	0.253186
KIRP	TCGA-UZ-A9PM	Tumor	0.323212
KIRP	TCGA-IA-A83W	Tumor	0.36614
KIRP	TCGA-A4-7287	Tumor	0.645327
KIRP	TCGA-BQ-5890	Normal	0.139448
KIRP	TCGA-5P-A9JV	Tumor	0.868052
KIRP	TCGA-PJ-A5Z8	Tumor	0.137697
KIRP	TCGA-BQ-7051	Tumor	0.238617
KIRP	TCGA-AL-3472	Tumor	0.167203
KIRP	TCGA-5P-A9K3	Tumor	0.248915
KIRP	TCGA-A4-A772	Tumor	0.30522
KIRP	TCGA-UZ-A9PV	Tumor	0.770845
KIRP	TCGA-IA-A40Y	Tumor	0.506455
KIRP	TCGA-GL-A59T	Tumor	0.452988
KIRP	TCGA-GL-6846	Normal	0.109155
KIRP	TCGA-BQ-5884	Tumor	0.230768
KIRP	TCGA-B9-A69E	Tumor	0.0483451
KIRP	TCGA-2Z-A9JO	Tumor	0.128249
KIRP	TCGA-BQ-7044	Normal	0.192841
KIRP	TCGA-A4-A57E	Normal	0.129092
KIRP	TCGA-2Z-A9JS	Tumor	0.350635
KIRP	TCGA-BQ-5882	Tumor	0.324224
KIRP	TCGA-2K-A9WE	Tumor	0.308382
KIRP	TCGA-BQ-5889	Tumor	0.210333
KIRP	TCGA-HE-A5NK	Tumor	0.178799
KIRP	TCGA-DZ-6132	Tumor	0.110415
KIRP	TCGA-A4-7828	Tumor	0.992721
KIRP	TCGA-GL-A9DC	Tumor	0.486925
KIRP	TCGA-DW-7836	Tumor	0.140573
KIRP	TCGA-DW-7839	Tumor	0.114013
KIRP	TCGA-5P-A9KF	Tumor	0.413104
KIRP	TCGA-B1-A655	Tumor	0.156029
KIRP	TCGA-Y8-A895	Tumor	0.312152
KIRP	TCGA-AL-3471	Tumor	0.681402
KIRP	TCGA-IA-A83V	Tumor	0.252454
KIRP	TCGA-B1-A47O	Tumor	0.563131
KIRP	TCGA-5P-A9K9	Tumor	0.070689
KIRP	TCGA-P4-AAVL	Tumor	0.567823
KIRP	TCGA-KV-A6GD	Tumor	0.282798
KIRP	TCGA-B9-A5W8	Tumor	0.0854052
KIRP	TCGA-B1-A47M	Tumor	0.403938
KIRP	TCGA-DW-5561	Tumor	0.20861
KIRP	TCGA-DZ-6133	Normal	0.125667
KIRP	TCGA-IZ-A6M8	Tumor	0.154475
KIRP	TCGA-F9-A7Q0	Tumor	0.205452
KIRP	TCGA-BQ-5887	Normal	0.113429
KIRP	TCGA-UZ-A9PR	Tumor	0.165605
KIRP	TCGA-A4-7734	Tumor	0.195244
KIRP	TCGA-GL-A9DD	Tumor	0.198608
KIRP	TCGA-BQ-7051	Normal	0.153691
KIRP	TCGA-Y8-A898	Tumor	0.166903
KIRP	TCGA-B9-A44B	Tumor	0.723326
KIRP	TCGA-B3-3925	Tumor	0.216756
KIRP	TCGA-A4-7585	Tumor	0.408597
KIRP	TCGA-A4-8630	Tumor	0.204215
KIRP	TCGA-UZ-A9PL	Tumor	0.390069
KIRP	TCGA-BQ-5894	Tumor	0.37816
KIRP	TCGA-B9-7268	Tumor	0.140189
KIRP	TCGA-B9-5155	Tumor	0.140527
KIRP	TCGA-P4-A5EB	Tumor	0.229864
KIRP	TCGA-2Z-A9J7	Tumor	0.502841
KIRP	TCGA-A4-8515	Tumor	0.174221
KIRP	TCGA-G7-A8LD	Tumor	0.261598
KIRP	TCGA-P4-A5EA	Tumor	0.613652
KIRP	TCGA-2Z-A9JG	Tumor	0.068884
KIRP	TCGA-B3-3926	Tumor	0.205733
KIRP	TCGA-BQ-7045	Normal	0.117731
KIRP	TCGA-AL-3468	Tumor	0.273247
COAD	TCGA-NH-A8F7	Tumor	0.154765
COAD	TCGA-A6-6137	Tumor	0.159492
COAD	TCGA-AA-3688	Tumor	0.124031
COAD	TCGA-CK-5916	Tumor	0.346508
COAD	TCGA-AZ-6601	Normal	0.0715832
COAD	TCGA-CM-6676	Tumor	0.102635
COAD	TCGA-D5-5541	Tumor	0.238578
COAD	TCGA-AA-A00D	Tumor	0.123545
COAD	TCGA-AY-5543	Tumor	0.0882374
COAD	TCGA-AA-A00L	Tumor	0.0764023
COAD	TCGA-AA-3715	Tumor	0.0141647
COAD	TCGA-DM-A28M	Tumor	0.17551
COAD	TCGA-AA-3544	Tumor	0.0468279
COAD	TCGA-AA-A01S	Tumor	0.0821363
COAD	TCGA-T9-A92H	Tumor	0.0826465
COAD	TCGA-F4-6570	Tumor	0.122094
COAD	TCGA-AA-3667	Tumor	0
COAD	TCGA-AA-3864	Tumor	0.359617
COAD	TCGA-AA-3548	Tumor	0.0573203
COAD	TCGA-D5-6534	Tumor	0.113948
COAD	TCGA-F4-6805	Tumor	0.178963
COAD	TCGA-DM-A28H	Tumor	0.0519296
COAD	TCGA-AD-6963	Tumor	0.0793981
COAD	TCGA-AA-3831	Tumor	0.299607
COAD	TCGA-AZ-5407	Tumor	0.232
COAD	TCGA-AA-3861	Tumor	0.0254544
COAD	TCGA-AA-A02W	Tumor	0.477499
COAD	TCGA-D5-6922	Tumor	0.162558
COAD	TCGA-DM-A0X9	Tumor	0.0214003
COAD	TCGA-AA-3693	Tumor	0.106387
COAD	TCGA-A6-5665	Tumor	0.791409
COAD	TCGA-D5-6537	Tumor	0.110342
COAD	TCGA-AA-3521	Tumor	0.0726212
COAD	TCGA-AA-3852	Tumor	0.314861
COAD	TCGA-AA-3517	Normal	0.119085
COAD	TCGA-D5-6532	Tumor	0.0923292
COAD	TCGA-AZ-4615	Tumor	0.405771
COAD	TCGA-5M-AATA	Tumor	0.265287
COAD	TCGA-CM-5341	Tumor	0.231111
COAD	TCGA-AA-3510	Tumor	0.223994
COAD	TCGA-AA-A02H	Tumor	0
COAD	TCGA-A6-A567	Tumor	0.225165
COAD	TCGA-CK-5915	Tumor	0.228983
COAD	TCGA-A6-2671	Normal	0.0453984
COAD	TCGA-D5-6539	Tumor	0.102501
COAD	TCGA-AA-A004	Tumor	0.0727092
COAD	TCGA-AA-3562	Tumor	0.19357
COAD	TCGA-AZ-6603	Tumor	0.0972243
COAD	TCGA-AA-A01I	Tumor	0.0822082
COAD	TCGA-4T-AA8H	Tumor	0.126699
COAD	TCGA-AZ-4315	Tumor	0.145727
COAD	TCGA-D5-5540	Tumor	0.214365
COAD	TCGA-DM-A0XF	Tumor	0.149561
COAD	TCGA-AA-3496	Tumor	0.241095
COAD	TCGA-AA-3845	Tumor	0.125597
COAD	TCGA-AZ-6607	Tumor	0.244079
COAD	TCGA-AA-3561	Tumor	0.114281
COAD	TCGA-A6-6138	Tumor	0.0663535
COAD	TCGA-AA-3815	Tumor	0.731294
COAD	TCGA-AM-5821	Tumor	0.168964
COAD	TCGA-AA-3660	Normal	0.135174
COAD	TCGA-D5-6533	Tumor	0.124472
COAD	TCGA-AA-A02J	Tumor	0.174457
COAD	TCGA-AA-3872	Tumor	0.174557
COAD	TCGA-CM-6678	Tumor	0.0741195
COAD	TCGA-CM-6675	Tumor	0.654309
COAD	TCGA-AZ-6599	Tumor	0.281353
COAD	TCGA-A6-5656	Tumor	0.450749
COAD	TCGA-A6-6781	Tumor	0.553938
COAD	TCGA-AZ-6606	Tumor	0.0921489
COAD	TCGA-CA-6716	Tumor	0.248592
COAD	TCGA-AA-3514	Normal	0.0202362
COAD	TCGA-CK-5913	Tumor	0.424003
COAD	TCGA-AY-A71X	Tumor	0.228395
COAD	TCGA-A6-5659	Normal	0.103351
COAD	TCGA-D5-5537	Tumor	0.302823
COAD	TCGA-DM-A28F	Tumor	0.130051
COAD	TCGA-AD-A5EK	Tumor	0.102916
COAD	TCGA-AA-3986	Tumor	0.249572
COAD	TCGA-A6-5662	Tumor	0.118486
COAD	TCGA-AA-3980	Tumor	0.187229
COAD	TCGA-F4-6704	Tumor	0.11072
COAD	TCGA-5M-AATE	Tumor	0.0144084
COAD	TCGA-A6-2683	Tumor	0.0217782
COAD	TCGA-AD-6965	Tumor	0.230752
COAD	TCGA-AA-A01X	Tumor	0.256765
COAD	TCGA-AZ-4323	Tumor	0.242883
COAD	TCGA-AA-3875	Tumor	0.277259
COAD	TCGA-D5-5538	Tumor	0.187747
COAD	TCGA-AA-3821	Tumor	0.451238
COAD	TCGA-5M-AAT5	Tumor	0.14278
COAD	TCGA-CM-5860	Tumor	0.0418182
COAD	TCGA-A6-A56B	Tumor	0.288188
COAD	TCGA-AA-3655	Normal	0.117651
COAD	TCGA-CM-5349	Tumor	0.118101
COAD	TCGA-CM-6674	Tumor	0.136878
COAD	TCGA-F4-6703	Tumor	0.126392
COAD	TCGA-AZ-5403	Tumor	0.212151
COAD	TCGA-D5-6538	Tumor	0.112587
COAD	TCGA-AA-3966	Tumor	0.3516
COAD	TCGA-AD-6964	Tumor	0.426416
COAD	TCGA-CM-5344	Tumor	0.130762
COAD	TCGA-AA-A01G	Tumor	0.109139
COAD	TCGA-CM-6172	Tumor	0.117346
COAD	TCGA-A6-2672	Tumor	0.93217
COAD	TCGA-DM-A28G	Tumor	0.183014
COAD	TCGA-A6-2685	Tumor	0.0565926
COAD	TCGA-AA-3972	Tumor	0.0545415
COAD	TCGA-AA-A02K	Tumor	0.196008
COAD	TCGA-AA-3713	Normal	0.177506
COAD	TCGA-AA-A00O	Tumor	0.158564
COAD	TCGA-AA-A02E	Tumor	0.182897
COAD	TCGA-AA-A02O	Tumor	0.0749471
COAD	TCGA-AD-A5EJ	Tumor	1.05705
COAD	TCGA-A6-5666	Tumor	0.32078
COAD	TCGA-CM-5864	Tumor	0.0901523
COAD	TCGA-AA-3697	Normal	0.064808
COAD	TCGA-AA-3495	Tumor	0.171345
COAD	TCGA-AA-3509	Tumor	0.242572
COAD	TCGA-AA-3941	Tumor	0.155089
COAD	TCGA-AZ-6605	Tumor	0.0934166
COAD	TCGA-D5-6931	Tumor	0.136894
COAD	TCGA-AA-3862	Tumor	0.0691858
COAD	TCGA-A6-5657	Tumor	0.0715989
COAD	TCGA-AA-3811	Tumor	0.306645
COAD	TCGA-AA-A00Q	Tumor	0.129252
COAD	TCGA-AA-A00A	Tumor	0.238312
COAD	TCGA-AA-A03F	Tumor	0.317804
COAD	TCGA-AA-3514	Tumor	0.0481639
COAD	TCGA-A6-A5ZU	Tumor	0.0970095
COAD	TCGA-A6-6780	Tumor	0.484322
COAD	TCGA-AA-3502	Tumor	0.180143
COAD	TCGA-CA-6715	Tumor	0.201954
COAD	TCGA-QG-A5Z1	Tumor	0.110948
COAD	TCGA-CM-4746	Tumor	0.0588125
COAD	TCGA-AA-3842	Tumor	0.120779
COAD	TCGA-AA-A00W	Tumor	0.0949416
COAD	TCGA-AA-3519	Tumor	0.199338
COAD	TCGA-AA-3530	Tumor	0.180666
COAD	TCGA-CA-6718	Tumor	0.251968
COAD	TCGA-A6-6653	Tumor	0.336604
COAD	TCGA-AA-3489	Normal	0.1067
COAD	TCGA-G4-6302	Tumor	0.0975497
COAD	TCGA-AA-3818	Tumor	0.1645
COAD	TCGA-AA-3870	Tumor	0.180625
COAD	TCGA-A6-2671	Tumor	0.0666962
COAD	TCGA-AA-3930	Tumor	0.188826
COAD	TCGA-AA-3534	Tumor	0.316533
COAD	TCGA-G4-6294	Tumor	0.0551294
COAD	TCGA-DM-A1DB	Tumor	0.110738
COAD	TCGA-AU-3779	Tumor	0.233801
COAD	TCGA-AY-A8YK	Tumor	0.0774119
COAD	TCGA-G4-6627	Tumor	0.0693505
COAD	TCGA-AA-A010	Tumor	0.305786
COAD	TCGA-D5-6530	Tumor	0.117956
COAD	TCGA-CM-6165	Tumor	0.121651
COAD	TCGA-CM-4751	Tumor	0.176095
COAD	TCGA-G4-6293	Tumor	0.143688
COAD	TCGA-AA-3511	Tumor	0.081381
COAD	TCGA-D5-6540	Tumor	0.421431
COAD	TCGA-DM-A1D8	Tumor	0.121575
COAD	TCGA-CK-6746	Tumor	0.606129
COAD	TCGA-A6-2684	Tumor	0.381836
COAD	TCGA-AZ-4616	Tumor	0.213552
COAD	TCGA-AA-3819	Tumor	0.235986
COAD	TCGA-AA-3860	Tumor	0.148335
COAD	TCGA-A6-2676	Tumor	0.348055
COAD	TCGA-CM-4748	Tumor	0.27338
COAD	TCGA-AA-3712	Tumor	0.174226
COAD	TCGA-A6-6782	Tumor	0.0835468
COAD	TCGA-AA-3856	Tumor	0.21827
COAD	TCGA-QG-A5Z2	Tumor	0.360389
COAD	TCGA-A6-2678	Tumor	0.107033
COAD	TCGA-AA-3949	Tumor	0.202811
COAD	TCGA-CM-5863	Tumor	0.120868
COAD	TCGA-G4-6628	Tumor	0.538839
COAD	TCGA-A6-2681	Tumor	0.0425948
COAD	TCGA-CA-5256	Tumor	0.239462
COAD	TCGA-AZ-6605	Normal	0.0400274
COAD	TCGA-AZ-4682	Tumor	0.136481
COAD	TCGA-AA-3680	Tumor	0.164077
COAD	TCGA-CM-4744	Tumor	0.259546
COAD	TCGA-CK-4951	Tumor	0.158671
COAD	TCGA-DM-A28K	Tumor	0.193787
COAD	TCGA-AA-3516	Normal	0.0658527
COAD	TCGA-D5-6920	Tumor	0.151052
COAD	TCGA-A6-5665	Normal	0.076052
COAD	TCGA-CA-5797	Tumor	0.355216
COAD	TCGA-CA-5254	Tumor	0.177685
COAD	TCGA-AY-4070	Tumor	0.211088
COAD	TCGA-G4-6307	Tumor	0.251815
COAD	TCGA-DM-A28E	Tumor	0.070625
COAD	TCGA-AZ-4684	Tumor	0.0773691
COAD	TCGA-AZ-6598	Normal	0.10122
COAD	TCGA-G4-6310	Tumor	0.0387312
COAD	TCGA-AA-A01V	Tumor	0.321628
COAD	TCGA-G4-6311	Tumor	0.168372
COAD	TCGA-CM-5862	Tumor	0.244881
COAD	TCGA-CK-6751	Tumor	0.0832505
COAD	TCGA-AA-3534	Normal	0.113188
COAD	TCGA-A6-5662	Normal	0.105621
COAD	TCGA-A6-6140	Tumor	0.0796563
COAD	TCGA-F4-6809	Tumor	0.0814894
COAD	TCGA-AA-3844	Tumor	0.0984943
COAD	TCGA-AA-3527	Tumor	0.130807
COAD	TCGA-AA-3511	Normal	0.10431
COAD	TCGA-AA-3952	Tumor	0.219219
COAD	TCGA-AA-3684	Tumor	0.205248
COAD	TCGA-CM-6169	Tumor	0.0760757
COAD	TCGA-AA-3525	Tumor	0.417683
COAD	TCGA-AA-3869	Tumor	0.125702
COAD	TCGA-CM-5861	Tumor	0.407323
COAD	TCGA-QG-A5YV	Tumor	0.17452
COAD	TCGA-AZ-4313	Tumor	0.179227
COAD	TCGA-D5-6535	Tumor	0.0852613
COAD	TCGA-CA-5255	Tumor	0.238805
COAD	TCGA-AA-3685	Tumor	0.243824
COAD	TCGA-A6-4107	Tumor	0.0528327
COAD	TCGA-AA-3520	Normal	0.104761
COAD	TCGA-AA-3975	Tumor	0.0441132
COAD	TCGA-AA-A00J	Tumor	0.271011
COAD	TCGA-AY-A69D	Tumor	0.096472
COAD	TCGA-AA-A02F	Tumor	0.118429
COAD	TCGA-AA-3538	Tumor	0.220602
COAD	TCGA-QG-A5YW	Tumor	0.226226
COAD	TCGA-A6-2674	Tumor	0.870107
COAD	TCGA-A6-5664	Tumor	0.196893
COAD	TCGA-AA-3976	Tumor	0.121511
COAD	TCGA-G4-6317	Tumor	0.048155
COAD	TCGA-A6-2682	Normal	0.160023
COAD	TCGA-AA-A01K	Tumor	0.207678
COAD	TCGA-A6-2682	Tumor	0.0393752
COAD	TCGA-AA-3532	Tumor	0.226274
COAD	TCGA-A6-5659	Tumor	0.370861
COAD	TCGA-AA-3549	Tumor	0.12203
COAD	TCGA-AA-3492	Tumor	0.0500027
COAD	TCGA-D5-5539	Tumor	0.0681251
COAD	TCGA-F4-6704	Normal	0.1133
COAD	TCGA-DM-A1D9	Tumor	0.157713
COAD	TCGA-AA-3556	Tumor	0.899463
COAD	TCGA-AA-3518	Normal	0.109771
COAD	TCGA-AA-3663	Tumor	0.492367
COAD	TCGA-D5-6932	Tumor	0.1663
COAD	TCGA-AA-3697	Tumor	0.0841331
COAD	TCGA-AY-A54L	Tumor	0.186608
COAD	TCGA-CK-4950	Tumor	0.106102
COAD	TCGA-AA-3554	Tumor	0.369526
COAD	TCGA-A6-5661	Tumor	0.836039
COAD	TCGA-AA-3516	Tumor	0.293424
COAD	TCGA-AA-3525	Normal	0.111457
COAD	TCGA-AA-3947	Tumor	0.748967
COAD	TCGA-QG-A5YX	Tumor	0.306185
COAD	TCGA-AD-6889	Tumor	0.701997
COAD	TCGA-AD-5900	Tumor	0.304544
COAD	TCGA-CM-6168	Tumor	0.119016
COAD	TCGA-AA-3846	Tumor	0.15243
COAD	TCGA-AA-3529	Tumor	0.190244
COAD	TCGA-A6-2675	Normal	0.0510565
COAD	TCGA-CK-4947	Tumor	0.0714605
COAD	TCGA-CA-6717	Tumor	0.232474
COAD	TCGA-5M-AAT4	Tumor	0.134216
COAD	TCGA-AA-3681	Tumor	0.263415
COAD	TCGA-RU-A8FL	Tumor	0.133457
COAD	TCGA-AA-3518	Tumor	0.723845
COAD	TCGA-AA-A01Z	Tumor	0.12719
COAD	TCGA-NH-A6GB	Tumor	0.166545
COAD	TCGA-AA-3848	Tumor	0.11636
COAD	TCGA-AA-3696	Tumor	0
COAD	TCGA-NH-A6GC	Tumor	0.411004
COAD	TCGA-NH-A50V	Tumor	0.151293
COAD	TCGA-A6-3810	Tumor	0.358383
COAD	TCGA-NH-A50U	Tumor	0.394872
COAD	TCGA-AA-A01Q	Tumor	0.188847
COAD	TCGA-AY-6196	Tumor	0.461376
COAD	TCGA-AA-3678	Tumor	0.242397
COAD	TCGA-AA-3977	Tumor	0.160545
COAD	TCGA-AA-A029	Tumor	0.369556
COAD	TCGA-AA-3527	Normal	0.0925816
COAD	TCGA-DM-A285	Tumor	0.267279
COAD	TCGA-G4-6625	Tumor	0.105518
COAD	TCGA-D5-6529	Tumor	0.0552651
COAD	TCGA-AA-3517	Tumor	0.373921
COAD	TCGA-AA-A00K	Tumor	0.117705
COAD	TCGA-AZ-4308	Tumor	0.0211977
COAD	TCGA-AA-3543	Tumor	0.33942
COAD	TCGA-AA-3837	Tumor	0.113313
COAD	TCGA-D5-6924	Tumor	0.21394
COAD	TCGA-AA-A022	Tumor	0.26903
COAD	TCGA-AA-3812	Tumor	0.144777
COAD	TCGA-AZ-6601	Tumor	0.384786
COAD	TCGA-DM-A1DA	Tumor	0.192862
COAD	TCGA-A6-6142	Tumor	0.21674
COAD	TCGA-AA-3956	Tumor	0.101222
COAD	TCGA-A6-2684	Normal	0.0692518
COAD	TCGA-D5-6927	Tumor	0.266892
COAD	TCGA-NH-A8F8	Tumor	0.21658
COAD	TCGA-AA-A01P	Tumor	0.194131
COAD	TCGA-AA-3522	Normal	0.0938433
COAD	TCGA-G4-6626	Tumor	0.260361
COAD	TCGA-A6-2680	Tumor	0.0874404
COAD	TCGA-G4-6323	Tumor	0.239091
COAD	TCGA-SS-A7HO	Tumor	0.309459
COAD	TCGA-A6-6141	Tumor	0.149975
COAD	TCGA-CM-4752	Tumor	0.105178
COAD	TCGA-AA-A01D	Tumor	0.0552386
COAD	TCGA-AZ-6603	Normal	0.114177
COAD	TCGA-A6-2679	Normal	0.146786
COAD	TCGA-F4-6461	Tumor	0.392324
COAD	TCGA-AA-3660	Tumor	0.1464
COAD	TCGA-G4-6314	Tumor	0.252256
COAD	TCGA-AA-A00E	Tumor	0.206185
COAD	TCGA-CM-6161	Tumor	0.268268
COAD	TCGA-AA-3666	Tumor	0.0825963
COAD	TCGA-AA-3675	Tumor	0.228557
COAD	TCGA-AA-A00Z	Tumor	0.206599
COAD	TCGA-D5-6926	Tumor	0.156265
COAD	TCGA-G4-6298	Tumor	0.0847259
COAD	TCGA-CM-6167	Tumor	0.0757119
COAD	TCGA-AA-A02Y	Tumor	0.0996672
COAD	TCGA-DM-A280	Tumor	0.36751
COAD	TCGA-A6-6650	Tumor	0.19103
COAD	TCGA-AA-3854	Tumor	0.285623
COAD	TCGA-CM-6162	Tumor	0.176614
COAD	TCGA-A6-2677	Tumor	0.492147
COAD	TCGA-AA-3553	Tumor	0.231461
COAD	TCGA-G4-6295	Tumor	0.298384
COAD	TCGA-AA-3489	Tumor	0.150817
COAD	TCGA-AA-3531	Normal	0.0761853
COAD	TCGA-AZ-6599	Normal	0.197884
COAD	TCGA-AA-3522	Tumor	0.247564
COAD	TCGA-AA-3982	Tumor	0.201317
COAD	TCGA-A6-2686	Tumor	0.155856
COAD	TCGA-CM-5348	Tumor	0.0900328
COAD	TCGA-A6-2683	Normal	0.15472
COAD	TCGA-AA-A00F	Tumor	0.153316
COAD	TCGA-AD-6888	Tumor	0.190337
COAD	TCGA-AZ-6608	Tumor	0.365556
COAD	TCGA-G4-6306	Tumor	0.152081
COAD	TCGA-AA-A00R	Tumor	0.371674
COAD	TCGA-AA-3555	Tumor	0.514962
COAD	TCGA-AA-3971	Tumor	0.351574
COAD	TCGA-AA-3542	Tumor	0.1152
COAD	TCGA-AA-3664	Tumor	0.44705
COAD	TCGA-AA-3814	Tumor	0.267036
COAD	TCGA-AA-A01R	Tumor	0.212041
COAD	TCGA-CM-6677	Tumor	0.0698851
COAD	TCGA-CK-4952	Tumor	0.511474
COAD	TCGA-A6-3808	Tumor	0.244025
COAD	TCGA-CM-6166	Tumor	0.135357
COAD	TCGA-CK-6748	Tumor	0.0376027
COAD	TCGA-AA-3494	Tumor	0.219907
COAD	TCGA-CM-6164	Tumor	0.0541778
COAD	TCGA-G4-6303	Tumor	0.14941
COAD	TCGA-G4-6315	Tumor	0.166168
COAD	TCGA-AA-3867	Tumor	0.111238
COAD	TCGA-AA-3855	Tumor	0.145395
COAD	TCGA-AA-3488	Tumor	0.296666
COAD	TCGA-AA-3973	Tumor	0.188653
COAD	TCGA-DM-A1D4	Tumor	0.135901
COAD	TCGA-DM-A1D0	Tumor	0.0400674
COAD	TCGA-A6-6649	Tumor	0.170109
COAD	TCGA-AA-3531	Tumor	0.10753
COAD	TCGA-WS-AB45	Tumor	0.0932034
COAD	TCGA-CM-6163	Tumor	0.103389
COAD	TCGA-F4-6463	Tumor	0.247649
COAD	TCGA-AA-3850	Tumor	0.4008
COAD	TCGA-AA-3526	Tumor	0.328944
COAD	TCGA-DM-A0XD	Tumor	0.257423
COAD	TCGA-F4-6856	Tumor	0.329937
COAD	TCGA-AA-3841	Tumor	0.0632963
COAD	TCGA-CK-6747	Tumor	0.25466
COAD	TCGA-AA-3989	Tumor	0.237495
COAD	TCGA-AA-3673	Tumor	0.236068
COAD	TCGA-AA-A017	Tumor	0.0773004
COAD	TCGA-A6-2686	Normal	0.119134
COAD	TCGA-DM-A28A	Tumor	0.170739
COAD	TCGA-CK-5912	Tumor	0.181429
COAD	TCGA-A6-2679	Tumor	0
COAD	TCGA-AA-3655	Tumor	0.186503
COAD	TCGA-AA-3662	Tumor	0.152135
COAD	TCGA-AA-A01F	Tumor	0.0453896
COAD	TCGA-AA-3710	Tumor	0.23897
COAD	TCGA-AU-6004	Tumor	0.340977
COAD	TCGA-AA-3866	Tumor	0.297808
COAD	TCGA-F4-6808	Tumor	0.15583
COAD	TCGA-CK-5914	Tumor	0.197977
COAD	TCGA-AY-4071	Tumor	0.0585647
COAD	TCGA-D5-6531	Tumor	0.258914
COAD	TCGA-CM-4747	Tumor	0
COAD	TCGA-AD-6548	Tumor	0.221462
COAD	TCGA-AA-3955	Tumor	0.178463
COAD	TCGA-CM-6171	Tumor	0.339512
COAD	TCGA-G4-6320	Tumor	0.132545
COAD	TCGA-AA-3858	Tumor	0.16584
COAD	TCGA-AA-3877	Tumor	0.503435
COAD	TCGA-D5-6928	Tumor	0.178857
COAD	TCGA-A6-3807	Tumor	0.201448
COAD	TCGA-A6-2680	Normal	0.0883334
COAD	TCGA-AA-3950	Tumor	0.419905
COAD	TCGA-CM-5868	Tumor	0.170766
COAD	TCGA-AA-3552	Tumor	0.16428
COAD	TCGA-A6-6651	Tumor	0.0567287
COAD	TCGA-A6-2685	Normal	0.0767687
COAD	TCGA-A6-6654	Tumor	0.0899546
COAD	TCGA-AA-A01T	Tumor	0.0748327
COAD	TCGA-AZ-6600	Tumor	0.154078
COAD	TCGA-5M-AAT6	Tumor	0.100048
COAD	TCGA-F4-6854	Tumor	0.101675
COAD	TCGA-AA-3560	Tumor	0.088116
COAD	TCGA-A6-5660	Tumor	0.085239
COAD	TCGA-F4-6855	Tumor	0.0894111
COAD	TCGA-A6-A566	Tumor	0.245669
COAD	TCGA-DM-A1HA	Tumor	0.126592
COAD	TCGA-D5-6923	Tumor	0.103927
COAD	TCGA-AD-6899	Tumor	0.133868
COAD	TCGA-NH-A5IV	Tumor	0.227908
COAD	TCGA-AA-3970	Tumor	0.250601
COAD	TCGA-AA-3672	Tumor	0.184049
COAD	TCGA-AA-3713	Tumor	0.207746
COAD	TCGA-AA-3939	Tumor	0.0342466
COAD	TCGA-AA-3663	Normal	0.0670477
COAD	TCGA-A6-2675	Tumor	0.147304
COAD	TCGA-AA-3851	Tumor	0.173783
COAD	TCGA-3L-AA1B	Tumor	0.216287
COAD	TCGA-AA-A024	Tumor	0.214376
COAD	TCGA-F4-6569	Tumor	0.17637
COAD	TCGA-AA-3994	Tumor	0.215561
COAD	TCGA-AZ-6598	Tumor	0.254113
COAD	TCGA-AA-A01C	Tumor	0.201329
COAD	TCGA-CA-6719	Tumor	0.198204
COAD	TCGA-AD-6890	Tumor	0.127213
COAD	TCGA-D5-6930	Tumor	0.259044
COAD	TCGA-AA-3712	Normal	0.0972896
COAD	TCGA-AA-3520	Tumor	0.19935
COAD	TCGA-D5-7000	Tumor	0.226445
COAD	TCGA-F4-6460	Tumor	0.489541
COAD	TCGA-AM-5820	Tumor	0.139947
COAD	TCGA-G4-6309	Tumor	0.29564
COAD	TCGA-AA-3679	Tumor	0.302662
COAD	TCGA-A6-5667	Normal	0.0825071
COAD	TCGA-A6-4105	Tumor	0.160943
COAD	TCGA-CM-4750	Tumor	0.217486
COAD	TCGA-CM-4743	Tumor	0.109939
COAD	TCGA-AA-3984	Tumor	0.0477651
COAD	TCGA-G4-6586	Tumor	0.567654
COAD	TCGA-A6-3809	Tumor	0.331252
COAD	TCGA-AA-3833	Tumor	0.37502
COAD	TCGA-G4-6297	Tumor	0.081955
COAD	TCGA-CA-5796	Tumor	0.080412
COAD	TCGA-NH-A50T	Tumor	0.269907
COAD	TCGA-AA-A00U	Tumor	0.104323
COAD	TCGA-G4-6322	Tumor	0.162746
COAD	TCGA-AA-3979	Tumor	0.105109
COAD	TCGA-A6-5667	Tumor	0.120375
COAD	TCGA-DM-A282	Tumor	0.143886
COAD	TCGA-A6-6652	Tumor	0.165992
COAD	TCGA-D5-6929	Tumor	0.168821
COAD	TCGA-AA-A00N	Tumor	0.225667
COAD	TCGA-A6-A565	Tumor	0.384349
COAD	TCGA-A6-6648	Tumor	0.102277
COAD	TCGA-D5-6898	Tumor	0.151675
COAD	TCGA-4N-A93T	Tumor	0.0886728
COAD	TCGA-AA-3662	Normal	0.0824932
COAD	TCGA-DM-A288	Tumor	0.3321
COAD	TCGA-AA-A03J	Tumor	0.101265
COAD	TCGA-F4-6459	Tumor	0.180066
COAD	TCGA-QL-A97D	Tumor	0.0544806
COAD	TCGA-DM-A1D6	Tumor	0.0622532
COAD	TCGA-AA-3506	Tumor	0.178546
COAD	TCGA-CM-6170	Tumor	0.089597
COAD	TCGA-CM-6680	Tumor	0.21283
COAD	TCGA-NH-A6GA	Tumor	0.16302
COAD	TCGA-G4-6588	Tumor	0.23211
COAD	TCGA-AA-A02R	Tumor	0.301224
COAD	TCGA-AY-6197	Tumor	0.320025
COAD	TCGA-AA-3692	Tumor	0.452903
COAD	TCGA-D5-6541	Tumor	0.0834452
COAD	TCGA-AZ-6600	Normal	0.106493
COAD	TCGA-D5-6536	Tumor	0.140371
COAD	TCGA-AA-3968	Tumor	0.2062
COAD	TCGA-CM-6679	Tumor	0.105546
COAD	TCGA-CK-4948	Tumor	0.270854
COAD	TCGA-DM-A1HB	Tumor	0.671269
COAD	TCGA-AA-3496	Normal	0.119638
COAD	TCGA-AA-3524	Tumor	0.284084
COAD	TCGA-DM-A1D7	Tumor	0.0382487
COAD	TCGA-AY-6386	Tumor	0.207885
COAD	TCGA-G4-6304	Tumor	0.273629
COAD	TCGA-F4-6807	Tumor	0.136868
COAD	TCGA-A6-2678	Normal	0.0925757
COAD	TCGA-G4-6299	Tumor	0.424454
COAD	TCGA-G4-6321	Tumor	0.164816
COAD	TCGA-AD-6895	Tumor	0.125115
COAD	TCGA-AD-6901	Tumor	0.126605
COAD	TCGA-AZ-4614	Tumor	0.0772269
COAD	TCGA-DM-A28C	Tumor	0.102563
COAD	TCGA-F4-6806	Tumor	0.142004
LUAD	TCGA-95-8039	Tumor	0.457021
LUAD	TCGA-86-8076	Tumor	0.570721
LUAD	TCGA-64-1677	Tumor	0.685989
LUAD	TCGA-55-6982	Tumor	0.382372
LUAD	TCGA-50-7109	Tumor	0.357507
LUAD	TCGA-78-7633	Tumor	0.425303
LUAD	TCGA-50-5939	Tumor	0.601756
LUAD	TCGA-99-AA5R	Tumor	0.229339
LUAD	TCGA-49-AAR4	Tumor	0.613013
LUAD	TCGA-44-2668	Normal	0.0992901
LUAD	TCGA-MP-A4TH	Tumor	0.17703
LUAD	TCGA-44-A47B	Tumor	0.287224
LUAD	TCGA-L9-A5IP	Tumor	0.525534
LUAD	TCGA-44-2655	Normal	0.0911536
LUAD	TCGA-86-7711	Tumor	0.351967
LUAD	TCGA-73-7499	Tumor	0.292124
LUAD	TCGA-44-5645	Normal	0.0822268
LUAD	TCGA-55-1592	Tumor	0.476522
LUAD	TCGA-67-3772	Tumor	0.402318
LUAD	TCGA-44-6778	Tumor	0.261076
LUAD	TCGA-75-5126	Tumor	0.315139
LUAD	TCGA-50-6673	Tumor	0.327704
LUAD	TCGA-86-8673	Tumor	0.875173
LUAD	TCGA-49-AARN	Tumor	0.564651
LUAD	TCGA-97-8171	Tumor	1.0425
LUAD	TCGA-44-6148	Tumor	0.277573
LUAD	TCGA-55-6971	Normal	0.15171
LUAD	TCGA-69-7764	Tumor	0.489947
LUAD	TCGA-50-8459	Tumor	0.159272
LUAD	TCGA-05-4410	Tumor	0.553608
LUAD	TCGA-86-7714	Tumor	0.389625
LUAD	TCGA-91-6828	Normal	0.156523
LUAD	TCGA-62-8402	Tumor	0.620337
LUAD	TCGA-78-7158	Tumor	0.676555
LUAD	TCGA-35-4122	Tumor	0.482769
LUAD	TCGA-49-6761	Normal	0.096182
LUAD	TCGA-NJ-A4YQ	Tumor	0.659005
LUAD	TCGA-93-8067	Tumor	0.280534
LUAD	TCGA-44-6147	Tumor	0.730258
LUAD	TCGA-38-4628	Tumor	0.217353
LUAD	TCGA-50-5946	Tumor	0.320769
LUAD	TCGA-05-4432	Tumor	0.26264
LUAD	TCGA-55-8090	Tumor	0.756149
LUAD	TCGA-97-8175	Tumor	0.343895
LUAD	TCGA-50-6591	Tumor	0.17384
LUAD	TCGA-67-3773	Tumor	0.335161
LUAD	TCGA-86-8669	Tumor	0.470959
LUAD	TCGA-62-A46P	Tumor	0.334584
LUAD	TCGA-44-2661	Tumor	0.32589
LUAD	TCGA-55-7913	Tumor	0.631282
LUAD	TCGA-55-6543	Tumor	0.336756
LUAD	TCGA-55-8620	Tumor	0.558297
LUAD	TCGA-44-7669	Tumor	0.366228
LUAD	TCGA-86-7955	Tumor	0.497788
LUAD	TCGA-44-7671	Tumor	0.411063
LUAD	TCGA-05-4395	Tumor	1.01268
LUAD	TCGA-MP-A4SW	Tumor	0.443224
LUAD	TCGA-55-7727	Tumor	0.767716
LUAD	TCGA-44-3396	Normal	0.0674423
LUAD	TCGA-50-5055	Tumor	0.229873
LUAD	TCGA-44-7660	Tumor	0.665998
LUAD	TCGA-44-3918	Tumor	1.59376
LUAD	TCGA-64-1678	Tumor	0.416169
LUAD	TCGA-44-5645	Tumor	0.654573
LUAD	TCGA-49-4488	Tumor	0.502054
LUAD	TCGA-97-7941	Tumor	0.489164
LUAD	TCGA-44-A47G	Tumor	0.672844
LUAD	TCGA-55-8512	Tumor	0.166014
LUAD	TCGA-05-4382	Tumor	0.739131
LUAD	TCGA-55-8204	Tumor	0.452156
LUAD	TCGA-44-6144	Normal	0.138953
LUAD	TCGA-97-A4M6	Tumor	0.755838
LUAD	TCGA-L9-A443	Tumor	0.770192
LUAD	TCGA-44-7661	Tumor	0.448522
LUAD	TCGA-44-2656	Tumor	0.962938
LUAD	TCGA-55-8092	Tumor	0.422632
LUAD	TCGA-55-6972	Tumor	1.0793
LUAD	TCGA-78-8660	Tumor	0.508238
LUAD	TCGA-55-8508	Tumor	0.411892
LUAD	TCGA-50-5935	Tumor	0.299412
LUAD	TCGA-95-A4VK	Tumor	0.54037
LUAD	TCGA-86-8280	Tumor	0.410669
LUAD	TCGA-55-A493	Tumor	0.574865
LUAD	TCGA-80-5611	Tumor	0.60921
LUAD	TCGA-05-5428	Tumor	0.65163
LUAD	TCGA-86-8672	Tumor	0.778673
LUAD	TCGA-44-2668	Tumor	0.937602
LUAD	TCGA-44-7659	Tumor	0.547103
LUAD	TCGA-MP-A4TK	Tumor	0.319708
LUAD	TCGA-50-8460	Tumor	0.359002
LUAD	TCGA-55-7570	Tumor	0.624408
LUAD	TCGA-55-6979	Normal	0.187292
LUAD	TCGA-55-6968	Normal	0.170859
LUAD	TCGA-62-A46Y	Tumor	0.694382
LUAD	TCGA-44-2655	Tumor	0.96256
LUAD	TCGA-44-8120	Tumor	0.251775
LUAD	TCGA-44-8119	Tumor	0.41899
LUAD	TCGA-49-4506	Tumor	0.568181
LUAD	TCGA-93-A4JN	Tumor	0.467982
LUAD	TCGA-75-7027	Tumor	0.277657
LUAD	TCGA-91-6840	Tumor	0.174871
LUAD	TCGA-97-7547	Tumor	0.0788442
LUAD	TCGA-75-7025	Tumor	0.515512
LUAD	TCGA-55-8094	Tumor	0.16038
LUAD	TCGA-67-6216	Tumor	0.567051
LUAD	TCGA-50-5072	Tumor	0.438953
LUAD	TCGA-71-6725	Tumor	0.259472
LUAD	TCGA-93-A4JP	Tumor	0.162726
LUAD	TCGA-05-4398	Tumor	0.70015
LUAD	TCGA-50-5066	Tumor	0.423019
LUAD	TCGA-44-4112	Tumor	1.29956
LUAD	TCGA-64-1679	Tumor	0.551191
LUAD	TCGA-78-7143	Tumor	0.408421
LUAD	TCGA-53-7624	Tumor	0.390292
LUAD	TCGA-50-5068	Tumor	0.769744
LUAD	TCGA-78-7149	Tumor	0.989722
LUAD	TCGA-50-5932	Tumor	0.117998
LUAD	TCGA-78-7536	Tumor	0.557576
LUAD	TCGA-55-A491	Tumor	0.362543
LUAD	TCGA-NJ-A7XG	Tumor	0.538168
LUAD	TCGA-50-6594	Tumor	0.901374
LUAD	TCGA-55-7726	Tumor	0.44411
LUAD	TCGA-97-A4M7	Tumor	0.449421
LUAD	TCGA-55-7911	Tumor	1.45226
LUAD	TCGA-62-8397	Tumor	0.499498
LUAD	TCGA-95-7039	Tumor	0.151913
LUAD	TCGA-78-7535	Tumor	1.14728
LUAD	TCGA-49-4501	Tumor	0.458699
LUAD	TCGA-78-7155	Tumor	0.577936
LUAD	TCGA-86-8055	Tumor	0.495931
LUAD	TCGA-64-5774	Tumor	0.309054
LUAD	TCGA-78-8662	Tumor	0.200315
LUAD	TCGA-55-6985	Tumor	0.236162
LUAD	TCGA-L9-A7SV	Tumor	0.35419
LUAD	TCGA-91-6831	Normal	0.141008
LUAD	TCGA-69-8453	Tumor	0.224363
LUAD	TCGA-91-6831	Tumor	0.429073
LUAD	TCGA-44-2666	Tumor	0.65272
LUAD	TCGA-05-5420	Tumor	0.361741
LUAD	TCGA-50-5933	Tumor	0.235147
LUAD	TCGA-99-7458	Tumor	0.614576
LUAD	TCGA-91-6830	Tumor	0.463612
LUAD	TCGA-78-7156	Tumor	0.979203
LUAD	TCGA-MP-A4TD	Tumor	0.192568
LUAD	TCGA-38-4632	Normal	0.208167
LUAD	TCGA-99-8032	Tumor	0.610602
LUAD	TCGA-55-1594	Tumor	0.655168
LUAD	TCGA-53-7626	Tumor	0.232582
LUAD	TCGA-62-A470	Tumor	0.579774
LUAD	TCGA-75-5125	Tumor	0.528701
LUAD	TCGA-05-4402	Tumor	0.641644
LUAD	TCGA-55-5899	Tumor	0.55082
LUAD	TCGA-55-6983	Normal	0.0995742
LUAD	TCGA-73-4668	Tumor	0.210679
LUAD	TCGA-75-7031	Tumor	0.411322
LUAD	TCGA-44-2662	Normal	0.0679326
LUAD	TCGA-86-8359	Tumor	0.266288
LUAD	TCGA-97-7938	Tumor	0.246799
LUAD	TCGA-50-5931	Tumor	0.459741
LUAD	TCGA-49-4512	Normal	0.130329
LUAD	TCGA-55-6980	Normal	0.147518
LUAD	TCGA-86-8074	Tumor	0.468653
LUAD	TCGA-86-6851	Tumor	0.434091
LUAD	TCGA-73-4659	Tumor	0.362385
LUAD	TCGA-73-4670	Tumor	0.464514
LUAD	TCGA-55-8615	Tumor	0.789081
LUAD	TCGA-67-3770	Tumor	1.03792
LUAD	TCGA-55-A4DG	Tumor	0.746302
LUAD	TCGA-44-6146	Tumor	0.347304
LUAD	TCGA-50-5932	Normal	0.0890541
LUAD	TCGA-49-AARE	Tumor	0.648373
LUAD	TCGA-91-6835	Tumor	0.252772
LUAD	TCGA-44-5643	Tumor	0.189816
LUAD	TCGA-91-6836	Normal	0.121263
LUAD	TCGA-55-6986	Tumor	0.314896
LUAD	TCGA-55-8091	Tumor	0.343491
LUAD	TCGA-05-4434	Tumor	0.503369
LUAD	TCGA-55-7910	Tumor	0.986274
LUAD	TCGA-86-8671	Tumor	0.260654
LUAD	TCGA-78-7160	Tumor	0.543795
LUAD	TCGA-49-4490	Normal	0.150781
LUAD	TCGA-49-AAR3	Tumor	0.287089
LUAD	TCGA-50-5049	Tumor	0.276517
LUAD	TCGA-55-8206	Tumor	0.215432
LUAD	TCGA-J2-A4AD	Tumor	0.578807
LUAD	TCGA-55-7728	Tumor	0.423719
LUAD	TCGA-J2-A4AE	Tumor	0.485165
LUAD	TCGA-NJ-A4YP	Tumor	0.61731
LUAD	TCGA-62-8399	Tumor	0.234844
LUAD	TCGA-75-6211	Tumor	0.474253
LUAD	TCGA-55-8208	Tumor	0.376042
LUAD	TCGA-55-6984	Tumor	0.4392
LUAD	TCGA-71-8520	Tumor	0.568476
LUAD	TCGA-64-1680	Tumor	0.487273
LUAD	TCGA-50-8457	Tumor	0.249112
LUAD	TCGA-05-5429	Tumor	0.554446
LUAD	TCGA-49-6743	Tumor	0.386303
LUAD	TCGA-97-8547	Tumor	0.769897
LUAD	TCGA-97-8176	Tumor	0.533131
LUAD	TCGA-67-3774	Tumor	0.200502
LUAD	TCGA-55-7281	Tumor	0.260071
LUAD	TCGA-64-1676	Tumor	0.605743
LUAD	TCGA-05-4427	Tumor	0.247216
LUAD	TCGA-05-5423	Tumor	0.378207
LUAD	TCGA-86-8056	Tumor	0.178055
LUAD	TCGA-95-7562	Tumor	0.609877
LUAD	TCGA-55-A48X	Tumor	0.531148
LUAD	TCGA-69-8253	Tumor	0.381143
LUAD	TCGA-38-A44F	Tumor	0.295878
LUAD	TCGA-O1-A52J	Tumor	0.992248
LUAD	TCGA-78-7539	Tumor	0.387704
LUAD	TCGA-49-AAR0	Tumor	0.699381
LUAD	TCGA-55-6987	Tumor	0.341828
LUAD	TCGA-05-4417	Tumor	0.292879
LUAD	TCGA-75-5147	Tumor	0.746264
LUAD	TCGA-55-6982	Normal	0.174716
LUAD	TCGA-69-7765	Tumor	0.254718
LUAD	TCGA-MN-A4N1	Tumor	0.496649
LUAD	TCGA-86-8668	Tumor	0.425706
LUAD	TCGA-05-4390	Tumor	0.390568
LUAD	TCGA-75-5122	Tumor	0.253919
LUAD	TCGA-38-4627	Normal	0.121633
LUAD	TCGA-44-3398	Tumor	0.643125
LUAD	TCGA-80-5607	Tumor	0.235282
LUAD	TCGA-44-6779	Tumor	0.519575
LUAD	TCGA-55-8207	Tumor	0.218986
LUAD	TCGA-55-8513	Tumor	0.339387
LUAD	TCGA-50-5930	Normal	0.109267
LUAD	TCGA-MP-A4TC	Tumor	0.347464
LUAD	TCGA-49-6742	Normal	0.168718
LUAD	TCGA-75-6205	Tumor	0.129472
LUAD	TCGA-44-6148	Normal	0.173883
LUAD	TCGA-50-5936	Tumor	0.371967
LUAD	TCGA-44-7667	Tumor	0.448611
LUAD	TCGA-91-6848	Tumor	0.181926
LUAD	TCGA-78-7154	Tumor	0.171234
LUAD	TCGA-62-A471	Tumor	0.48102
LUAD	TCGA-86-7954	Tumor	0.580923
LUAD	TCGA-49-4514	Tumor	0.175837
LUAD	TCGA-05-4384	Tumor	0.695509
LUAD	TCGA-95-7948	Tumor	0.477198
LUAD	TCGA-75-6206	Tumor	0.421141
LUAD	TCGA-55-8511	Tumor	0.0904082
LUAD	TCGA-44-6777	Normal	0.106482
LUAD	TCGA-91-6849	Tumor	0.418127
LUAD	TCGA-MP-A4TJ	Tumor	0.365548
LUAD	TCGA-44-3398	Normal	0.110369
LUAD	TCGA-55-7227	Tumor	0.344604
LUAD	TCGA-97-7937	Tumor	0.633883
LUAD	TCGA-69-7978	Tumor	0.707035
LUAD	TCGA-78-7167	Tumor	0.761034
LUAD	TCGA-69-8254	Tumor	0.402111
LUAD	TCGA-69-7974	Tumor	0.559655
LUAD	TCGA-78-7220	Tumor	0.143567
LUAD	TCGA-64-1681	Tumor	0.3499
LUAD	TCGA-78-8648	Tumor	0.172667
LUAD	TCGA-44-2657	Tumor	0.581193
LUAD	TCGA-44-A47A	Tumor	1.33949
LUAD	TCGA-55-7994	Tumor	1.01479
LUAD	TCGA-86-8075	Tumor	0.290664
LUAD	TCGA-50-5936	Normal	0.129819
LUAD	TCGA-44-2662	Tumor	1.05044
LUAD	TCGA-49-AAR9	Tumor	0.0717048
LUAD	TCGA-99-8028	Tumor	0.55036
LUAD	TCGA-55-7725	Tumor	0.647095
LUAD	TCGA-75-6214	Tumor	0.538232
LUAD	TCGA-67-6215	Tumor	0.442061
LUAD	TCGA-78-7542	Tumor	0.330834
LUAD	TCGA-44-6776	Normal	0.142311
LUAD	TCGA-91-6828	Tumor	0.322097
LUAD	TCGA-44-7670	Tumor	0.2331
LUAD	TCGA-44-6774	Tumor	0.229298
LUAD	TCGA-50-5941	Tumor	0.594849
LUAD	TCGA-05-4250	Tumor	0.404335
LUAD	TCGA-NJ-A4YG	Tumor	0.266647
LUAD	TCGA-91-6835	Normal	0.174333
LUAD	TCGA-93-A4JO	Tumor	0.534382
LUAD	TCGA-91-6829	Normal	0.167146
LUAD	TCGA-49-AARO	Tumor	0.373816
LUAD	TCGA-44-6775	Tumor	0.739407
LUAD	TCGA-MP-A4T6	Tumor	0.531605
LUAD	TCGA-44-3396	Tumor	0.459855
LUAD	TCGA-78-7145	Tumor	0.399313
LUAD	TCGA-55-8301	Tumor	0.497347
LUAD	TCGA-44-2661	Normal	0.120576
LUAD	TCGA-4B-A93V	Tumor	0.678566
LUAD	TCGA-MP-A4SY	Tumor	0.505607
LUAD	TCGA-55-7283	Tumor	0.306688
LUAD	TCGA-86-A456	Tumor	0.575032
LUAD	TCGA-62-A472	Tumor	0.867867
LUAD	TCGA-05-5715	Tumor	0.15478
LUAD	TCGA-78-8640	Tumor	0.466188
LUAD	TCGA-MP-A4TA	Tumor	0.508791
LUAD	TCGA-55-8510	Tumor	0.328321
LUAD	TCGA-55-6970	Normal	0.211368
LUAD	TCGA-73-4675	Tumor	0.668946
LUAD	TCGA-50-5944	Tumor	0.374224
LUAD	TCGA-86-6562	Tumor	0.320671
LUAD	TCGA-73-4676	Tumor	0.551195
LUAD	TCGA-91-7771	Tumor	0.285343
LUAD	TCGA-73-4662	Tumor	0.296766
LUAD	TCGA-05-4397	Tumor	0.246106
LUAD	TCGA-05-4420	Tumor	0.509388
LUAD	TCGA-MP-A4TE	Tumor	0.193411
LUAD	TCGA-55-6969	Normal	0.230963
LUAD	TCGA-44-2665	Normal	0.137459
LUAD	TCGA-05-4403	Tumor	0.245091
LUAD	TCGA-86-A4P7	Tumor	0.275651
LUAD	TCGA-44-6145	Normal	0.110916
LUAD	TCGA-35-4123	Tumor	1.17079
LUAD	TCGA-62-8394	Tumor	0.379721
LUAD	TCGA-50-5942	Tumor	0.298702
LUAD	TCGA-67-4679	Tumor	0.332393
LUAD	TCGA-05-5425	Tumor	0.154414
LUAD	TCGA-55-6983	Tumor	0.310177
LUAD	TCGA-55-1596	Tumor	0.603688
LUAD	TCGA-55-8619	Tumor	0.277948
LUAD	TCGA-55-6972	Normal	0.107294
LUAD	TCGA-49-6742	Tumor	0.51723
LUAD	TCGA-95-7567	Tumor	0.250367
LUAD	TCGA-86-8585	Tumor	0.444649
LUAD	TCGA-55-7576	Tumor	0.292452
LUAD	TCGA-49-4507	Tumor	0.806644
LUAD	TCGA-49-4505	Tumor	0.698423
LUAD	TCGA-55-A490	Tumor	0.236501
LUAD	TCGA-L9-A50W	Tumor	0.499139
LUAD	TCGA-73-A9RS	Tumor	0.137284
LUAD	TCGA-05-4433	Tumor	0.216359
LUAD	TCGA-55-6712	Tumor	0.400393
LUAD	TCGA-55-7816	Tumor	0.157349
LUAD	TCGA-L9-A8F4	Tumor	0.442794
LUAD	TCGA-05-4422	Tumor	0.556757
LUAD	TCGA-05-4426	Tumor	0.670026
LUAD	TCGA-86-8358	Tumor	0.313422
LUAD	TCGA-78-7146	Tumor	0.700839
LUAD	TCGA-53-7813	Tumor	0.248111
LUAD	TCGA-44-A4SS	Tumor	0.218149
LUAD	TCGA-78-7162	Tumor	0.460017
LUAD	TCGA-L4-A4E6	Tumor	0.227397
LUAD	TCGA-91-6829	Tumor	0.248824
LUAD	TCGA-75-6212	Tumor	0.600808
LUAD	TCGA-55-6970	Tumor	0.574126
LUAD	TCGA-49-4510	Tumor	0.548812
LUAD	TCGA-55-8089	Tumor	0.178875
LUAD	TCGA-55-6981	Normal	0.122031
LUAD	TCGA-78-7147	Tumor	0.620611
LUAD	TCGA-05-4249	Tumor	0.364951
LUAD	TCGA-91-8496	Tumor	0.362322
LUAD	TCGA-NJ-A55R	Tumor	0.783972
LUAD	TCGA-53-A4EZ	Tumor	0.423242
LUAD	TCGA-38-4625	Normal	0.112203
LUAD	TCGA-80-5608	Tumor	0.31196
LUAD	TCGA-69-7761	Tumor	0.371299
LUAD	TCGA-38-4626	Tumor	0.224313
LUAD	TCGA-49-6767	Tumor	0.159709
LUAD	TCGA-55-A494	Tumor	0.7049
LUAD	TCGA-49-4512	Tumor	0.193578
LUAD	TCGA-05-4244	Tumor	0.640192
LUAD	TCGA-97-7553	Tumor	0.208068
LUAD	TCGA-50-6593	Tumor	0.587807
LUAD	TCGA-64-5775	Tumor	0.219328
LUAD	TCGA-50-5939	Normal	0.0698179
LUAD	TCGA-73-4658	Tumor	0.338871
LUAD	TCGA-50-5933	Normal	0.0546055
LUAD	TCGA-78-7166	Tumor	0.749644
LUAD	TCGA-38-7271	Tumor	0.226589
LUAD	TCGA-97-A4M3	Tumor	0.509533
LUAD	TCGA-55-6642	Tumor	0.255628
LUAD	TCGA-55-6979	Tumor	0.517194
LUAD	TCGA-38-4631	Tumor	0.234506
LUAD	TCGA-MP-A4T8	Tumor	0.339823
LUAD	TCGA-91-6847	Tumor	0.274183
LUAD	TCGA-44-6147	Normal	0.092001
LUAD	TCGA-55-8506	Tumor	0.596844
LUAD	TCGA-73-4677	Tumor	0.328045
LUAD	TCGA-78-7153	Tumor	0.247093
LUAD	TCGA-91-8497	Tumor	0.226419
LUAD	TCGA-55-7914	Tumor	0.227623
LUAD	TCGA-44-6776	Tumor	0.368355
LUAD	TCGA-55-6978	Normal	0.158026
LUAD	TCGA-62-A46S	Tumor	0.118739
LUAD	TCGA-86-8278	Tumor	0.721575
LUAD	TCGA-55-6975	Tumor	0.236701
LUAD	TCGA-05-4389	Tumor	0.386267
LUAD	TCGA-55-7995	Tumor	0.468253
LUAD	TCGA-86-7953	Tumor	0.301666
LUAD	TCGA-55-7815	Tumor	0.601063
LUAD	TCGA-93-A4JQ	Tumor	0.490073
LUAD	TCGA-64-5781	Tumor	0.29895
LUAD	TCGA-44-6146	Normal	0.17047
LUAD	TCGA-44-3917	Tumor	1.49234
LUAD	TCGA-83-5908	Tumor	0.184825
LUAD	TCGA-86-8281	Tumor	0.527918
LUAD	TCGA-49-4486	Tumor	1.02382
LUAD	TCGA-91-A4BD	Tumor	0.402349
LUAD	TCGA-49-AARR	Tumor	0.306426
LUAD	TCGA-69-7980	Tumor	0.424796
LUAD	TCGA-55-A492	Tumor	0.833298
LUAD	TCGA-50-5935	Normal	0.1589
LUAD	TCGA-97-8179	Tumor	0.128349
LUAD	TCGA-50-6592	Tumor	0.301805
LUAD	TCGA-38-4625	Tumor	0.147731
LUAD	TCGA-69-7763	Tumor	0.3146
LUAD	TCGA-78-8655	Tumor	0.500699
LUAD	TCGA-69-8255	Tumor	0.765358
LUAD	TCGA-64-5779	Tumor	0.46318
LUAD	TCGA-55-6981	Tumor	0.558845
LUAD	TCGA-97-8177	Tumor	0.256588
LUAD	TCGA-97-A4M1	Tumor	0.523246
LUAD	TCGA-J2-8192	Tumor	0.31495
LUAD	TCGA-62-A46O	Tumor	0.288199
LUAD	TCGA-73-4676	Normal	0.116049
LUAD	TCGA-95-A4VN	Tumor	0.413774
LUAD	TCGA-49-6761	Tumor	0.490389
LUAD	TCGA-69-7760	Tumor	0.571967
LUAD	TCGA-86-7701	Tumor	0.483559
LUAD	TCGA-91-6849	Normal	0.112842
LUAD	TCGA-55-6975	Normal	0.136468
LUAD	TCGA-MP-A4T4	Tumor	0.456272
LUAD	TCGA-97-A4M2	Tumor	0.517155
LUAD	TCGA-55-8514	Tumor	0.419783
LUAD	TCGA-55-7574	Tumor	0.32928
LUAD	TCGA-MP-A4TF	Tumor	0.757053
LUAD	TCGA-75-7030	Tumor	0.220668
LUAD	TCGA-NJ-A4YF	Tumor	0.746982
LUAD	TCGA-MN-A4N4	Tumor	0.220654
LUAD	TCGA-S2-AA1A	Tumor	0.412352
LUAD	TCGA-05-4415	Tumor	0.292284
LUAD	TCGA-55-6968	Tumor	0.255653
LUAD	TCGA-38-4629	Tumor	0.346388
LUAD	TCGA-55-8205	Tumor	0.633252
LUAD	TCGA-50-5045	Tumor	0.399252
LUAD	TCGA-MP-A4T9	Tumor	0.38929
LUAD	TCGA-38-4626	Normal	0.164766
LUAD	TCGA-55-8097	Tumor	0.284576
LUAD	TCGA-MP-A4SV	Tumor	0.563701
LUAD	TCGA-44-2657	Normal	0.185615
LUAD	TCGA-55-A57B	Tumor	0.65555
LUAD	TCGA-91-A4BC	Tumor	0.335547
LUAD	TCGA-55-6971	Tumor	0.604627
LUAD	TCGA-44-6778	Normal	0.165751
LUAD	TCGA-95-7947	Tumor	0.423027
LUAD	TCGA-67-6217	Tumor	0.378833
LUAD	TCGA-75-5146	Tumor	0.626586
LUAD	TCGA-50-6597	Tumor	0.559534
LUAD	TCGA-MN-A4N5	Tumor	0.511969
LUAD	TCGA-78-7163	Tumor	0.441678
LUAD	TCGA-64-5778	Tumor	0.57399
LUAD	TCGA-69-7979	Tumor	0.287357
LUAD	TCGA-49-6745	Tumor	0.286871
LUAD	TCGA-86-A4JF	Tumor	0.386138
LUAD	TCGA-55-7724	Tumor	0.373885
LUAD	TCGA-44-A4SU	Tumor	0.558388
LUAD	TCGA-44-6145	Tumor	0.593981
LUAD	TCGA-97-7554	Tumor	0.191874
LUAD	TCGA-50-5044	Tumor	0.677701
LUAD	TCGA-55-6984	Normal	0.150671
LUAD	TCGA-44-8117	Tumor	0.480554
LUAD	TCGA-50-6595	Tumor	0.198504
LUAD	TCGA-55-8302	Tumor	0.449865
LUAD	TCGA-55-8203	Tumor	0.294373
LUAD	TCGA-93-7348	Tumor	0.181618
LUAD	TCGA-49-6743	Normal	0.130973
LUAD	TCGA-55-6978	Tumor	0.178473
LUAD	TCGA-62-8395	Tumor	0.593714
LUAD	TCGA-64-5815	Tumor	0.46866
LUAD	TCGA-86-A4P8	Tumor	0.294401
LUAD	TCGA-L4-A4E5	Tumor	0.987689
LUAD	TCGA-95-A4VP	Tumor	0.41808
LUAD	TCGA-62-8398	Tumor	0.370791
LUAD	TCGA-86-8073	Tumor	0.237118
LUAD	TCGA-78-7152	Tumor	0.397876
LUAD	TCGA-44-2665	Tumor	0.541537
LUAD	TCGA-62-A46V	Tumor	1.1053
LUAD	TCGA-78-7148	Tumor	0.586799
LUAD	TCGA-50-6595	Normal	0.114305
LUAD	TCGA-05-4418	Tumor	0.989379
LUAD	TCGA-55-8507	Tumor	0.698
LUAD	TCGA-NJ-A55A	Tumor	0.28862
LUAD	TCGA-97-A4M5	Tumor	0.279257
LUAD	TCGA-44-3919	Tumor	0.546872
LUAD	TCGA-38-6178	Tumor	0.384825
LUAD	TCGA-95-7944	Tumor	0.443333
LUAD	TCGA-49-6744	Tumor	0.449708
LUAD	TCGA-67-3771	Tumor	0.639166
LUAD	TCGA-05-4425	Tumor	0.49262
LUAD	TCGA-86-8674	Tumor	0.570618
LUAD	TCGA-50-5051	Tumor	0.172087
LUAD	TCGA-91-8499	Tumor	1.00322
LUAD	TCGA-05-4396	Tumor	0.807962
LUAD	TCGA-78-7537	Tumor	0.474579
LUAD	TCGA-05-4424	Tumor	0.230358
LUAD	TCGA-MP-A4T7	Tumor	0.411299
LUAD	TCGA-NJ-A55O	Tumor	0.210262
LUAD	TCGA-J2-A4AG	Tumor	0.281155
LUAD	TCGA-MP-A4TI	Tumor	0.48408
LUAD	TCGA-99-8025	Tumor	0.468978
LUAD	TCGA-55-6985	Normal	0.241684
LUAD	TCGA-78-7540	Tumor	0.114579
LUAD	TCGA-78-7150	Tumor	0.290578
LUAD	TCGA-97-7552	Tumor	0.198426
LUAD	TCGA-50-6590	Tumor	0.440126
LUAD	TCGA-L9-A743	Tumor	0.342557
LUAD	TCGA-91-6847	Normal	0.11979
LUAD	TCGA-05-4405	Tumor	0.377232
LUAD	TCGA-44-6777	Tumor	0.403968
LUAD	TCGA-55-8614	Tumor	0.240698
LUAD	TCGA-05-4430	Tumor	0.176914
LUAD	TCGA-55-A48Y	Tumor	0.451543
LUAD	TCGA-75-6207	Tumor	0.475288
LUAD	TCGA-55-7573	Tumor	0.59183
LUAD	TCGA-55-7903	Tumor	0.598809
LUAD	TCGA-49-4487	Tumor	0.246479
LUAD	TCGA-38-4627	Tumor	0.313725
LUAD	TCGA-55-6986	Normal	0.11875
LUAD	TCGA-55-7907	Tumor	0.209439
LUAD	TCGA-35-5375	Tumor	0.402869
LUAD	TCGA-55-8087	Tumor	0.438357
LUAD	TCGA-97-A4LX	Tumor	0.496076
LUAD	TCGA-73-7498	Tumor	0.498274
LUAD	TCGA-73-4666	Tumor	0.204121
LUAD	TCGA-55-8085	Tumor	0.851714
LUAD	TCGA-J2-8194	Tumor	0.311475
LUAD	TCGA-44-7672	Tumor	0.19621
LUAD	TCGA-55-A4DF	Tumor	0.752871
LUAD	TCGA-97-8172	Tumor	0.232423
LUAD	TCGA-49-AAQV	Tumor	0.699764
LUAD	TCGA-50-5930	Tumor	0.247487
LUAD	TCGA-86-7713	Tumor	0.424307
LUAD	TCGA-44-7662	Tumor	0.384436
LUAD	TCGA-55-7284	Tumor	0.153286
LUAD	TCGA-49-4490	Tumor	0.494647
LUAD	TCGA-75-6203	Tumor	0.23376
LUAD	TCGA-L9-A444	Tumor	0.216493
LUAD	TCGA-55-8621	Tumor	0.315215
LUAD	TCGA-97-8174	Tumor	0.292723
LUAD	TCGA-91-6836	Tumor	0.264789
LUAD	TCGA-55-A48Z	Tumor	0.343839
LUAD	TCGA-86-A4D0	Tumor	0.430674
LUAD	TCGA-49-6745	Normal	0.154324
LUAD	TCGA-97-8552	Tumor	0.231861
LUAD	TCGA-93-7347	Tumor	0.342782
LUAD	TCGA-55-6980	Tumor	0.332092
LUAD	TCGA-49-AARQ	Tumor	0.849344
LUAD	TCGA-49-4494	Tumor	0.677579
LUAD	TCGA-69-A59K	Tumor	0.789009
LUAD	TCGA-78-7161	Tumor	0.614725
LUAD	TCGA-95-7043	Tumor	0.162024
LUAD	TCGA-55-8616	Tumor	0.303369
LUAD	TCGA-NJ-A4YI	Tumor	0.159999
LUAD	TCGA-62-A46R	Tumor	0.408955
LUAD	TCGA-55-8299	Tumor	0.299005
LUAD	TCGA-50-5931	Normal	0.106465
LUAD	TCGA-99-8033	Tumor	1.03997
LUAD	TCGA-55-8096	Tumor	0.7283
LUAD	TCGA-49-6744	Normal	0.0802966
LUAD	TCGA-86-8054	Tumor	0.504458
LUAD	TCGA-49-AAR2	Tumor	0.750626
LUAD	TCGA-44-2659	Tumor	0.257413
LUAD	TCGA-78-7159	Tumor	0.762071
LUAD	TCGA-MP-A5C7	Tumor	0.579902
LUAD	TCGA-97-A4M0	Tumor	0.553989
LUAD	TCGA-38-4632	Tumor	0.422555
LUAD	TCGA-86-8279	Tumor	0.590604
LUAD	TCGA-95-8494	Tumor	1.27247
LUAD	TCGA-97-7546	Tumor	0.178313
LUAD	TCGA-69-7973	Tumor	0.331768
LUAD	TCGA-35-3615	Tumor	0.551649
LUAD	TCGA-38-4630	Tumor	0.565667
LUAD	TCGA-55-8505	Tumor	0.518531
LUAD	TCGA-44-5644	Tumor	0.6059
LUAD	TCGA-44-A479	Tumor	0.383175
LUSC	TCGA-94-8491	Tumor	0.107119
LUSC	TCGA-43-8116	Tumor	0.249883
LUSC	TCGA-22-1011	Tumor	0.335552
LUSC	TCGA-43-6647	Normal	0.100766
LUSC	TCGA-21-5783	Tumor	0.349039
LUSC	TCGA-85-6798	Tumor	0.538281
LUSC	TCGA-94-7557	Tumor	1.10369
LUSC	TCGA-63-A5MN	Tumor	0.642773
[truncated: 2,638 more rows]

## Sheet: fig.S1b
Cancer type	Tissue_Type	Sample ID	log2(FPKM+1)
BLCA	Tumor	TCGA-DK-A3IV-01A	0.126207
BLCA	Tumor	TCGA-G2-A2EK-01A	0.309366
BLCA	Tumor	TCGA-ZF-AA4U-01A	0.413205
BLCA	Tumor	TCGA-5N-A9KI-01A	0.357924
BLCA	Tumor	TCGA-XF-A8HF-01A	0.0964429
BLCA	Tumor	TCGA-E5-A2PC-01A	0.378883
BLCA	Tumor	TCGA-ZF-AA4N-01A	0.552023
BLCA	Tumor	TCGA-XF-AAME-01A	0.095341
BLCA	Tumor	TCGA-GV-A40E-01A	0.819573
BLCA	Tumor	TCGA-GU-A42R-01A	0.6262
BLCA	Tumor	TCGA-FD-A3SQ-01A	0.172145
BLCA	Tumor	TCGA-K4-A4AC-01A	0.390384
BLCA	Tumor	TCGA-5N-A9KM-01A	0.671306
BLCA	Tumor	TCGA-CF-A7I0-01A	0.0453717
BLCA	Tumor	TCGA-K4-A5RH-01A	0.0736426
BLCA	Tumor	TCGA-UY-A78O-01A	0.181434
BLCA	Tumor	TCGA-FD-A6TC-01A	0.160735
BLCA	Tumor	TCGA-HQ-A5ND-01A	0.406175
BLCA	Tumor	TCGA-DK-A2I2-01A	0.693966
BLCA	Tumor	TCGA-BT-A20T-01A	0.161182
BLCA	Tumor	TCGA-KQ-A41O-01A	0.973979
BLCA	Tumor	TCGA-CU-A3YL-01A	0.332389
BLCA	Tumor	TCGA-GC-A3RC-01A	0.364468
BLCA	Tumor	TCGA-XF-AAN0-01A	0.152742
BLCA	Tumor	TCGA-E7-A6MD-01A	0.4896
BLCA	Tumor	TCGA-XF-AAMW-01A	0.145701
BLCA	Tumor	TCGA-DK-A6B0-01A	0.398595
BLCA	Normal	TCGA-CU-A0YN-11A	0.0171469
BLCA	Tumor	TCGA-KQ-A41N-01A	0.237954
BLCA	Tumor	TCGA-BL-A5ZZ-01A	0.341722
BLCA	Tumor	TCGA-E7-A519-01A	0.733069
BLCA	Tumor	TCGA-ZF-A9R7-01A	0.347718
BLCA	Tumor	TCGA-GU-A763-01A	0.384654
BLCA	Tumor	TCGA-FD-A43U-01A	0.226446
BLCA	Tumor	TCGA-2F-A9KW-01A	0.0951223
BLCA	Tumor	TCGA-CF-A3MH-01A	0.550365
BLCA	Tumor	TCGA-GV-A3QH-01A	0.349067
BLCA	Tumor	TCGA-BT-A20X-01A	0.657955
BLCA	Tumor	TCGA-FD-A43Y-01A	0.278888
BLCA	Normal	TCGA-BL-A13J-11A	0.0118934
BLCA	Tumor	TCGA-ZF-A9RN-01A	0.085229
BLCA	Tumor	TCGA-XF-A9T2-01A	0.528204
BLCA	Tumor	TCGA-ZF-A9RF-01A	0.299342
BLCA	Tumor	TCGA-GV-A3JZ-01A	0.211332
BLCA	Tumor	TCGA-YC-A9TC-01A	0.761804
BLCA	Tumor	TCGA-E5-A4U1-01A	0.250185
BLCA	Tumor	TCGA-E7-A7DU-01A	0.270266
BLCA	Tumor	TCGA-BT-A3PJ-01A	0.395808
BLCA	Tumor	TCGA-UY-A78K-01A	0.161913
BLCA	Normal	TCGA-K4-A3WV-11A	0.248343
BLCA	Tumor	TCGA-ZF-AA51-01A	0.138199
BLCA	Tumor	TCGA-DK-A6AV-01A	0.120868
BLCA	Tumor	TCGA-BT-A20Q-01A	0.118536
BLCA	Tumor	TCGA-FD-A3SM-01A	0.431672
BLCA	Tumor	TCGA-GU-A767-01A	0.190349
BLCA	Tumor	TCGA-CU-A72E-01A	0.848536
BLCA	Tumor	TCGA-DK-A1AE-01A	0.258541
BLCA	Tumor	TCGA-2F-A9KQ-01A	0.163891
BLCA	Tumor	TCGA-FD-A6TG-01A	0.121907
BLCA	Tumor	TCGA-FD-A3B8-01A	0.173827
BLCA	Tumor	TCGA-ZF-AA4V-01A	0.477613
BLCA	Tumor	TCGA-XF-A8HD-01A	0.313665
BLCA	Tumor	TCGA-CF-A3MF-01A	0.153062
BLCA	Tumor	TCGA-GD-A6C6-01A	0.283277
BLCA	Tumor	TCGA-ZF-A9R2-01A	0.174117
BLCA	Tumor	TCGA-C4-A0F7-01A	0.329548
BLCA	Tumor	TCGA-GU-A766-01A	0.146994
BLCA	Tumor	TCGA-BL-A0C8-01A	0.176676
BLCA	Tumor	TCGA-DK-AA77-01A	0.106043
BLCA	Tumor	TCGA-ZF-A9R9-01A	0.152072
BLCA	Tumor	TCGA-YF-AA3L-01A	0.101807
BLCA	Tumor	TCGA-XF-AAMZ-01A	0.172539
BLCA	Tumor	TCGA-DK-AA75-01A	0.370015
BLCA	Tumor	TCGA-XF-AAN7-01A	0.151098
BLCA	Tumor	TCGA-E7-A541-01A	0.201512
BLCA	Tumor	TCGA-SY-A9G5-01A	0.48734
BLCA	Tumor	TCGA-CF-A5U8-01A	0.294822
BLCA	Tumor	TCGA-GC-A6I3-01A	0.419441
BLCA	Tumor	TCGA-GD-A3OS-01A	0.746547
BLCA	Tumor	TCGA-DK-A1A6-01A	0.157673
BLCA	Tumor	TCGA-BT-A20N-01A	0.803107
BLCA	Tumor	TCGA-XF-A9T6-01A	0.459718
BLCA	Tumor	TCGA-XF-A8HC-01A	0.16844
BLCA	Tumor	TCGA-4Z-AA7M-01A	0.318212
BLCA	Tumor	TCGA-ZF-AA5P-01A	0.0600585
BLCA	Tumor	TCGA-E7-A8O7-01A	0.319137
BLCA	Tumor	TCGA-CU-A0YN-01A	0.499284
BLCA	Tumor	TCGA-FD-A3SN-01A	0.0989055
BLCA	Tumor	TCGA-FD-A5C0-01A	0.0310544
BLCA	Tumor	TCGA-DK-A1A3-01A	0.131939
BLCA	Tumor	TCGA-BT-A3PH-01A	0.125577
BLCA	Tumor	TCGA-KQ-A41R-01A	0.495257
BLCA	Tumor	TCGA-XF-AAN1-01A	0.467953
BLCA	Tumor	TCGA-XF-A9ST-01A	0.128798
BLCA	Tumor	TCGA-XF-A9SP-01A	0.111602
BLCA	Tumor	TCGA-4Z-AA7Q-01A	0.454882
BLCA	Tumor	TCGA-FD-A6TE-01A	0.29432
BLCA	Tumor	TCGA-KQ-A41Q-01A	0.384484
BLCA	Tumor	TCGA-FD-A3B7-01A	0.316509
BLCA	Tumor	TCGA-FJ-A3Z7-01A	0.210794
BLCA	Tumor	TCGA-G2-A2ES-01A	0.414754
BLCA	Tumor	TCGA-UY-A8OC-01A	0.338194
BLCA	Tumor	TCGA-E7-A6MF-01A	0.237105
BLCA	Tumor	TCGA-S5-AA26-01A	0.600286
BLCA	Tumor	TCGA-CF-A47S-01A	0.41858
BLCA	Tumor	TCGA-FD-A3SJ-01A	0.203585
BLCA	Tumor	TCGA-ZF-AA56-01A	0.43394
BLCA	Tumor	TCGA-BL-A13J-01A	0.711395
BLCA	Tumor	TCGA-E7-A7DV-01A	0.350598
BLCA	Tumor	TCGA-CF-A27C-01A	0.625709
BLCA	Tumor	TCGA-FJ-A3ZF-01A	0.606833
BLCA	Tumor	TCGA-K4-A83P-01A	0.143173
BLCA	Tumor	TCGA-ZF-AA4X-01A	0.310907
BLCA	Tumor	TCGA-XF-AAN4-01A	0.0585535
BLCA	Tumor	TCGA-BL-A13J-01B	1.87833
BLCA	Tumor	TCGA-4Z-AA7S-01A	0.278986
BLCA	Tumor	TCGA-XF-AAMY-01A	0.182108
BLCA	Tumor	TCGA-YF-AA3M-01A	0.124527
BLCA	Tumor	TCGA-DK-A3WY-01A	0.332945
BLCA	Tumor	TCGA-E7-A3Y1-01A	0.62809
BLCA	Tumor	TCGA-FD-A5BS-01A	0.301408
BLCA	Tumor	TCGA-FD-A5BZ-01A	0.103897
BLCA	Tumor	TCGA-GV-A3JW-01A	0.308428
BLCA	Tumor	TCGA-XF-A9T5-01A	0.334536
BLCA	Tumor	TCGA-GC-A3OO-01A	0.167557
BLCA	Tumor	TCGA-ZF-A9R3-01A	0.368587
BLCA	Tumor	TCGA-E7-A678-01A	0.690891
BLCA	Tumor	TCGA-BL-A13I-01B	0.549973
BLCA	Tumor	TCGA-CF-A3MI-01A	0.241597
BLCA	Normal	TCGA-K4-A5RI-11A	0.0683148
BLCA	Tumor	TCGA-BT-A42C-01A	0.261498
BLCA	Tumor	TCGA-CF-A9FM-01A	0.606897
BLCA	Tumor	TCGA-GU-AATO-01A	0.116697
BLCA	Tumor	TCGA-E7-A3X6-01A	0.687476
BLCA	Tumor	TCGA-4Z-AA7N-01A	0.154498
BLCA	Tumor	TCGA-DK-AA6R-01A	0.483742
BLCA	Tumor	TCGA-GV-A3JX-01A	0.222518
BLCA	Tumor	TCGA-UY-A9PD-01A	0.317324
BLCA	Tumor	TCGA-FD-A3B3-01A	0.235824
BLCA	Tumor	TCGA-DK-AA6Q-01A	0.207551
BLCA	Tumor	TCGA-FD-A43N-01A	0.249594
BLCA	Tumor	TCGA-DK-AA6L-01A	0.857951
BLCA	Tumor	TCGA-DK-A3IT-01A	0.250585
BLCA	Tumor	TCGA-E7-A8O8-01A	0.115038
BLCA	Tumor	TCGA-DK-A6B1-01A	0.0818316
BLCA	Tumor	TCGA-R3-A69X-01A	0.156694
BLCA	Tumor	TCGA-BT-A20R-01A	0.0952115
BLCA	Normal	TCGA-BT-A20Q-11A	0.0133137
BLCA	Tumor	TCGA-E7-A7XN-01A	0.285676
BLCA	Tumor	TCGA-XF-AAN8-01A	0.126587
BLCA	Tumor	TCGA-BL-A13I-01A	0.0757471
BLCA	Tumor	TCGA-FJ-A3ZE-01A	0.504139
BLCA	Tumor	TCGA-DK-A3IU-01A	0.205461
BLCA	Tumor	TCGA-DK-A3WX-01A	0.307929
BLCA	Tumor	TCGA-FD-A62P-01A	0.206597
BLCA	Normal	TCGA-BT-A20N-11A	0.0275496
BLCA	Tumor	TCGA-FD-A3N5-01A	0.75437
BLCA	Normal	TCGA-K4-A54R-11A	0.0716942
BLCA	Tumor	TCGA-MV-A51V-01A	0.0692967
BLCA	Tumor	TCGA-ZF-AA53-01A	0.238497
BLCA	Tumor	TCGA-GC-A3YS-01A	0.153807
BLCA	Tumor	TCGA-FD-A3SS-01A	0.371906
BLCA	Tumor	TCGA-DK-A2I1-01A	0.340318
BLCA	Tumor	TCGA-FD-A62N-01A	0.224399
BLCA	Tumor	TCGA-DK-AA6T-01A	0.329437
BLCA	Tumor	TCGA-DK-AA6W-01A	0.447521
BLCA	Tumor	TCGA-GU-AATP-01A	0.30969
BLCA	Tumor	TCGA-XF-AAML-01A	0.590893
BLCA	Tumor	TCGA-ZF-A9RD-01A	0.434017
BLCA	Normal	TCGA-CU-A0YR-11A	0.0419371
BLCA	Tumor	TCGA-CF-A8HX-01A	0.397593
BLCA	Tumor	TCGA-4Z-AA7W-01A	0.0672291
BLCA	Tumor	TCGA-FD-A62O-01A	0.339239
BLCA	Tumor	TCGA-DK-A1AD-01A	0.0808705
BLCA	Tumor	TCGA-4Z-AA7O-01A	0.278569
BLCA	Tumor	TCGA-BT-A42E-01A	0.673023
BLCA	Tumor	TCGA-CF-A47V-01A	0.245875
BLCA	Tumor	TCGA-CU-A0YO-01A	0.169545
BLCA	Tumor	TCGA-FD-A6TB-01A	0.126949
BLCA	Tumor	TCGA-PQ-A6FI-01A	0.327724
BLCA	Tumor	TCGA-UY-A78M-01A	0.112695
BLCA	Tumor	TCGA-ZF-AA5H-01A	0.452196
BLCA	Tumor	TCGA-E7-A5KE-01A	0.300535
BLCA	Tumor	TCGA-4Z-AA80-01A	0.181256
BLCA	Tumor	TCGA-GC-A3RB-01A	0.445967
BLCA	Tumor	TCGA-XF-AAN3-01A	0.644243
BLCA	Tumor	TCGA-K4-A5RI-01A	0.39055
BLCA	Tumor	TCGA-G2-A3VY-01A	0.445937
BLCA	Tumor	TCGA-G2-AA3B-01A	0.378356
BLCA	Tumor	TCGA-DK-AA6M-01A	0.173869
BLCA	Tumor	TCGA-ZF-A9R4-01A	0.438336
BLCA	Tumor	TCGA-BT-A20V-01A	0.102084
BLCA	Tumor	TCGA-DK-A3IM-01A	0.554559
BLCA	Tumor	TCGA-GV-A6ZA-01A	0.48647
BLCA	Tumor	TCGA-FD-A43S-01A	0.249337
BLCA	Tumor	TCGA-DK-A6B2-01A	0.118443
BLCA	Tumor	TCGA-BT-A42F-01A	0.227175
BLCA	Tumor	TCGA-CU-A3KJ-01A	0.487585
BLCA	Tumor	TCGA-ZF-A9R0-01A	0.432728
BLCA	Tumor	TCGA-CF-A47Y-01A	0.747359
BLCA	Tumor	TCGA-DK-A6AW-01A	0.439125
BLCA	Tumor	TCGA-DK-A6B6-01A	0.491776
BLCA	Tumor	TCGA-DK-A1AA-01A	0.444526
BLCA	Tumor	TCGA-CF-A9FL-01A	0.258337
BLCA	Tumor	TCGA-BT-A20P-01A	0.441615
BLCA	Tumor	TCGA-XF-AAMX-01A	0.0889125
BLCA	Tumor	TCGA-YC-A8S6-01A	0.0863984
BLCA	Tumor	TCGA-XF-A9T4-01A	0.207876
BLCA	Tumor	TCGA-FD-A3B5-01A	0.654089
BLCA	Normal	TCGA-BT-A20U-11A	0.378563
BLCA	Tumor	TCGA-SY-A9G0-01A	0.122986
BLCA	Tumor	TCGA-FD-A3SL-01A	0.116093
BLCA	Tumor	TCGA-G2-A3IE-01A	0.170318
BLCA	Tumor	TCGA-XF-AAMQ-01A	0.236022
BLCA	Tumor	TCGA-UY-A9PH-01A	0.267153
BLCA	Tumor	TCGA-GV-A40G-01A	0.211179
BLCA	Tumor	TCGA-DK-A2HX-01A	0.0345612
BLCA	Tumor	TCGA-ZF-A9RL-01A	0.359914
BLCA	Tumor	TCGA-H4-A2HQ-01A	0.531351
BLCA	Tumor	TCGA-DK-A3IK-01A	0.160344
BLCA	Tumor	TCGA-FD-A5BY-01A	0.0967318
BLCA	Tumor	TCGA-CF-A47X-01A	0.129572
BLCA	Tumor	TCGA-GU-AATQ-01A	0.433861
BLCA	Tumor	TCGA-4Z-AA89-01A	0.571574
BLCA	Tumor	TCGA-GC-A3WC-01A	0.391882
BLCA	Normal	TCGA-GC-A3BM-11A	0.120992
BLCA	Tumor	TCGA-LT-A8JT-01A	0.516714
BLCA	Tumor	TCGA-GD-A2C5-01A	0.359732
BLCA	Tumor	TCGA-G2-A2EJ-01A	0.268618
BLCA	Tumor	TCGA-FD-A43X-01A	0.386514
BLCA	Tumor	TCGA-FD-A3N6-01A	0.742159
BLCA	Tumor	TCGA-4Z-AA7Y-01A	0.496965
BLCA	Tumor	TCGA-K4-A6MB-01A	0.255758
BLCA	Tumor	TCGA-CF-A3MG-01A	0.476547
BLCA	Tumor	TCGA-E7-A677-01A	0.557241
BLCA	Normal	TCGA-GD-A3OQ-11A	0.156425
BLCA	Tumor	TCGA-CF-A1HS-01A	0.408576
BLCA	Tumor	TCGA-DK-A3WW-01A	0.275306
BLCA	Tumor	TCGA-4Z-AA84-01A	0.314459
BLCA	Tumor	TCGA-BL-A3JM-01A	0.349946
BLCA	Tumor	TCGA-XF-A9SX-01A	0.141941
BLCA	Tumor	TCGA-C4-A0EZ-01A	0.179469
BLCA	Tumor	TCGA-2F-A9KR-01A	0.678968
BLCA	Tumor	TCGA-XF-A9T3-01A	0.179176
BLCA	Tumor	TCGA-K4-A3WU-01B	0.222458
BLCA	Tumor	TCGA-G2-AA3F-01A	0.200263
BLCA	Tumor	TCGA-GC-A3RD-01A	0.198027
BLCA	Tumor	TCGA-BT-A20J-01A	0.155856
BLCA	Tumor	TCGA-XF-A9T8-01A	0.362804
BLCA	Tumor	TCGA-XF-A8HH-01A	0.140322
BLCA	Tumor	TCGA-DK-A1AB-01A	0.314628
BLCA	Tumor	TCGA-ZF-A9RC-01A	0.492662
BLCA	Tumor	TCGA-CF-A9FF-01A	0.277456
BLCA	Tumor	TCGA-FD-A6TA-01A	0.331761
BLCA	Tumor	TCGA-G2-AA3C-01A	0.152219
BLCA	Tumor	TCGA-GU-A42Q-01A	0.458039
BLCA	Tumor	TCGA-XF-AAMG-01A	0.936346
BLCA	Tumor	TCGA-XF-A8HI-01A	0.411655
BLCA	Tumor	TCGA-2F-A9KP-01A	0.193975
BLCA	Tumor	TCGA-E7-A97Q-01A	0.107202
BLCA	Tumor	TCGA-ZF-AA58-01A	0.166072
BLCA	Tumor	TCGA-GC-A3I6-01A	0.240131
BLCA	Tumor	TCGA-FJ-A3Z9-01A	0.658703
BLCA	Tumor	TCGA-XF-A9SU-01A	0.115569
BLCA	Tumor	TCGA-4Z-AA83-01A	0.948381
BLCA	Tumor	TCGA-XF-A8HG-01A	0.0993597
BLCA	Tumor	TCGA-BT-A3PK-01A	0.239417
BLCA	Tumor	TCGA-UY-A8OB-01A	0.613997
BLCA	Tumor	TCGA-FD-A6TF-01A	0.065756
BLCA	Tumor	TCGA-XF-A9SL-01A	0.0820185
BLCA	Tumor	TCGA-GD-A3OP-01A	0.163816
BLCA	Tumor	TCGA-BT-A0S7-01A	0.29347
BLCA	Tumor	TCGA-DK-AA6P-01A	0.469465
BLCA	Tumor	TCGA-FD-A3SP-01A	0.171473
BLCA	Tumor	TCGA-FD-A6TD-01A	0.506526
BLCA	Tumor	TCGA-DK-A1AG-01A	0.558439
BLCA	Tumor	TCGA-DK-AA6S-01A	0.151768
BLCA	Tumor	TCGA-YC-A89H-01A	0.449986
BLCA	Tumor	TCGA-DK-A2I4-01A	0.207762
BLCA	Tumor	TCGA-GC-A3BM-01A	0.546117
BLCA	Tumor	TCGA-XF-A9SZ-01A	0.0922087
BLCA	Tumor	TCGA-UY-A78L-01A	0.312085
BLCA	Tumor	TCGA-GD-A76B-01A	0.260333
BLCA	Tumor	TCGA-DK-A3IQ-01A	0.137551
BLCA	Tumor	TCGA-XF-A9SM-01A	0.152136
BLCA	Tumor	TCGA-G2-A3IB-01A	0.77143
BLCA	Tumor	TCGA-XF-AAN2-01A	0.400804
BLCA	Tumor	TCGA-ZF-A9R5-01A	0.853264
BLCA	Tumor	TCGA-UY-A9PB-01A	0.495754
BLCA	Tumor	TCGA-G2-A2EL-01A	0.418781
BLCA	Tumor	TCGA-XF-A9SK-01A	0.146204
BLCA	Tumor	TCGA-FJ-A871-01A	0.284488
BLCA	Normal	TCGA-BT-A2LB-11A	0.507417
BLCA	Tumor	TCGA-FD-A5BT-01A	0.164671
BLCA	Tumor	TCGA-G2-A2EO-01A	0.539305
BLCA	Tumor	TCGA-CF-A47W-01A	0.295797
BLCA	Tumor	TCGA-FD-A3SR-01A	0.155187
BLCA	Tumor	TCGA-CU-A5W6-01A	0.608771
BLCA	Tumor	TCGA-E7-A4XJ-01A	0.780488
BLCA	Tumor	TCGA-4Z-AA87-01A	0.0594605
BLCA	Tumor	TCGA-LT-A5Z6-01A	0.392199
BLCA	Tumor	TCGA-FD-A3B6-01A	0.327378
BLCA	Tumor	TCGA-DK-AA6U-01A	0.228766
BLCA	Tumor	TCGA-GV-A3JV-01A	0.0616523
BLCA	Tumor	TCGA-XF-A9SY-01A	0.131685
BLCA	Tumor	TCGA-GU-A764-01A	0.165194
BLCA	Tumor	TCGA-HQ-A2OF-01A	0.0701097
BLCA	Tumor	TCGA-CF-A47T-01A	0.601231
BLCA	Tumor	TCGA-FD-A6TK-01A	0.190227
BLCA	Tumor	TCGA-XF-AAMH-01A	0.507089
BLCA	Tumor	TCGA-E5-A4TZ-01A	0.163899
BLCA	Tumor	TCGA-FD-A3B4-01A	0.39762
BLCA	Tumor	TCGA-DK-AA74-01A	0.18951
BLCA	Tumor	TCGA-E7-A7PW-01A	0.826274
BLCA	Tumor	TCGA-XF-A9SJ-01A	0.209954
BLCA	Tumor	TCGA-XF-A9SW-01A	0.109523
BLCA	Tumor	TCGA-FD-A5BR-01A	0.169235
BLCA	Tumor	TCGA-K4-A3WV-01A	0.502041
BLCA	Tumor	TCGA-UY-A9PF-01A	0.143916
BLCA	Tumor	TCGA-KQ-A41S-01A	0.129871
BLCA	Tumor	TCGA-C4-A0F6-01A	0.357775
BLCA	Tumor	TCGA-FD-A5C1-01A	0.152597
BLCA	Tumor	TCGA-BT-A2LD-01A	0.144258
BLCA	Tumor	TCGA-KQ-A41P-01A	0.114052
BLCA	Normal	TCGA-GD-A3OP-11A	0.124594
BLCA	Tumor	TCGA-PQ-A6FN-01A	0.256031
BLCA	Tumor	TCGA-XF-A9SI-01A	0.143546
BLCA	Tumor	TCGA-FD-A6TH-01A	0.119822
BLCA	Normal	TCGA-BT-A2LA-11A	0.0497098
BLCA	Tumor	TCGA-HQ-A5NE-01A	0.248997
BLCA	Tumor	TCGA-CU-A0YR-01A	0.0469698
BLCA	Tumor	TCGA-XF-A9T0-01A	0.47026
BLCA	Tumor	TCGA-BT-A2LA-01A	0.333568
BLCA	Tumor	TCGA-GV-A3QF-01A	0.288861
BLCA	Normal	TCGA-BT-A20R-11A	0.0112618
BLCA	Tumor	TCGA-C4-A0F1-01A	0.788297
BLCA	Normal	TCGA-GC-A3WC-11A	0.084264
BLCA	Tumor	TCGA-H4-A2HO-01A	0.146354
BLCA	Tumor	TCGA-DK-A6B5-01A	0.475651
BLCA	Tumor	TCGA-ZF-AA4T-01A	0.233282
BLCA	Tumor	TCGA-XF-AAMJ-01A	0.184031
BLCA	Tumor	TCGA-DK-AA76-01A	0.211854
BLCA	Tumor	TCGA-E7-A4IJ-01A	0.370048
BLCA	Tumor	TCGA-DK-A1A5-01A	0.151687
BLCA	Tumor	TCGA-2F-A9KT-01A	0.220703
BLCA	Tumor	TCGA-GV-A3QG-01A	0.126457
BLCA	Tumor	TCGA-E7-A85H-01A	0.280921
BLCA	Tumor	TCGA-FD-A62S-01A	0.0926691
BLCA	Tumor	TCGA-DK-A3X2-01A	0.311908
BLCA	Tumor	TCGA-HQ-A2OE-01A	0.323075
BLCA	Tumor	TCGA-DK-AA71-01A	0.24159
BLCA	Tumor	TCGA-XF-A8HE-01A	0.381725
BLCA	Tumor	TCGA-XF-A8HB-01A	0.0364714
BLCA	Tumor	TCGA-E7-A6ME-01A	0.201698
BLCA	Tumor	TCGA-K4-A54R-01A	0.34085
BLCA	Tumor	TCGA-FD-A3SO-01A	0.382715
BLCA	Tumor	TCGA-XF-AAN5-01A	0.105243
BLCA	Tumor	TCGA-BT-A0YX-01A	0.320261
BLCA	Tumor	TCGA-FD-A5BU-01A	0.142653
BLCA	Tumor	TCGA-DK-A3IL-01A	0.421695
BLCA	Tumor	TCGA-4Z-AA81-01A	0.0867521
BLCA	Tumor	TCGA-K4-A5RJ-01A	0.301987
BLCA	Tumor	TCGA-BT-A20W-01A	0.264917
BLCA	Tumor	TCGA-UY-A9PE-01A	0.208502
BLCA	Tumor	TCGA-ZF-AA5N-01A	0.233056
BLCA	Tumor	TCGA-CF-A8HY-01A	0.326884
BLCA	Tumor	TCGA-BT-A20O-01A	0.179557
BLCA	Tumor	TCGA-XF-A9SV-01A	0.0724013
BLCA	Tumor	TCGA-G2-A2EC-01A	0.11643
BLCA	Tumor	TCGA-CF-A9FH-01A	0.855709
BLCA	Tumor	TCGA-CF-A5UA-01A	0.424276
BLCA	Tumor	TCGA-FD-A5BV-01A	0.120008
BLCA	Tumor	TCGA-CF-A1HR-01A	0.117052
BLCA	Tumor	TCGA-GV-A3QK-01B	0.129907
BLCA	Tumor	TCGA-K4-A3WS-01A	0.138298
BLCA	Tumor	TCGA-DK-A1AF-01A	0.106567
BLCA	Tumor	TCGA-ZF-A9RM-01A	0.300893
BLCA	Tumor	TCGA-FD-A43P-01A	0.240682
BLCA	Tumor	TCGA-FT-A61P-01A	0.446443
BLCA	Tumor	TCGA-BL-A0C8-01B	0.448777
BLCA	Normal	TCGA-GC-A6I3-11A	0.192852
BLCA	Tumor	TCGA-GC-A6I1-01A	0.38648
BLCA	Tumor	TCGA-FT-A3EE-01A	0.126154
BLCA	Tumor	TCGA-GV-A3QI-01A	0.555397
BLCA	Tumor	TCGA-G2-A2EF-01A	0.320474
BLCA	Tumor	TCGA-ZF-AA52-01A	0.140773
BLCA	Tumor	TCGA-K4-A4AB-01B	0.274301
BLCA	Tumor	TCGA-ZF-A9R1-01A	0.339342
BLCA	Tumor	TCGA-UY-A9PA-01A	0.265328
BLCA	Tumor	TCGA-UY-A8OD-01A	0.16908
BLCA	Tumor	TCGA-LC-A66R-01A	0.325121
BLCA	Tumor	TCGA-E7-A97P-01A	0.224248
BLCA	Normal	TCGA-BT-A20W-11A	0.0964729
BLCA	Tumor	TCGA-ZF-A9RE-01A	0.793511
BLCA	Tumor	TCGA-FD-A3NA-01A	0.356621
BLCA	Tumor	TCGA-ZF-AA4R-01A	0.333952
BLCA	Tumor	TCGA-UY-A78P-01A	0.118749
BLCA	Tumor	TCGA-DK-A3IN-01A	0.375746
BLCA	Tumor	TCGA-FD-A6TI-01A	0.123557
BLCA	Tumor	TCGA-GD-A3OQ-01A	0.332757
BLCA	Tumor	TCGA-FD-A5BX-01A	0.159858
BLCA	Tumor	TCGA-DK-A3X1-01A	0.365105
BLCA	Tumor	TCGA-K4-AAQO-01A	0.107501
BLCA	Tumor	TCGA-ZF-AA4W-01A	0.590123
BLCA	Normal	TCGA-GD-A2C5-11A	0.170207
BLCA	Tumor	TCGA-4Z-AA82-01A	0.224407
BLCA	Tumor	TCGA-K4-A6FZ-01A	0.346817
BLCA	Tumor	TCGA-BT-A2LB-01A	0.185647
BLCA	Tumor	TCGA-G2-AA3D-01A	0.283572
BLCA	Tumor	TCGA-GU-A42P-01A	0.363198
BLCA	Tumor	TCGA-DK-A2I6-01A	0.241809
BLCA	Tumor	TCGA-CU-A3QU-01A	0.139308
BLCA	Tumor	TCGA-GC-A4ZW-01A	0.21383
BLCA	Tumor	TCGA-BT-A20U-01A	0.300947
BLCA	Tumor	TCGA-XF-A9SH-01A	0.209533
BLCA	Tumor	TCGA-2F-A9KO-01A	0.173776
BLCA	Tumor	TCGA-DK-A1A7-01A	0.157507
BLCA	Tumor	TCGA-UY-A78N-01A	0.527072
BLCA	Tumor	TCGA-4Z-AA7R-01A	0.759588
BLCA	Tumor	TCGA-C4-A0F0-01A	0.414522
BLCA	Tumor	TCGA-DK-AA6X-01A	0.504759
BLCA	Tumor	TCGA-XF-AAMT-01A	0.36942
BLCA	Tumor	TCGA-ZF-AA54-01A	0.18039
BLCA	Tumor	TCGA-E7-A5KF-01A	0.488605
BLCA	Tumor	TCGA-DK-A3IS-01A	0.316544
BLCA	Tumor	TCGA-DK-A1AC-01A	0.363985
BLCA	Tumor	TCGA-S5-A6DX-01A	0.0988094
BLCA	Tumor	TCGA-XF-AAMR-01A	0.105128
BLCA	Tumor	TCGA-4Z-AA86-01A	0.203488
BLCA	Tumor	TCGA-GU-A762-01A	0.0875571
PRAD	Tumor	TCGA-SU-A7E7-01A	0.317097
PRAD	Tumor	TCGA-XJ-A83H-01A	0.386631
PRAD	Tumor	TCGA-VN-A88M-01A	0.681755
PRAD	Tumor	TCGA-XK-AAJU-01A	0.312029
PRAD	Tumor	TCGA-EJ-7312-01B	0.539508
PRAD	Tumor	TCGA-YL-A9WL-01A	0.961908
PRAD	Tumor	TCGA-ZG-A9KY-01A	0.330892
PRAD	Tumor	TCGA-KK-A8ID-01A	0.467034
PRAD	Normal	TCGA-G9-6363-11A	0.305271
PRAD	Normal	TCGA-EJ-7328-11A	0.0936728
PRAD	Tumor	TCGA-CH-5754-01A	0.466941
PRAD	Tumor	TCGA-2A-AAYF-01A	0.683908
PRAD	Tumor	TCGA-G9-6377-01A	0.383828
PRAD	Tumor	TCGA-KK-A59V-01A	0.55233
PRAD	Tumor	TCGA-J4-A83I-01A	0.519275
PRAD	Tumor	TCGA-X4-A8KQ-01A	0.289097
PRAD	Tumor	TCGA-J9-A8CK-01A	0.46744
PRAD	Normal	TCGA-G9-6342-11A	0.262381
PRAD	Tumor	TCGA-EJ-A46H-01A	0.167384
PRAD	Tumor	TCGA-EJ-7115-01A	0.484878
PRAD	Tumor	TCGA-J9-A52B-01A	0.294
PRAD	Tumor	TCGA-HC-8257-01A	0.242846
PRAD	Tumor	TCGA-EJ-7325-01B	0.682903
PRAD	Normal	TCGA-EJ-7793-11A	0.159939
PRAD	Tumor	TCGA-HC-7818-01A	0.337614
PRAD	Tumor	TCGA-CH-5751-01A	0.728821
PRAD	Tumor	TCGA-EJ-5497-01A	0.376685
PRAD	Normal	TCGA-EJ-7781-11A	0.127112
PRAD	Tumor	TCGA-HC-A76X-01A	0.769327
PRAD	Tumor	TCGA-V1-A9OX-01A	0.314705
PRAD	Normal	TCGA-EJ-7782-11A	0.412642
PRAD	Tumor	TCGA-EJ-5508-01A	0.330479
PRAD	Tumor	TCGA-YL-A8S8-01A	0.176336
PRAD	Tumor	TCGA-FC-7961-01A	0.150983
PRAD	Tumor	TCGA-HC-7232-01A	0.285957
PRAD	Normal	TCGA-G9-6496-11A	0.231442
PRAD	Tumor	TCGA-ZG-A9L4-01A	0.334003
PRAD	Tumor	TCGA-M7-A722-01A	0.639602
PRAD	Tumor	TCGA-VP-AA1N-01A	0.248236
PRAD	Tumor	TCGA-V1-A9ZK-01A	0.396648
PRAD	Tumor	TCGA-V1-A9OL-01A	0.336083
PRAD	Tumor	TCGA-VP-A87C-01A	0.202636
PRAD	Tumor	TCGA-CH-5748-01A	0.484253
PRAD	Tumor	TCGA-ZG-A9L9-01A	0.268534
PRAD	Tumor	TCGA-HC-8262-01A	0.357028
PRAD	Tumor	TCGA-V1-A9O5-06A	0.244603
PRAD	Tumor	TCGA-KK-A6E1-01A	0.76106
PRAD	Normal	TCGA-EJ-7314-11A	0.172394
PRAD	Normal	TCGA-EJ-7123-11A	0.0845305
PRAD	Tumor	TCGA-J9-A8CN-01A	0.309695
PRAD	Tumor	TCGA-G9-6384-01A	0.385725
PRAD	Tumor	TCGA-HC-A9TH-01A	1.30226
PRAD	Tumor	TCGA-CH-5739-01A	0.387332
PRAD	Tumor	TCGA-YL-A9WY-01A	0.277792
PRAD	Tumor	TCGA-EJ-A65D-01A	0.640501
PRAD	Tumor	TCGA-XQ-A8TB-01A	0.617436
PRAD	Tumor	TCGA-EJ-A7NN-01A	0.280299
PRAD	Normal	TCGA-EJ-7792-11A	0.14115
PRAD	Tumor	TCGA-J4-A83L-01A	0.416328
PRAD	Tumor	TCGA-KK-A8II-01A	0.560032
PRAD	Tumor	TCGA-G9-6339-01A	0.158941
PRAD	Tumor	TCGA-V1-A9ZI-01A	0.367806
PRAD	Tumor	TCGA-EJ-5524-01A	0.524371
PRAD	Tumor	TCGA-YL-A8HL-01A	0.402172
PRAD	Tumor	TCGA-HC-A8D1-01A	0.297433
PRAD	Tumor	TCGA-QU-A6IL-01A	0.424784
PRAD	Normal	TCGA-G9-6333-11A	0.143127
PRAD	Tumor	TCGA-HC-7213-01A	0.313111
PRAD	Tumor	TCGA-G9-6371-01A	0.334515
PRAD	Tumor	TCGA-YL-A9WK-01A	0.222887
PRAD	Tumor	TCGA-EJ-5494-01A	0.22355
PRAD	Tumor	TCGA-V1-A8X3-01A	0.33261
PRAD	Tumor	TCGA-G9-6385-01A	0.230969
PRAD	Tumor	TCGA-EJ-5499-01A	0.327759
PRAD	Tumor	TCGA-KC-A7F3-01A	0.244232
PRAD	Tumor	TCGA-G9-6356-01A	0.364205
PRAD	Tumor	TCGA-HC-7738-01A	0.419531
PRAD	Tumor	TCGA-J4-A67R-01A	0.419297
PRAD	Tumor	TCGA-HI-7169-01A	0.140382
PRAD	Tumor	TCGA-XJ-A83G-01A	0.388357
PRAD	Tumor	TCGA-ZG-A8QZ-01A	0.247799
PRAD	Normal	TCGA-HC-7742-11A	0.223714
PRAD	Tumor	TCGA-V1-A9OH-01A	0.359201
PRAD	Tumor	TCGA-J4-A67K-01A	0.480205
PRAD	Tumor	TCGA-KC-A7FE-01A	0.368534
PRAD	Tumor	TCGA-V1-A8MK-01A	0.363131
PRAD	Tumor	TCGA-J4-A67O-01A	0.3453
PRAD	Tumor	TCGA-EJ-8470-01A	0.938611
PRAD	Tumor	TCGA-VN-A88O-01A	0.580889
PRAD	Tumor	TCGA-KK-A8IB-01A	0.225754
PRAD	Tumor	TCGA-HC-7750-01A	0.336792
PRAD	Tumor	TCGA-YL-A8SJ-01B	0.382971
PRAD	Normal	TCGA-EJ-7786-11A	0.156228
PRAD	Tumor	TCGA-G9-6369-01A	0.211402
PRAD	Tumor	TCGA-HC-7740-01A	0.165041
PRAD	Tumor	TCGA-G9-7510-01A	0.236039
PRAD	Tumor	TCGA-EJ-7123-01A	0.307679
PRAD	Tumor	TCGA-EJ-A65B-01A	0.250902
PRAD	Normal	TCGA-HC-8259-11A	0.151419
PRAD	Tumor	TCGA-VP-A87J-01A	0.232334
PRAD	Tumor	TCGA-EJ-8472-01A	0.461896
PRAD	Tumor	TCGA-J4-A83M-01A	0.389023
PRAD	Tumor	TCGA-HC-7081-01A	0.726719
PRAD	Tumor	TCGA-KK-A8IH-01A	0.6917
PRAD	Tumor	TCGA-J4-A67Q-01A	0.312884
PRAD	Tumor	TCGA-EJ-5512-01A	0.343642
PRAD	Tumor	TCGA-HC-7817-01B	0.231803
PRAD	Tumor	TCGA-KK-A8I4-01A	0.436748
PRAD	Tumor	TCGA-HC-7212-01A	0.629021
PRAD	Tumor	TCGA-J4-A83J-01A	0.30617
PRAD	Tumor	TCGA-CH-5794-01A	0.44929
PRAD	Tumor	TCGA-EJ-A65G-01A	0.466602
PRAD	Tumor	TCGA-YL-A8HJ-01A	0.51824
PRAD	Tumor	TCGA-VN-A88K-01A	0.494576
PRAD	Tumor	TCGA-CH-5769-01A	0.634316
PRAD	Tumor	TCGA-KK-A7B0-01A	0.335455
PRAD	Tumor	TCGA-YL-A8HK-01A	0.61807
PRAD	Tumor	TCGA-CH-5743-01A	0.245963
PRAD	Normal	TCGA-EJ-7794-11A	0.120622
PRAD	Tumor	TCGA-KK-A5A1-01A	0.385737
PRAD	Tumor	TCGA-HC-7821-01A	0.359573
PRAD	Tumor	TCGA-HC-A6AQ-01A	0.300491
PRAD	Tumor	TCGA-EJ-5501-01A	0.281239
PRAD	Tumor	TCGA-KK-A6DY-01A	0.517785
PRAD	Tumor	TCGA-KK-A6E7-01A	0.958732
PRAD	Tumor	TCGA-VN-A88P-01A	0.380765
PRAD	Tumor	TCGA-EJ-7125-01A	0.522489
PRAD	Tumor	TCGA-V1-A9ZR-01A	0.601354
PRAD	Normal	TCGA-EJ-7783-11A	0.0965128
PRAD	Normal	TCGA-EJ-7317-11A	0.204017
PRAD	Tumor	TCGA-KK-A8IM-01A	0.613161
PRAD	Normal	TCGA-HC-8262-11A	0.124236
PRAD	Tumor	TCGA-H9-A6BY-01A	0.370328
PRAD	Normal	TCGA-HC-7211-11A	0.14492
PRAD	Tumor	TCGA-CH-5762-01A	0.31005
PRAD	Tumor	TCGA-G9-6343-01A	0.346799
PRAD	Tumor	TCGA-EJ-5515-01A	0.240662
PRAD	Tumor	TCGA-VN-A88I-01A	0.193854
PRAD	Tumor	TCGA-YL-A8HM-01A	0.248653
PRAD	Tumor	TCGA-HC-A6AN-01A	0.646927
PRAD	Tumor	TCGA-KC-A7F5-01A	0.357651
PRAD	Tumor	TCGA-KK-A8I9-01A	0.351151
PRAD	Tumor	TCGA-XJ-A9DI-01A	0.261798
PRAD	Tumor	TCGA-CH-5752-01A	0.472875
PRAD	Tumor	TCGA-J4-A67T-01A	0.378221
PRAD	Tumor	TCGA-CH-5737-01A	0.385838
PRAD	Tumor	TCGA-XJ-A83F-01A	0.857663
PRAD	Tumor	TCGA-2A-A8VL-01A	0.320653
PRAD	Tumor	TCGA-KK-A6E0-01A	0.264177
PRAD	Tumor	TCGA-CH-5768-01A	0.459884
PRAD	Tumor	TCGA-YL-A8S9-01A	0.545901
PRAD	Tumor	TCGA-ZG-A9MC-01A	0.232737
PRAD	Tumor	TCGA-ZG-A9L1-01A	0.365599
PRAD	Tumor	TCGA-G9-6342-01A	0.631052
PRAD	Tumor	TCGA-J9-A8CM-01A	0.396327
PRAD	Tumor	TCGA-HC-8213-01A	0.380205
PRAD	Tumor	TCGA-J4-8200-01A	0.505815
PRAD	Tumor	TCGA-KK-A59X-01A	0.377292
PRAD	Tumor	TCGA-V1-A8WN-01A	0.471851
PRAD	Tumor	TCGA-EJ-7328-01A	0.373768
PRAD	Tumor	TCGA-VP-A87K-01A	0.453864
PRAD	Tumor	TCGA-CH-5772-01A	0.416137
PRAD	Tumor	TCGA-CH-5745-01A	0.384502
PRAD	Tumor	TCGA-V1-A8MF-01A	0.454341
PRAD	Normal	TCGA-CH-5761-11A	0.317604
PRAD	Tumor	TCGA-YL-A8SH-01B	0.726693
PRAD	Tumor	TCGA-G9-6364-01A	0.371352
PRAD	Tumor	TCGA-EJ-A65E-01A	0.864708
PRAD	Tumor	TCGA-M7-A720-01A	0.269518
PRAD	Tumor	TCGA-ZG-A9LU-01A	0.256925
PRAD	Tumor	TCGA-M7-A71Y-01A	0.201058
PRAD	Normal	TCGA-HC-8260-11A	0.265791
PRAD	Tumor	TCGA-G9-7521-01A	0.208815
PRAD	Tumor	TCGA-2A-AAYO-01A	0.447503
PRAD	Tumor	TCGA-VP-A872-01A	0.225773
PRAD	Tumor	TCGA-2A-A8W3-01A	0.103525
PRAD	Tumor	TCGA-EJ-A8FO-01A	0.409697
PRAD	Tumor	TCGA-G9-6498-01A	0.614068
PRAD	Tumor	TCGA-G9-6366-01A	0.627418
PRAD	Tumor	TCGA-HC-A4ZV-01A	0.25356
PRAD	Tumor	TCGA-FC-A8O0-01A	0.436416
PRAD	Tumor	TCGA-G9-6338-01A	0.40311
PRAD	Tumor	TCGA-VP-A87H-01A	0.466966
PRAD	Normal	TCGA-EJ-7315-11A	0.177383
PRAD	Tumor	TCGA-YL-A8SI-01A	0.494084
PRAD	Tumor	TCGA-V1-A9OF-01A	0.57814
PRAD	Tumor	TCGA-VN-A88N-01A	0.541094
PRAD	Tumor	TCGA-HC-8265-01A	0.468928
PRAD	Tumor	TCGA-HC-7819-01A	0.628405
PRAD	Normal	TCGA-EJ-7115-11A	0.378957
PRAD	Tumor	TCGA-QU-A6IM-01A	0.134031
PRAD	Tumor	TCGA-QU-A6IP-01A	0.339079
PRAD	Tumor	TCGA-QU-A6IO-01A	0.536385
PRAD	Tumor	TCGA-YL-A8SA-01A	0.512579
PRAD	Tumor	TCGA-KK-A8IA-01A	0.397909
PRAD	Tumor	TCGA-KC-A7F6-01A	0.404926
PRAD	Tumor	TCGA-VN-A88R-01A	0.0963764
PRAD	Tumor	TCGA-KK-A8I8-01A	0.439536
PRAD	Tumor	TCGA-2A-AAYU-01A	0.552766
PRAD	Tumor	TCGA-HC-7211-01A	0.315265
PRAD	Tumor	TCGA-VN-A943-01A	0.535464
PRAD	Tumor	TCGA-EJ-5506-01A	0.324248
PRAD	Tumor	TCGA-KC-A7FA-01A	0.476676
PRAD	Tumor	TCGA-YL-A8SK-01B	0.233361
PRAD	Tumor	TCGA-CH-5740-01A	0.576992
PRAD	Tumor	TCGA-EJ-AB27-01A	0.379616
PRAD	Normal	TCGA-HC-7752-11A	0.195941
PRAD	Normal	TCGA-HC-7747-11A	0.109941
PRAD	Tumor	TCGA-HC-8259-01A	0.499494
PRAD	Tumor	TCGA-G9-6370-01A	0.19827
PRAD	Tumor	TCGA-EJ-7791-01A	0.312345
PRAD	Tumor	TCGA-G9-6354-01A	0.473206
PRAD	Tumor	TCGA-X4-A8KS-01A	0.340387
PRAD	Tumor	TCGA-HC-7752-01A	0.414506
PRAD	Tumor	TCGA-G9-A9S4-01A	0.289197
PRAD	Tumor	TCGA-HC-A631-01A	0.341722
PRAD	Tumor	TCGA-EJ-5527-01A	0.33337
PRAD	Tumor	TCGA-J4-AATZ-01A	0.568488
PRAD	Normal	TCGA-G9-6362-11A	0.462098
PRAD	Tumor	TCGA-VN-A88L-01A	0.216552
PRAD	Tumor	TCGA-ZG-A8QW-01A	0.473695
PRAD	Tumor	TCGA-G9-6494-01A	0.322787
PRAD	Tumor	TCGA-HC-8265-01B	1.14499
PRAD	Tumor	TCGA-EJ-5516-01A	0.596537
PRAD	Tumor	TCGA-2A-A8VT-01A	0.400173
PRAD	Tumor	TCGA-EJ-5502-01A	0.365592
PRAD	Tumor	TCGA-CH-5761-01A	0.46697
PRAD	Tumor	TCGA-EJ-A8FU-01A	0.234818
PRAD	Tumor	TCGA-G9-6363-01A	0.450903
PRAD	Tumor	TCGA-G9-6496-01A	0.396994
PRAD	Tumor	TCGA-ZG-A9LZ-01A	0.426146
PRAD	Tumor	TCGA-HC-A6AS-01A	0.401339
PRAD	Tumor	TCGA-XK-AAIW-01A	0.393434
PRAD	Tumor	TCGA-EJ-7797-01A	0.475743
PRAD	Tumor	TCGA-HC-7230-01A	0.306473
PRAD	Tumor	TCGA-J9-A8CL-01A	0.570252
PRAD	Tumor	TCGA-KK-A8IG-01A	0.20522
PRAD	Tumor	TCGA-HC-A6AO-01A	0.4
PRAD	Tumor	TCGA-HC-7749-01A	0.359352
PRAD	Normal	TCGA-EJ-7784-11A	0.213861
PRAD	Tumor	TCGA-YL-A9WI-01A	0.248964
PRAD	Tumor	TCGA-EJ-5526-01A	0.495793
PRAD	Tumor	TCGA-HC-A6HY-01A	0.472019
PRAD	Tumor	TCGA-EJ-A46D-01A	0.515609
PRAD	Tumor	TCGA-HC-7740-01B	0.76388
PRAD	Tumor	TCGA-G9-A9S7-01A	0.634215
PRAD	Tumor	TCGA-EJ-7782-01A	0.780029
PRAD	Normal	TCGA-HC-7737-11A	0.213426
PRAD	Tumor	TCGA-G9-6332-01A	0.525974
PRAD	Tumor	TCGA-HC-8258-01B	0.863785
PRAD	Tumor	TCGA-EJ-5511-01A	0.220001
PRAD	Tumor	TCGA-H9-A6BX-01A	0.185153
PRAD	Tumor	TCGA-VP-A875-01A	0.468053
PRAD	Tumor	TCGA-J9-A8CP-01A	0.158834
PRAD	Tumor	TCGA-CH-5753-01A	0.398344
PRAD	Tumor	TCGA-HC-7744-01A	0.24821
PRAD	Tumor	TCGA-YJ-A8SW-01A	0.13053
PRAD	Tumor	TCGA-HC-7820-01A	0.459095
PRAD	Tumor	TCGA-J4-A83N-01A	0.430016
PRAD	Tumor	TCGA-KK-A6E8-01A	0.355304
PRAD	Tumor	TCGA-V1-A8MM-01A	0.521077
PRAD	Tumor	TCGA-HC-8264-01B	0.29569
PRAD	Tumor	TCGA-KK-A8IL-01A	0.277847
PRAD	Tumor	TCGA-EJ-7327-01A	0.356446
PRAD	Tumor	TCGA-XJ-A9DQ-01A	0.505648
PRAD	Tumor	TCGA-ZG-A9LN-01A	0.566934
PRAD	Tumor	TCGA-HC-8216-01A	0.377999
PRAD	Tumor	TCGA-KK-A7AY-01A	0.546931
PRAD	Tumor	TCGA-KC-A4BR-01A	0.290031
PRAD	Tumor	TCGA-KK-A6E3-01A	0.209295
PRAD	Tumor	TCGA-KK-A6E2-01A	0.467296
PRAD	Tumor	TCGA-EJ-A46E-01A	0.234887
PRAD	Tumor	TCGA-V1-A8MG-01A	0.383667
PRAD	Tumor	TCGA-WW-A8ZI-01A	1.04868
PRAD	Tumor	TCGA-KK-A7B4-01A	0.365193
PRAD	Normal	TCGA-G9-6356-11A	0.171631
PRAD	Tumor	TCGA-EJ-5498-01A	0.354006
PRAD	Tumor	TCGA-ZG-A9ND-01A	0.450493
PRAD	Tumor	TCGA-J9-A52C-01A	0.0990123
PRAD	Tumor	TCGA-V1-A9OT-01A	0.73716
PRAD	Tumor	TCGA-HC-7075-01A	0.300743
PRAD	Normal	TCGA-J4-A83J-11A	0.337222
PRAD	Tumor	TCGA-ZG-A9NI-01A	0.404517
PRAD	Tumor	TCGA-HC-7745-01A	0.325543
PRAD	Tumor	TCGA-FC-A66V-01A	0.205663
PRAD	Tumor	TCGA-M7-A724-01A	0.255372
PRAD	Tumor	TCGA-M7-A721-01A	0.421953
PRAD	Tumor	TCGA-HI-7170-01A	0.327987
PRAD	Tumor	TCGA-XK-AAJT-01A	0.247075
PRAD	Normal	TCGA-CH-5768-11A	0.30676
PRAD	Tumor	TCGA-KK-A8IK-01A	0.435829
PRAD	Tumor	TCGA-ZG-A9L6-01A	0.193872
PRAD	Tumor	TCGA-VP-A87D-01A	0.519272
PRAD	Tumor	TCGA-XK-AAIV-01A	0.194061
PRAD	Tumor	TCGA-EJ-A8FP-01A	0.252822
PRAD	Tumor	TCGA-HC-A8CY-01A	0.614083
PRAD	Tumor	TCGA-V1-A9O9-01A	0.767219
PRAD	Tumor	TCGA-EJ-A7NJ-01A	0.366148
PRAD	Tumor	TCGA-HC-7210-01A	0.27973
PRAD	Tumor	TCGA-HC-8258-01A	0.30465
PRAD	Tumor	TCGA-KK-A7AW-01A	0.238091
PRAD	Normal	TCGA-EJ-7789-11A	0.31757
PRAD	Tumor	TCGA-G9-6379-01A	0.436406
PRAD	Tumor	TCGA-XK-AAJR-01A	0.274602
PRAD	Tumor	TCGA-V1-A9Z9-01A	0.267389
PRAD	Tumor	TCGA-HC-7077-01A	0.29856
PRAD	Tumor	TCGA-EJ-8474-01A	0.293535
PRAD	Tumor	TCGA-CH-5791-01A	0.38847
PRAD	Tumor	TCGA-CH-5764-01A	0.320239
PRAD	Tumor	TCGA-HC-A8D0-01A	0.368908
PRAD	Tumor	TCGA-J4-A83K-01A	0.407597
PRAD	Tumor	TCGA-EJ-A46B-01A	0.263735
PRAD	Tumor	TCGA-Y6-A9XI-01A	0.522479
PRAD	Tumor	TCGA-EJ-A7NH-01A	0.397614
PRAD	Tumor	TCGA-HC-8256-01A	0.393392
PRAD	Tumor	TCGA-EJ-A7NG-01A	0.338697
PRAD	Normal	TCGA-EJ-7125-11A	0.22485
PRAD	Tumor	TCGA-KC-A4BV-01A	0.355424
PRAD	Normal	TCGA-G9-6348-11A	0.129564
PRAD	Tumor	TCGA-YL-A8HO-01A	0.170382
PRAD	Tumor	TCGA-J9-A52D-01A	1.0084
PRAD	Tumor	TCGA-ZG-A9M4-01A	0.192028
PRAD	Tumor	TCGA-CH-5738-01A	0.459224
PRAD	Tumor	TCGA-V1-A8WS-01A	0.239933
PRAD	Tumor	TCGA-V1-A8ML-01A	0.394019
PRAD	Tumor	TCGA-HC-A48F-01A	0.826785
PRAD	Tumor	TCGA-YL-A8SL-01B	0.720978
PRAD	Tumor	TCGA-EJ-A65J-01A	0.438418
PRAD	Tumor	TCGA-G9-6373-01A	0.350883
PRAD	Tumor	TCGA-EJ-5532-01A	0.4953
PRAD	Tumor	TCGA-CH-5767-01A	0.16428
PRAD	Tumor	TCGA-G9-6362-01A	0.581751
PRAD	Tumor	TCGA-HC-7231-01A	0.565872
PRAD	Tumor	TCGA-YL-A9WJ-01A	0.665623
PRAD	Tumor	TCGA-M7-A723-01A	0.248449
PRAD	Tumor	TCGA-HC-A632-01A	0.212683
PRAD	Tumor	TCGA-EJ-7793-01A	0.246685
PRAD	Tumor	TCGA-V1-A9OQ-01A	0.325275
PRAD	Normal	TCGA-G9-6499-11A	0.103113
PRAD	Tumor	TCGA-HC-7736-01A	0.259667
PRAD	Tumor	TCGA-EJ-7321-01A	0.367461
PRAD	Normal	TCGA-G9-6351-11A	0.157103
PRAD	Tumor	TCGA-ZG-A8QX-01A	0.518699
PRAD	Tumor	TCGA-KK-A6E4-01A	0.199825
PRAD	Normal	TCGA-HC-8258-11A	0.128004
PRAD	Tumor	TCGA-G9-7523-01A	0.283581
PRAD	Tumor	TCGA-V1-A9O5-01A	0.271706
PRAD	Tumor	TCGA-EJ-7784-01A	0.180424
PRAD	Tumor	TCGA-V1-A9OA-01A	0.555612
PRAD	Tumor	TCGA-G9-6336-01A	0.370567
PRAD	Normal	TCGA-EJ-7327-11A	0.324289
PRAD	Normal	TCGA-G9-6365-11A	0.294343
PRAD	Tumor	TCGA-CH-5741-01A	1.04089
PRAD	Tumor	TCGA-H9-7775-01A	0.407744
PRAD	Tumor	TCGA-G9-7522-01A	0.417295
PRAD	Tumor	TCGA-KK-A6E6-01A	0.442408
PRAD	Tumor	TCGA-ZG-A8QY-01A	0.303653
PRAD	Tumor	TCGA-J4-A6G1-01A	0.40342
PRAD	Tumor	TCGA-KK-A7B2-01A	0.389235
PRAD	Tumor	TCGA-G9-6347-01A	0.242637
PRAD	Tumor	TCGA-VP-A87B-01A	0.229765
PRAD	Tumor	TCGA-CH-5744-01A	0.418509
PRAD	Tumor	TCGA-V1-A8WW-01A	0.809034
PRAD	Tumor	TCGA-EJ-A8FS-01A	0.65114
PRAD	Tumor	TCGA-EJ-5522-01A	0.333079
PRAD	Normal	TCGA-HC-7819-11A	0.232763
PRAD	Tumor	TCGA-EJ-8469-01A	0.873632
PRAD	Tumor	TCGA-KC-A7FD-01A	0.434722
PRAD	Tumor	TCGA-CH-5792-01A	0.250311
PRAD	Tumor	TCGA-HC-A76W-01A	0.262069
PRAD	Tumor	TCGA-EJ-5496-01A	0.391947
PRAD	Normal	TCGA-EJ-7785-11A	0.238582
PRAD	Tumor	TCGA-EJ-5503-01A	0.192079
PRAD	Tumor	TCGA-CH-5763-01A	0.227922
PRAD	Tumor	TCGA-HC-7747-01A	0.251349
PRAD	Tumor	TCGA-V1-A9Z7-01A	0.222416
PRAD	Tumor	TCGA-KK-A7AU-01A	0.788943
PRAD	Tumor	TCGA-ZG-A9LB-01A	0.116384
PRAD	Tumor	TCGA-2A-A8VV-01A	0.451335
PRAD	Tumor	TCGA-EJ-7317-01A	0.430267
PRAD	Tumor	TCGA-KK-A6E5-01A	0.301733
PRAD	Tumor	TCGA-KK-A8I5-01A	0.612042
PRAD	Tumor	TCGA-EJ-5542-01A	0.304692
PRAD	Tumor	TCGA-HC-A6AL-01A	0.348324
PRAD	Tumor	TCGA-J4-A67L-01A	0.394764
PRAD	Tumor	TCGA-HC-7209-01A	0.797176
PRAD	Tumor	TCGA-EJ-5530-01A	0.503985
PRAD	Tumor	TCGA-HC-A6AP-01A	0.274667
PRAD	Tumor	TCGA-CH-5789-01A	0.328255
PRAD	Tumor	TCGA-V1-A9O7-01A	0.145291
PRAD	Normal	TCGA-EJ-7797-11A	0.236436
PRAD	Tumor	TCGA-EJ-A8FN-01A	0.429776
PRAD	Tumor	TCGA-FC-A5OB-01A	0.55728
PRAD	Tumor	TCGA-KK-A8I6-01A	0.56256
PRAD	Tumor	TCGA-EJ-7783-01A	0.394839
PRAD	Tumor	TCGA-J4-A67N-01A	0.267961
PRAD	Tumor	TCGA-KK-A59Z-01A	0.163119
PRAD	Tumor	TCGA-J4-A67M-01A	0.192708
PRAD	Tumor	TCGA-EJ-5507-01A	0.711426
PRAD	Tumor	TCGA-EJ-5495-01A	0.416047
PRAD	Tumor	TCGA-HC-7737-01A	0.382536
PRAD	Tumor	TCGA-2A-A8VX-01A	0.376298
PRAD	Tumor	TCGA-V1-A8WL-01A	0.398336
PRAD	Tumor	TCGA-EJ-A46F-01A	0.515485
PRAD	Tumor	TCGA-VP-A876-01A	0.632368
PRAD	Tumor	TCGA-G9-7509-01A	0.441171
PRAD	Tumor	TCGA-HC-8266-01A	0.314122
PRAD	Tumor	TCGA-G9-6378-01A	0.44921
PRAD	Tumor	TCGA-FC-A4JI-01A	0.270637
PRAD	Tumor	TCGA-KK-A59Y-01A	0.702534
PRAD	Tumor	TCGA-EJ-7218-01B	0.329704
PRAD	Tumor	TCGA-HI-7168-01A	0.231834
PRAD	Tumor	TCGA-V1-A8WV-01A	0.350166
PRAD	Tumor	TCGA-EJ-A65M-01A	0.279417
PRAD	Tumor	TCGA-YL-A8SQ-01B	0.440279
PRAD	Tumor	TCGA-FC-7708-01A	0.325459
PRAD	Tumor	TCGA-KK-A7AQ-01A	0.321993
PRAD	Tumor	TCGA-EJ-7785-01A	0.457451
PRAD	Tumor	TCGA-EJ-A46G-01A	0.573453
PRAD	Tumor	TCGA-CH-5766-01A	0.280594
PRAD	Tumor	TCGA-G9-6333-01A	0.269974
PRAD	Tumor	TCGA-YL-A8SB-01A	0.286935
PRAD	Tumor	TCGA-YL-A8SR-01B	0.680413
PRAD	Tumor	TCGA-QU-A6IN-01A	0.570874
PRAD	Tumor	TCGA-TK-A8OK-01A	0.300733
PRAD	Tumor	TCGA-ZG-A9L5-01A	0.0943277
PRAD	Tumor	TCGA-M7-A725-01A	0.241624
PRAD	Tumor	TCGA-CH-5790-01A	0.240826
PRAD	Tumor	TCGA-G9-6351-01A	0.301319
PRAD	Normal	TCGA-HC-7738-11A	0.107199
PRAD	Tumor	TCGA-XK-AAK1-01A	0.489189
PRAD	Tumor	TCGA-EJ-7331-01A	0.34536
PRAD	Tumor	TCGA-EJ-5509-01A	0.390002
PRAD	Tumor	TCGA-G9-A9S0-01A	0.6501
PRAD	Tumor	TCGA-EJ-5519-01A	0.146722
PRAD	Tumor	TCGA-YL-A8SP-01B	0.390864
PRAD	Tumor	TCGA-G9-7525-01A	0.135041
PRAD	Tumor	TCGA-EJ-7318-01B	0.287181
PRAD	Tumor	TCGA-HC-A9TE-01A	0.250885
PRAD	Tumor	TCGA-J4-AAU2-01A	0.435243
PRAD	Tumor	TCGA-KK-A7AZ-01A	0.492906
PRAD	Tumor	TCGA-EJ-7330-01A	0.145244
PRAD	Tumor	TCGA-G9-6367-01A	0.190364
PRAD	Tumor	TCGA-HC-7079-01A	0.349711
PRAD	Normal	TCGA-EJ-7321-11A	0.175134
PRAD	Tumor	TCGA-EJ-7789-01A	0.323732
PRAD	Tumor	TCGA-YL-A8SC-01A	0.241926
PRAD	Tumor	TCGA-HC-7233-01A	0.447075
PRAD	Tumor	TCGA-XK-AAIR-01A	0.229245
PRAD	Tumor	TCGA-G9-6361-01A	0.420962
PRAD	Normal	TCGA-CH-5769-11A	0.545799
PRAD	Tumor	TCGA-HC-8260-01A	0.415149
PRAD	Tumor	TCGA-HI-7171-01A	0.419459
PRAD	Tumor	TCGA-EJ-A6RC-01A	0.417401
PRAD	Tumor	TCGA-EJ-A65F-01A	0.491314
PRAD	Tumor	TCGA-XQ-A8TA-01A	0.958629
PRAD	Tumor	TCGA-KK-A8IF-01A	0.291349
PRAD	Tumor	TCGA-M7-A71Z-01A	0.305971
PRAD	Tumor	TCGA-EJ-7315-01A	0.487702
PRAD	Tumor	TCGA-2A-A8W1-01A	0.385359
PRAD	Tumor	TCGA-HC-A6HX-01A	0.316688
PRAD	Tumor	TCGA-KK-A8I7-01A	0.257992
PRAD	Tumor	TCGA-KK-A7B1-01A	0.825534
PRAD	Tumor	TCGA-KK-A7AP-01A	0.397792
PRAD	Tumor	TCGA-VP-A87E-01A	0.312004
PRAD	Tumor	TCGA-EJ-A6RA-01A	0.336812
PRAD	Tumor	TCGA-G9-6348-01A	0.324983
PRAD	Tumor	TCGA-CH-5765-01A	0.26595
PRAD	Normal	TCGA-HC-7745-11A	0.156558
PRAD	Tumor	TCGA-G9-7519-01A	0.512582
PRAD	Tumor	TCGA-EJ-8468-01A	0.177039
PRAD	Tumor	TCGA-J4-8198-01A	0.747706
PRAD	Tumor	TCGA-KK-A7AV-01A	0.448652
PRAD	Tumor	TCGA-XK-AAJ3-01A	0.523714
PRAD	Tumor	TCGA-ZG-A9LM-01A	0.36267
PRAD	Tumor	TCGA-V1-A8MU-01A	0.548022
PRAD	Tumor	TCGA-EJ-5505-01A	0.437494
PRAD	Tumor	TCGA-MG-AAMC-01A	0.703171
PRAD	Tumor	TCGA-CH-5750-01A	0.377965
PRAD	Tumor	TCGA-EJ-7788-01A	0.243533
PRAD	Tumor	TCGA-J4-AATV-01A	0.4274
PRAD	Tumor	TCGA-XK-AAJP-01A	0.337804
PRAD	Tumor	TCGA-KK-A7B3-01A	0.404321
PRAD	Normal	TCGA-EJ-7331-11A	0.174362
PRAD	Tumor	TCGA-CH-5746-01A	0.454305
PRAD	Tumor	TCGA-EJ-5531-01A	0.176987
PRAD	Tumor	TCGA-V1-A9Z8-01A	0.488311
PRAD	Tumor	TCGA-G9-6499-01A	0.31795
PRAD	Tumor	TCGA-CH-5788-01A	0.463775
PRAD	Tumor	TCGA-EJ-A7NF-01A	0.468416
PRAD	Normal	TCGA-HC-7740-11A	0.191957
PRAD	Tumor	TCGA-HC-7748-01A	0.335812
PRAD	Tumor	TCGA-ZG-A9N3-01A	0.172312
PRAD	Tumor	TCGA-EJ-A7NM-01A	0.436975
PRAD	Tumor	TCGA-YL-A9WX-01A	0.350511
PRAD	Tumor	TCGA-EJ-7794-01A	0.32275
PRAD	Tumor	TCGA-J4-A67S-01A	0.606672
PRAD	Tumor	TCGA-G9-6329-01A	0.370806
PRAD	Tumor	TCGA-EJ-7786-01A	0.360897
PRAD	Tumor	TCGA-XJ-A9DX-01A	0.380503
PRAD	Tumor	TCGA-YL-A8SO-01B	0.225621
PRAD	Tumor	TCGA-Y6-A8TL-01A	0.529675
PRAD	Tumor	TCGA-EJ-5517-01A	0.438435
PRAD	Tumor	TCGA-4L-AA1F-01A	0.811748
PRAD	Tumor	TCGA-FC-A6HD-01A	0.402606
PRAD	Tumor	TCGA-ZG-A9LY-01A	0.138284
PRAD	Tumor	TCGA-KK-A8IC-01A	0.427517
PRAD	Tumor	TCGA-EJ-7781-01A	0.589201
PRAD	Tumor	TCGA-G9-6365-01A	0.32149
PRAD	Tumor	TCGA-XA-A8JR-01A	0.493599
PRAD	Tumor	TCGA-TP-A8TV-01A	0.322724
PRAD	Tumor	TCGA-J4-A6M7-01A	0.496389
PRAD	Tumor	TCGA-KC-A4BL-01A	0.27385
PRAD	Tumor	TCGA-HC-7080-01A	0.178828
PRAD	Tumor	TCGA-EJ-A7NK-01A	0.34921
PRAD	Tumor	TCGA-V1-A9ZG-01A	0.283832
PRAD	Tumor	TCGA-HC-8261-01A	0.440023
PRAD	Tumor	TCGA-XJ-A9DK-01A	0.443512
PRAD	Tumor	TCGA-EJ-5510-01A	0.26611
PRAD	Tumor	TCGA-YL-A9WH-01A	0.542273
PRAD	Tumor	TCGA-VN-A88Q-01A	0.580059
PRAD	Tumor	TCGA-V1-A9OY-01A	0.516991
PRAD	Normal	TCGA-CH-5767-11B	0.26651
PRAD	Tumor	TCGA-KC-A4BN-01A	0.517797
PRAD	Tumor	TCGA-HC-7078-01A	0.36665
PRAD	Tumor	TCGA-EJ-7792-01A	0.277659
PRAD	Tumor	TCGA-G9-6353-01A	0.303257
PRAD	Tumor	TCGA-J9-A52E-01A	0.582356
PRAD	Normal	TCGA-G9-6384-11A	0.155981
PRAD	Tumor	TCGA-EJ-7314-01A	0.394273
PRAD	Normal	TCGA-EJ-A8FO-11A	0.136583
PRAD	Tumor	TCGA-EJ-5521-01A	0.495937
PRAD	Tumor	TCGA-EJ-5518-01A	0.40263
PRAD	Tumor	TCGA-EJ-AB20-01A	0.136269
PRAD	Tumor	TCGA-EJ-5504-01A	0.203251
PRAD	Tumor	TCGA-CH-5771-01A	0.363906
PRAD	Tumor	TCGA-XK-AAJA-01A	0.695532
PRAD	Tumor	TCGA-TP-A8TT-01A	0.545595
PRAD	Tumor	TCGA-VP-A879-01A	0.319901
PRAD	Tumor	TCGA-KK-A8IJ-01A	0.378356
PRAD	Tumor	TCGA-ZG-A9L2-01A	0.35443
PRAD	Tumor	TCGA-EJ-5514-01A	0.221195
PRAD	Tumor	TCGA-EJ-A46I-01A	0.35045
PRAD	Tumor	TCGA-ZG-A9LS-01A	0.28423
PRAD	Tumor	TCGA-EJ-5525-01A	0.455055
PRAD	Tumor	TCGA-2A-A8VO-01A	0.513047
PRAD	Tumor	TCGA-HC-7742-01A	0.313234
PRAD	Normal	TCGA-EJ-7330-11A	0.179877
PRAD	Tumor	TCGA-ZG-A9L0-01A	0.288315
PRAD	Tumor	TCGA-J4-A6G3-01A	0.290273
PRAD	Tumor	TCGA-VP-A878-01A	0.242157
CESC	Tumor	TCGA-VS-A8EK-01A	0.26873
CESC	Tumor	TCGA-LP-A7HU-01A	0.266627
CESC	Tumor	TCGA-DG-A2KH-01A	0.262523
CESC	Tumor	TCGA-VS-A8EJ-01A	0.401977
CESC	Tumor	TCGA-EX-A3L1-01A	0.549941
CESC	Tumor	TCGA-UC-A7PF-01A	0.234926
CESC	Tumor	TCGA-4J-AA1J-01A	0.221518
CESC	Tumor	TCGA-LP-A4AX-01A	0.288172
CESC	Tumor	TCGA-JX-A3PZ-01A	0.377244
CESC	Tumor	TCGA-ZJ-AAXU-01A	0.5866
CESC	Tumor	TCGA-ZJ-AAX4-01A	0.178189
CESC	Tumor	TCGA-VS-A9V4-01A	0.511547
CESC	Tumor	TCGA-EX-A1H6-01B	0.123469
CESC	Tumor	TCGA-DS-A5RQ-01A	0.127904
CESC	Tumor	TCGA-EA-A1QT-01A	0.35288
CESC	Tumor	TCGA-EX-A69M-01A	0.178973
CESC	Tumor	TCGA-FU-A3TQ-01A	0.344707
CESC	Tumor	TCGA-EA-A43B-01A	0.171761
CESC	Tumor	TCGA-IR-A3LB-01A	0.156899
CESC	Tumor	TCGA-VS-A9UO-01A	0.219365
CESC	Tumor	TCGA-Q1-A6DV-01A	0.606999
CESC	Tumor	TCGA-JW-A5VI-01A	0.230835
CESC	Tumor	TCGA-EK-A2RE-01A	0.472347
CESC	Tumor	TCGA-IR-A3LI-01A	0.355676
CESC	Tumor	TCGA-DS-A0VM-01A	0.122076
CESC	Tumor	TCGA-EK-A2RN-01A	0.027182
CESC	Tumor	TCGA-EA-A439-01A	0.324117
CESC	Tumor	TCGA-C5-A1BF-01B	0.355722
CESC	Tumor	TCGA-UC-A7PG-06A	0.158809
CESC	Tumor	TCGA-EK-A2PM-01A	0.23634
CESC	Tumor	TCGA-C5-A2M2-01A	0.564218
CESC	Tumor	TCGA-VS-A9UM-01A	0.369413
CESC	Tumor	TCGA-VS-A94Z-01A	0.236546
CESC	Tumor	TCGA-MY-A5BF-01A	0.237513
CESC	Tumor	TCGA-EK-A2PG-01A	0.675968
CESC	Tumor	TCGA-EK-A2RK-01A	0.930622
CESC	Tumor	TCGA-VS-A954-01A	0.422612
CESC	Tumor	TCGA-VS-A9U5-01A	0.289278
CESC	Tumor	TCGA-DS-A7WF-01A	0.428586
CESC	Tumor	TCGA-EA-A5ZF-01A	0.138412
CESC	Tumor	TCGA-C5-A1BI-01B	0.0954966
CESC	Tumor	TCGA-VS-A9UQ-01A	0.160126
CESC	Tumor	TCGA-MA-AA41-01A	0.485984
CESC	Tumor	TCGA-EK-A2RM-01A	0.258391
CESC	Tumor	TCGA-C5-A7CL-01A	0.920387
CESC	Tumor	TCGA-C5-A1BQ-01C	0.616604
CESC	Tumor	TCGA-DG-A2KL-01A	0.142879
CESC	Tumor	TCGA-Q1-A73O-01A	0.242676
CESC	Tumor	TCGA-ZJ-AAX8-01A	0.486364
CESC	Tumor	TCGA-MA-AA3Y-01A	0.240565
CESC	Tumor	TCGA-C5-A2LX-01A	0.479101
CESC	Tumor	TCGA-DS-A1O9-01A	0.251878
CESC	Tumor	TCGA-EA-A50E-01A	0.486565
CESC	Tumor	TCGA-UC-A7PI-01A	0.286424
CESC	Tumor	TCGA-C5-A7UH-01A	0.487949
CESC	Tumor	TCGA-C5-A7CM-01A	0.857023
CESC	Tumor	TCGA-HM-A4S6-01A	0.433406
CESC	Tumor	TCGA-EK-A2H1-01A	0.681275
CESC	Tumor	TCGA-C5-A3HL-01A	0.612945
CESC	Tumor	TCGA-MY-A913-01A	0.45612
CESC	Tumor	TCGA-C5-A1M9-01A	0.382756
CESC	Tumor	TCGA-C5-A7UC-01A	0.395554
CESC	Tumor	TCGA-VS-A9UI-01A	0.29909
CESC	Tumor	TCGA-DR-A0ZM-01A	0.39325
CESC	Tumor	TCGA-IR-A3L7-01A	0.218234
CESC	Tumor	TCGA-C5-A1M8-01A	0.205917
CESC	Tumor	TCGA-VS-A9UZ-01A	0.131019
CESC	Tumor	TCGA-DS-A3LQ-01A	0.16432
CESC	Tumor	TCGA-PN-A8MA-01A	0.207135
CESC	Tumor	TCGA-C5-A7CK-01A	0.402392
CESC	Tumor	TCGA-DS-A1OC-01A	0.212784
CESC	Tumor	TCGA-C5-A1MK-01A	0.321139
CESC	Tumor	TCGA-JW-A5VJ-01A	0.303262
CESC	Tumor	TCGA-EK-A3GK-01A	0.295222
CESC	Tumor	TCGA-VS-A9UL-01A	1.05853
CESC	Tumor	TCGA-ZJ-AAXA-01A	0.218889
CESC	Tumor	TCGA-JW-AAVH-01A	0.373266
CESC	Tumor	TCGA-EA-A78R-01A	0.421641
CESC	Tumor	TCGA-VS-A8QM-01A	0.183225
CESC	Tumor	TCGA-JW-A852-01A	0.320513
CESC	Tumor	TCGA-MY-A5BD-01A	0.122736
CESC	Tumor	TCGA-VS-A9UB-01A	0.737309
CESC	Tumor	TCGA-C5-A1ME-01A	0.0895222
CESC	Tumor	TCGA-UC-A7PD-01A	0.490108
CESC	Normal	TCGA-FU-A3EO-11A	0.013995
CESC	Tumor	TCGA-IR-A3LC-01A	0.11193
CESC	Tumor	TCGA-DS-A1OD-01A	0.216911
CESC	Tumor	TCGA-VS-A952-01A	0.369485
CESC	Tumor	TCGA-VS-A8QH-01A	0.0611029
CESC	Tumor	TCGA-VS-A9UV-01A	0.192775
CESC	Tumor	TCGA-VS-A959-01A	0.52353
CESC	Tumor	TCGA-VS-A957-01A	0.887479
CESC	Tumor	TCGA-VS-A9UT-01A	0.174544
CESC	Tumor	TCGA-VS-A953-01A	0.149991
CESC	Tumor	TCGA-EK-A2R7-01A	0.162213
CESC	Tumor	TCGA-C5-A1MF-01A	0.182377
CESC	Tumor	TCGA-C5-A1BM-01A	0.308165
CESC	Tumor	TCGA-EK-A2IP-01A	0.53565
CESC	Tumor	TCGA-ZJ-AAXD-01A	0.342373
CESC	Tumor	TCGA-C5-A8YT-01A	0.245901
CESC	Tumor	TCGA-VS-A8EG-01A	0.510404
CESC	Tumor	TCGA-JW-A69B-01A	0.460486
CESC	Tumor	TCGA-EA-A556-01A	0.482204
CESC	Tumor	TCGA-VS-A9UP-01A	0.326907
CESC	Tumor	TCGA-C5-A2LZ-01A	0.371601
CESC	Tumor	TCGA-C5-A8XH-01A	0.244863
CESC	Tumor	TCGA-VS-A9UH-01A	0.42472
CESC	Tumor	TCGA-EA-A4BA-01A	0.522638
CESC	Tumor	TCGA-C5-A1M6-01A	0.611713
CESC	Tumor	TCGA-C5-A7CG-01A	0.133191
CESC	Tumor	TCGA-EA-A3HS-01A	0.503746
CESC	Tumor	TCGA-C5-A8XJ-01A	0.537353
CESC	Tumor	TCGA-VS-A9V5-01A	0.0889243
CESC	Tumor	TCGA-EK-A2RA-01A	0.202927
CESC	Tumor	TCGA-C5-A3HE-01A	0.381246
CESC	Tumor	TCGA-EA-A5ZE-01A	0.352545
CESC	Tumor	TCGA-C5-A7CH-01A	0.275673
CESC	Tumor	TCGA-DS-A0VK-01A	0.168395
CESC	Tumor	TCGA-C5-A8ZZ-01A	0.496762
CESC	Tumor	TCGA-BI-A20A-01A	0.0972302
CESC	Tumor	TCGA-DR-A0ZL-01A	0.264794
CESC	Tumor	TCGA-EK-A2H0-01A	1.17368
CESC	Tumor	TCGA-C5-A8YQ-01A	0.327975
CESC	Tumor	TCGA-EA-A3Y4-01A	0.200057
CESC	Tumor	TCGA-GH-A9DA-01A	0.140987
CESC	Tumor	TCGA-LP-A4AV-01A	0.275578
CESC	Tumor	TCGA-EK-A2IR-01A	0.31353
CESC	Tumor	TCGA-EK-A2R8-01A	0.541576
CESC	Tumor	TCGA-ZJ-AAXT-01A	0.244482
CESC	Tumor	TCGA-C5-A2M1-01A	0.284577
CESC	Tumor	TCGA-Q1-A73S-01A	0.512106
CESC	Tumor	TCGA-C5-A3HF-01A	0.306824
CESC	Tumor	TCGA-C5-A2LT-01A	0.105376
CESC	Tumor	TCGA-UC-A7PG-01A	0.327659
CESC	Tumor	TCGA-XS-A8TJ-01A	0.140709
CESC	Tumor	TCGA-C5-A7XC-01A	0.243138
CESC	Tumor	TCGA-VS-A8EL-01A	0.13806
CESC	Tumor	TCGA-C5-A1MI-01A	0.228868
CESC	Tumor	TCGA-EK-A3GM-01A	0.248344
CESC	Tumor	TCGA-C5-A2LV-01A	0.502254
CESC	Tumor	TCGA-JX-A3Q0-01A	0.273678
CESC	Tumor	TCGA-VS-A9U7-01A	0.266658
CESC	Tumor	TCGA-VS-A9UU-01A	0.260943
CESC	Tumor	TCGA-EX-A449-01A	0.494454
CESC	Tumor	TCGA-MA-AA3X-01A	0.281383
CESC	Tumor	TCGA-LP-A5U2-01A	0.226639
CESC	Tumor	TCGA-C5-A8XI-01A	0.356383
CESC	Tumor	TCGA-DS-A0VL-01A	0.160395
CESC	Tumor	TCGA-EA-A97N-01A	0.221897
CESC	Tumor	TCGA-ZJ-AB0I-01A	0.323668
CESC	Tumor	TCGA-EK-A2RO-01A	0.37149
CESC	Tumor	TCGA-MU-A5YI-01A	0.14027
CESC	Tumor	TCGA-DS-A0VN-01A	0.216391
CESC	Tumor	TCGA-IR-A3LA-01A	0.326897
CESC	Tumor	TCGA-FU-A3EO-01A	0.102677
CESC	Tumor	TCGA-LP-A4AU-01A	0.474789
CESC	Tumor	TCGA-ZJ-AAXF-01A	0.21595
CESC	Tumor	TCGA-EX-A8YF-01A	0.155523
CESC	Tumor	TCGA-DS-A1OA-01A	0.147813
CESC	Tumor	TCGA-VS-A8QF-01A	0.363246
CESC	Tumor	TCGA-VS-A9V3-01A	0.209957
CESC	Tumor	TCGA-R2-A69V-01A	0.329431
CESC	Tumor	TCGA-ZJ-A8QO-01A	0.790878
CESC	Tumor	TCGA-C5-A1MH-01A	0.109367
CESC	Tumor	TCGA-C5-A7X3-01A	0.194505
CESC	Tumor	TCGA-EA-A5ZD-01A	0.234485
CESC	Tumor	TCGA-MU-A51Y-01A	0.325007
CESC	Tumor	TCGA-LP-A5U3-01A	0.193745
CESC	Tumor	TCGA-MA-AA3W-01A	0.131663
CESC	Tumor	TCGA-C5-A2LY-01A	0.364704
CESC	Tumor	TCGA-MA-AA43-01A	0.115709
CESC	Tumor	TCGA-C5-A1MN-01A	0.246568
CESC	Tumor	TCGA-C5-A7X5-01A	0.349981
CESC	Tumor	TCGA-C5-A907-01A	0.426992
CESC	Tumor	TCGA-FU-A3NI-01A	0.22971
CESC	Tumor	TCGA-FU-A770-01A	0.183976
CESC	Tumor	TCGA-Q1-A73R-01A	0.221389
CESC	Tumor	TCGA-VS-A950-01A	0.714564
CESC	Tumor	TCGA-VS-A9U6-01A	0.888063
CESC	Tumor	TCGA-JW-A5VG-01A	0.382933
CESC	Tumor	TCGA-C5-A1MJ-01A	0.188229
CESC	Tumor	TCGA-VS-A8EI-01A	0.253641
CESC	Tumor	TCGA-VS-A8EC-01A	0.421245
CESC	Tumor	TCGA-MA-AA3Z-01A	0.345085
CESC	Tumor	TCGA-C5-A1BL-01A	0.230545
CESC	Tumor	TCGA-C5-A1MP-01A	0.0504028
CESC	Tumor	TCGA-C5-A1BN-01B	0.48804
CESC	Tumor	TCGA-C5-A1BJ-01A	0.365452
CESC	Tumor	TCGA-C5-A901-01A	0.171191
CESC	Tumor	TCGA-C5-A0TN-01A	0.775705
CESC	Tumor	TCGA-EK-A2RB-01A	0.506132
CESC	Tumor	TCGA-C5-A1BE-01B	0.271688
CESC	Tumor	TCGA-C5-A1BK-01B	0.229505
CESC	Tumor	TCGA-LP-A4AW-01A	0.160543
CESC	Tumor	TCGA-RA-A741-01A	0.159786
CESC	Tumor	TCGA-FU-A23L-01A	0.197766
CESC	Tumor	TCGA-FU-A3WB-01A	0.366155
CESC	Tumor	TCGA-JX-A3Q8-01A	0.121067
CESC	Tumor	TCGA-VS-A958-01A	0.24722
CESC	Tumor	TCGA-Q1-A6DT-01A	0.499165
CESC	Tumor	TCGA-HM-A6W2-01A	0.215112
CESC	Tumor	TCGA-DS-A1OB-01A	0.469512
CESC	Tumor	TCGA-HM-A6W2-06A	0.96469
CESC	Tumor	TCGA-ZJ-A8QR-01A	0.262823
CESC	Tumor	TCGA-EK-A3GN-01A	0.237929
CESC	Tumor	TCGA-VS-A8QA-01A	0.616677
CESC	Tumor	TCGA-Q1-A5R3-01A	0.0360805
CESC	Tumor	TCGA-BI-A0VS-01A	0.332582
CESC	Tumor	TCGA-VS-A8Q9-01A	0.591787
CESC	Tumor	TCGA-Q1-A5R1-01A	0.0990843
CESC	Tumor	TCGA-JW-A5VK-01A	0.689991
CESC	Tumor	TCGA-EA-A6QX-01A	0.258958
CESC	Tumor	TCGA-HM-A3JK-01A	0.171763
CESC	Tumor	TCGA-BI-A0VR-01A	0.184053
CESC	Tumor	TCGA-EX-A69L-01A	0.296202
CESC	Tumor	TCGA-VS-A8QC-01A	0.230741
CESC	Normal	TCGA-MY-A5BF-11A	0.0714862
CESC	Tumor	TCGA-JW-A5VL-01A	0.200195
CESC	Tumor	TCGA-IR-A3LH-01A	0.388175
CESC	Normal	TCGA-HM-A3JJ-11A	0.0320131
CESC	Tumor	TCGA-EA-A3HT-01A	0.325205
CESC	Tumor	TCGA-EK-A2PK-01A	0.172906
CESC	Tumor	TCGA-VS-A8Q8-01A	0.183069
CESC	Tumor	TCGA-JW-A5VH-01A	0.831093
CESC	Tumor	TCGA-C5-A902-01A	0.377271
CESC	Tumor	TCGA-EA-A5O9-01A	0.306963
CESC	Tumor	TCGA-WL-A834-01A	0.239439
CESC	Tumor	TCGA-FU-A40J-01A	0.131874
CESC	Tumor	TCGA-VS-A9UC-01A	0.176275
CESC	Tumor	TCGA-HG-A2PA-01A	0.175687
CESC	Tumor	TCGA-EK-A2RC-01A	0.228403
CESC	Tumor	TCGA-2W-A8YY-01A	0.155708
CESC	Tumor	TCGA-EK-A2R9-01A	0.334438
CESC	Tumor	TCGA-Q1-A5R2-01A	0.204573
CESC	Tumor	TCGA-FU-A23K-01A	0.108722
CESC	Tumor	TCGA-FU-A5XV-01A	0.439151
CESC	Tumor	TCGA-Q1-A73Q-01A	0.340393
CESC	Tumor	TCGA-VS-A8EB-01A	0.223457
CESC	Tumor	TCGA-VS-A9V0-01A	1.13413
CESC	Tumor	TCGA-EA-A3HQ-01A	0.207447
CESC	Tumor	TCGA-ZJ-AAXJ-01A	0.346231
CESC	Tumor	TCGA-FU-A3HY-01A	0.434792
CESC	Tumor	TCGA-FU-A3HZ-01A	0.583371
CESC	Tumor	TCGA-C5-A905-01A	0.253584
CESC	Tumor	TCGA-VS-A9UD-01A	0.362878
CESC	Tumor	TCGA-VS-A94W-01A	0.307168
CESC	Tumor	TCGA-C5-A7UE-01A	0.479732
CESC	Tumor	TCGA-FU-A57G-01A	0.251577
CESC	Tumor	TCGA-Q1-A73P-01A	0.169283
CESC	Tumor	TCGA-C5-A7CO-01A	0.248642
CESC	Tumor	TCGA-MY-A5BE-01A	0.224956
CESC	Tumor	TCGA-EA-A1QS-01A	0.178635
CESC	Tumor	TCGA-VS-A9UY-01A	0.338003
CESC	Tumor	TCGA-MU-A8JM-01A	0.193687
CESC	Tumor	TCGA-ZJ-AB0H-01A	0.12021
CESC	Tumor	TCGA-C5-A1ML-01A	0.629594
CESC	Tumor	TCGA-Q1-A6DW-01A	0.305585
CESC	Tumor	TCGA-HM-A3JJ-01A	0.108026
CESC	Tumor	TCGA-EK-A2PL-01A	0.434075
CESC	Tumor	TCGA-C5-A1M7-01A	0.289176
CESC	Tumor	TCGA-EA-A3QD-01A	0.318694
CESC	Tumor	TCGA-DG-A2KM-01A	0.253543
CESC	Tumor	TCGA-EA-A3HR-01A	0.178422
CESC	Tumor	TCGA-EK-A3GJ-01A	0.251201
CESC	Tumor	TCGA-DS-A7WH-01A	0.0354529
CESC	Tumor	TCGA-EA-A410-01A	0.116197
CESC	Tumor	TCGA-IR-A3LL-01A	0.276962
CESC	Tumor	TCGA-C5-A8YR-01A	0.468202
CESC	Tumor	TCGA-VS-A8EH-01A	0.378465
CESC	Tumor	TCGA-C5-A1M5-01A	0.25801
CESC	Tumor	TCGA-FU-A3YQ-01A	0.263373
CESC	Tumor	TCGA-FU-A3TX-01A	0.399498
CESC	Tumor	TCGA-EA-A44S-01A	0.136693
CESC	Tumor	TCGA-DG-A2KK-01A	0.314515
CESC	Tumor	TCGA-IR-A3LF-01A	0.323682
CESC	Tumor	TCGA-C5-A7X8-01A	0.295745
CESC	Tumor	TCGA-VS-A94Y-01A	0.522526
CESC	Tumor	TCGA-MA-AA42-01A	0.17843
CESC	Tumor	TCGA-ZJ-A8QQ-01A	0.845286
CESC	Tumor	TCGA-VS-AA62-01A	0.567818
CESC	Tumor	TCGA-IR-A3LK-01A	0.193479
CESC	Tumor	TCGA-ZX-AA5X-01A	0.403975
CESC	Tumor	TCGA-ZJ-AAXB-01A	0.430344
CESC	Tumor	TCGA-EK-A2RJ-01A	0.433865
CESC	Tumor	TCGA-DG-A2KJ-01A	0.430729
CESC	Tumor	TCGA-VS-A9UR-01A	0.589408
CESC	Tumor	TCGA-EA-A5FO-01A	0.179315
CESC	Tumor	TCGA-EA-A411-01A	0.214708
CESC	Tumor	TCGA-C5-A1MQ-01A	0.158209
CESC	Tumor	TCGA-EA-A3QE-01A	0.336991
CESC	Tumor	TCGA-EK-A2GZ-01A	0.131653
CESC	Tumor	TCGA-C5-A7UI-01A	0.514774
CESC	Tumor	TCGA-EK-A2PI-01A	0.221605
CESC	Tumor	TCGA-VS-A9V2-01A	0.150379
CESC	Tumor	TCGA-EX-A1H5-01A	0.573954
CESC	Tumor	TCGA-C5-A8XK-01A	0.251432
CESC	Tumor	TCGA-VS-A9UJ-01A	0.495691
CESC	Tumor	TCGA-DS-A7WI-01A	0.345127
CESC	Tumor	TCGA-ZJ-AAXI-01A	0.57264
CESC	Tumor	TCGA-VS-A94X-01A	0.264059
CESC	Tumor	TCGA-EK-A2RL-01A	0.352135
CESC	Tumor	TCGA-C5-A7CJ-01A	0.181354
CESC	Tumor	TCGA-FU-A2QG-01A	0.237449
CESC	Tumor	TCGA-JX-A5QV-01A	0.0442567
CESC	Tumor	TCGA-C5-A2LS-01A	0.325038
CESC	Tumor	TCGA-VS-A9V1-01A	0.406667
CESC	Tumor	TCGA-EA-A3HU-01A	0.244268
CESC	Tumor	TCGA-C5-A3HD-01B	0.872729
CESC	Tumor	TCGA-ZJ-AAXN-01A	0.41233
DLBC	Tumor	TCGA-GR-A4D4-01A	0.889142
DLBC	Tumor	TCGA-GS-A9TT-01A	0.748805
DLBC	Tumor	TCGA-FF-8042-01A	0.911546
DLBC	Tumor	TCGA-FA-A7DS-01A	0.823011
DLBC	Tumor	TCGA-FF-A7CR-01A	0.734534
DLBC	Tumor	TCGA-FA-A6HN-01A	0.395527
DLBC	Tumor	TCGA-G8-6907-01A	0.635671
DLBC	Tumor	TCGA-FA-A86F-01A	0.169874
DLBC	Tumor	TCGA-GR-A4D5-01A	0.445352
DLBC	Tumor	TCGA-FA-A7Q1-01A	0.606594
DLBC	Tumor	TCGA-G8-6914-01A	0.215102
DLBC	Tumor	TCGA-FF-8047-01A	0.840021
DLBC	Tumor	TCGA-G8-6324-01A	0.547397
DLBC	Tumor	TCGA-FA-A4BB-01A	0.347157
DLBC	Tumor	TCGA-GS-A9TZ-01A	0.276568
DLBC	Tumor	TCGA-G8-6906-01A	0.449881
DLBC	Tumor	TCGA-GR-A4D9-01B	0.608148
DLBC	Tumor	TCGA-FA-8693-01A	0.240619
DLBC	Tumor	TCGA-FF-8062-01A	1.36211
DLBC	Tumor	TCGA-FA-A4XK-01A	0.636939
DLBC	Tumor	TCGA-G8-6326-01A	0.285748
DLBC	Tumor	TCGA-FA-A82F-01A	0.299003
DLBC	Tumor	TCGA-GS-A9TQ-01A	0.362261
DLBC	Tumor	TCGA-FF-8061-01A	0.889278
DLBC	Tumor	TCGA-GS-A9TW-01A	0.500135
DLBC	Tumor	TCGA-GS-A9U3-01A	0.376199
DLBC	Tumor	TCGA-FF-8043-01A	0.597415
DLBC	Tumor	TCGA-RQ-AAAT-01A	0.432379
DLBC	Tumor	TCGA-GR-7351-01A	0.875905
DLBC	Tumor	TCGA-G8-6909-01A	0.324493
DLBC	Tumor	TCGA-RQ-A68N-01A	0.254053
DLBC	Tumor	TCGA-FA-A6HO-01A	0.443988
DLBC	Tumor	TCGA-GS-A9U4-01A	0.54966
DLBC	Tumor	TCGA-GS-A9TV-01A	0.668244
DLBC	Tumor	TCGA-GS-A9TY-01A	0.108616
DLBC	Tumor	TCGA-RQ-A6JB-01A	0.452712
DLBC	Tumor	TCGA-FF-A7CW-01A	0.430451
DLBC	Tumor	TCGA-GS-A9TU-01A	0.278721
DLBC	Tumor	TCGA-GS-A9TX-01A	0.516106
DLBC	Tumor	TCGA-FF-A7CQ-01A	0.309596
DLBC	Tumor	TCGA-G8-6325-01A	0.225975
DLBC	Tumor	TCGA-FM-8000-01A	0.577091
DLBC	Tumor	TCGA-FF-8041-01A	0.309024
DLBC	Tumor	TCGA-GR-A4D6-01A	0.340225
DLBC	Tumor	TCGA-FF-A7CX-01A	0.626493
DLBC	Tumor	TCGA-VB-A8QN-01A	0.420593
DLBC	Tumor	TCGA-GR-7353-01A	0.47638
DLBC	Tumor	TCGA-FF-8046-01A	0.583702
ESCA	Tumor	TCGA-R6-A6Y0-01B	0.246427
ESCA	Tumor	TCGA-VR-A8EZ-01A	0.315039
ESCA	Tumor	TCGA-JY-A6FA-01A	0.144137
ESCA	Tumor	TCGA-IG-A3I8-01A	0.549731
ESCA	Tumor	TCGA-S8-A6BW-01A	0.203793
ESCA	Tumor	TCGA-L5-A4OJ-01A	0.18106
ESCA	Tumor	TCGA-JY-A93F-01A	0.410372
ESCA	Tumor	TCGA-2H-A9GF-01A	0.0788887
ESCA	Tumor	TCGA-L5-A8NW-01A	0.227499
ESCA	Tumor	TCGA-LN-A4A5-01A	0.190145
ESCA	Normal	TCGA-V5-A7RE-11A	0.644586
ESCA	Tumor	TCGA-R6-A6XG-01B	0.0915056
ESCA	Tumor	TCGA-R6-A8W8-01B	0.0852571
ESCA	Tumor	TCGA-JY-A93D-01A	0.103855
ESCA	Tumor	TCGA-R6-A8W5-01B	0.245683
ESCA	Tumor	TCGA-L5-A88S-01A	0.0986432
ESCA	Tumor	TCGA-M9-A5M8-01A	0.288656
ESCA	Tumor	TCGA-V5-AASW-01A	0.207985
ESCA	Tumor	TCGA-JY-A939-01A	0.0916105
ESCA	Tumor	TCGA-VR-A8EQ-01A	0.434984
ESCA	Tumor	TCGA-LN-A4A1-01A	0.537037
ESCA	Tumor	TCGA-JY-A6FH-01A	0.307978
ESCA	Tumor	TCGA-L5-A8NT-01A	0.138229
ESCA	Tumor	TCGA-IC-A6RE-01A	0.137945
ESCA	Tumor	TCGA-L5-A4OG-01A	0.2034
ESCA	Tumor	TCGA-XP-A8T6-01A	0.15832
ESCA	Tumor	TCGA-LN-A8I0-01A	0.447928
ESCA	Tumor	TCGA-VR-A8Q7-01A	0.511734
ESCA	Normal	TCGA-L5-A43C-11A	0.121495
ESCA	Tumor	TCGA-2H-A9GO-01A	0.165957
ESCA	Tumor	TCGA-2H-A9GQ-01A	0.668826
ESCA	Tumor	TCGA-Z6-A9VB-01A	0.227353
ESCA	Tumor	TCGA-VR-A8EW-01A	0.228592
ESCA	Tumor	TCGA-LN-A49U-01A	0.344416
ESCA	Tumor	TCGA-VR-A8EX-01A	0.210887
ESCA	Tumor	TCGA-IG-A7DP-01A	0.215274
ESCA	Tumor	TCGA-L5-A8NV-01A	0.0436629
ESCA	Tumor	TCGA-L5-A88V-01A	0.0399818
ESCA	Tumor	TCGA-L5-A8NM-01A	0.289177
ESCA	Tumor	TCGA-Z6-A8JD-01A	0.650295
ESCA	Tumor	TCGA-LN-A9FO-01A	1.08626
ESCA	Tumor	TCGA-IG-A97I-01A	0.516207
ESCA	Tumor	TCGA-L5-A8NI-01A	0.173733
ESCA	Tumor	TCGA-2H-A9GG-01A	0.431614
ESCA	Tumor	TCGA-LN-A7HX-01A	0.215081
ESCA	Tumor	TCGA-LN-A9FR-01A	0.193463
ESCA	Tumor	TCGA-L5-A43E-01A	0.370186
ESCA	Tumor	TCGA-L5-A4OT-01A	0.121293
ESCA	Tumor	TCGA-LN-A49O-01A	0.760378
ESCA	Normal	TCGA-L5-A4OQ-11A	0.0747248
ESCA	Tumor	TCGA-L5-A8NU-01A	0.201227
ESCA	Tumor	TCGA-LN-A4A8-01A	0.384995
ESCA	Tumor	TCGA-L5-A4OO-01A	0.253492
ESCA	Tumor	TCGA-IG-A4P3-01A	0.286272
ESCA	Tumor	TCGA-VR-AA4D-01A	0.341621
ESCA	Normal	TCGA-IC-A6RF-11A	0.173271
ESCA	Tumor	TCGA-2H-A9GL-01A	0.578808
ESCA	Tumor	TCGA-IG-A3YB-01A	0.131056
ESCA	Tumor	TCGA-V5-A7RB-01A	0.256382
ESCA	Tumor	TCGA-L5-A8NL-01A	0.263932
ESCA	Tumor	TCGA-L5-A4ON-01A	0.0955369
ESCA	Tumor	TCGA-JY-A6FE-01A	0.221149
ESCA	Tumor	TCGA-LN-A7HV-01A	0.48109
ESCA	Tumor	TCGA-L5-A8NF-01A	0.191185
ESCA	Tumor	TCGA-2H-A9GM-01A	0.0934062
ESCA	Tumor	TCGA-L5-A893-01A	0.245625
ESCA	Tumor	TCGA-JY-A93E-01A	0.173913
ESCA	Tumor	TCGA-V5-A7RE-01A	0.206821
ESCA	Tumor	TCGA-LN-A7HY-01A	0.538162
ESCA	Tumor	TCGA-LN-A8HZ-01A	0.569183
ESCA	Tumor	TCGA-IG-A8O2-01A	0.155243
ESCA	Tumor	TCGA-IG-A5S3-01A	0.436519
ESCA	Tumor	TCGA-R6-A6KZ-01A	0.327757
ESCA	Normal	TCGA-L5-A4OG-11A	0.082169
ESCA	Tumor	TCGA-2H-A9GR-01A	0.254881
ESCA	Tumor	TCGA-JY-A938-01A	0.103829
ESCA	Tumor	TCGA-LN-A4A9-01A	0.426498
ESCA	Tumor	TCGA-IG-A97H-01A	0.61788
ESCA	Tumor	TCGA-R6-A8WC-01A	0.373317
ESCA	Tumor	TCGA-L5-A8NH-01A	0.158088
ESCA	Tumor	TCGA-LN-A8I1-01A	0.378118
ESCA	Tumor	TCGA-IG-A51D-01A	0.446459
ESCA	Tumor	TCGA-VR-A8EP-01A	0.271353
ESCA	Tumor	TCGA-LN-A5U7-01A	0.484539
ESCA	Tumor	TCGA-VR-A8ER-01A	0.0463411
ESCA	Tumor	TCGA-JY-A6FG-01A	0.594405
ESCA	Tumor	TCGA-L5-A43C-01A	0.274171
ESCA	Tumor	TCGA-IG-A5B8-01A	0.456502
ESCA	Tumor	TCGA-L5-A88Y-01A	0.0769568
ESCA	Tumor	TCGA-LN-A49M-01A	0.69347
ESCA	Normal	TCGA-V5-AASX-11A	0.294193
ESCA	Tumor	TCGA-R6-A6L4-01A	0.301423
ESCA	Tumor	TCGA-Z6-A8JE-01A	0.416701
ESCA	Tumor	TCGA-R6-A8WG-01A	0.218295
ESCA	Tumor	TCGA-VR-A8ET-01A	0.85838
ESCA	Normal	TCGA-L5-A4OJ-11A	0.139779
ESCA	Tumor	TCGA-R6-A6DN-01B	0.271735
ESCA	Tumor	TCGA-VR-AA7I-01A	0.265395
ESCA	Normal	TCGA-L5-A4OO-11A	0.0814968
ESCA	Tumor	TCGA-LN-A9FP-01A	0.0561541
ESCA	Tumor	TCGA-LN-A5U5-01A	0.403967
ESCA	Tumor	TCGA-2H-A9GH-01A	0.34881
ESCA	Tumor	TCGA-V5-A7RC-01B	0.372732
ESCA	Tumor	TCGA-LN-A49X-01A	0.267475
ESCA	Tumor	TCGA-XP-A8T8-01A	0.381409
ESCA	Tumor	TCGA-KH-A6WC-01A	0.505259
ESCA	Tumor	TCGA-ZR-A9CJ-01B	0.0580834
ESCA	Tumor	TCGA-L5-A88Z-01A	0.137643
ESCA	Tumor	TCGA-IG-A3QL-01A	0.405804
ESCA	Tumor	TCGA-L5-A8NR-01A	0.421147
ESCA	Tumor	TCGA-RE-A7BO-01A	0.19042
ESCA	Tumor	TCGA-L5-A4OU-01A	0.205489
ESCA	Tumor	TCGA-IG-A4QS-01A	0.128181
ESCA	Tumor	TCGA-L5-A4OI-01A	0.245361
ESCA	Tumor	TCGA-2H-A9GN-01A	0.196868
ESCA	Tumor	TCGA-Z6-AAPN-01A	0.48898
ESCA	Tumor	TCGA-LN-A49S-01A	0.516982
ESCA	Tumor	TCGA-L5-A4OW-01A	0.187149
ESCA	Tumor	TCGA-VR-A8EU-01A	0.401856
ESCA	Tumor	TCGA-S8-A6BV-01A	0.200698
ESCA	Tumor	TCGA-2H-A9GJ-01A	0.182648
ESCA	Tumor	TCGA-LN-A4A4-01A	0.546309
ESCA	Tumor	TCGA-V5-AASX-01A	0.236591
ESCA	Tumor	TCGA-LN-A49Y-01A	0.25558
ESCA	Tumor	TCGA-V5-AASV-01A	0.410104
ESCA	Tumor	TCGA-VR-A8EO-01A	0.347227
ESCA	Tumor	TCGA-IG-A3YA-01A	0.299433
ESCA	Tumor	TCGA-L5-A4OS-01A	0.230498
ESCA	Tumor	TCGA-R6-A6DQ-01B	0.223806
ESCA	Tumor	TCGA-LN-A4MQ-01A	0.338468
ESCA	Tumor	TCGA-LN-A49P-01A	0.129831
ESCA	Tumor	TCGA-L7-A6VZ-01A	0.160604
ESCA	Tumor	TCGA-L5-A4OH-01A	0.123523
ESCA	Tumor	TCGA-IG-A625-01A	0.153738
ESCA	Tumor	TCGA-LN-A49W-01A	0.879944
ESCA	Tumor	TCGA-2H-A9GI-01A	0.301179
ESCA	Normal	TCGA-L5-A4OF-11A	0.112721
ESCA	Tumor	TCGA-IG-A50L-01A	0.494695
ESCA	Tumor	TCGA-L5-A8NS-01A	0.508473
ESCA	Tumor	TCGA-LN-A4A3-01A	0.481503
ESCA	Tumor	TCGA-V5-A7RC-06A	0.367286
ESCA	Normal	TCGA-L5-A4OR-11A	0.0995802
ESCA	Tumor	TCGA-L5-A891-01A	0.275272
ESCA	Tumor	TCGA-L5-A8NK-01A	0.268981
ESCA	Normal	TCGA-IC-A6RE-11A	0.317325
ESCA	Tumor	TCGA-L5-A4OM-01A	0.352174
ESCA	Tumor	TCGA-LN-A7HW-01A	0.244579
ESCA	Tumor	TCGA-Q9-A6FW-01A	0.174008
ESCA	Tumor	TCGA-IG-A6QS-01A	0.447035
ESCA	Tumor	TCGA-JY-A6FB-01A	0.20403
ESCA	Tumor	TCGA-LN-A9FQ-01A	0.184156
ESCA	Tumor	TCGA-L7-A56G-01A	0.306724
ESCA	Tumor	TCGA-VR-A8EY-01A	0.0714658
ESCA	Tumor	TCGA-L5-A88T-01A	0.216681
ESCA	Tumor	TCGA-L5-A8NQ-01A	0.230068
ESCA	Tumor	TCGA-L5-A43J-01A	0.67839
ESCA	Tumor	TCGA-L5-A8NE-01A	0.460985
ESCA	Tumor	TCGA-L5-A8NN-01A	0.0991268
ESCA	Tumor	TCGA-IC-A6RF-01A	0.325429
ESCA	Tumor	TCGA-L5-A4OP-01A	0.185848
ESCA	Tumor	TCGA-2H-A9GK-01A	0.160852
ESCA	Tumor	TCGA-VR-AA4G-01A	0.257332
ESCA	Tumor	TCGA-L5-A8NG-01A	0.155967
ESCA	Tumor	TCGA-R6-A6XQ-01B	0.297661
ESCA	Tumor	TCGA-L5-A88W-01A	0.297646
ESCA	Tumor	TCGA-IG-A3YC-01A	0.40584
ESCA	Tumor	TCGA-L5-A8NJ-01A	0.361242
ESCA	Tumor	TCGA-JY-A93C-01A	0.311574
ESCA	Tumor	TCGA-L5-A4OX-01A	0.149674
ESCA	Tumor	TCGA-LN-A7HZ-01A	0.328231
ESCA	Tumor	TCGA-LN-A5U6-01A	0.734327
ESCA	Tumor	TCGA-JY-A6FD-01A	0.220993
ESCA	Tumor	TCGA-L5-A4OE-01A	0.277563
UVM	Tumor	TCGA-VD-A8KI-01A	0.162763
UVM	Tumor	TCGA-V3-A9ZX-01A	0.180087
UVM	Tumor	TCGA-VD-A8KB-01A	0.20945
UVM	Tumor	TCGA-WC-A881-01A	0.0363483
UVM	Tumor	TCGA-V4-A9EY-01A	0.0994276
UVM	Tumor	TCGA-V4-A9EL-01A	0.304409
UVM	Tumor	TCGA-YZ-A985-01A	0.199411
UVM	Tumor	TCGA-V4-A9EX-01A	0.303893
UVM	Tumor	TCGA-V4-A9E9-01A	0.13066
UVM	Tumor	TCGA-V4-A9EU-01A	0.241338
UVM	Tumor	TCGA-V4-A9F8-01A	0.225013
UVM	Tumor	TCGA-V4-A9F1-01A	0.30103
UVM	Tumor	TCGA-WC-A882-01A	0.0880639
UVM	Tumor	TCGA-V4-A9EJ-01A	0.159823
UVM	Tumor	TCGA-VD-AA8O-01A	0.127475
UVM	Tumor	TCGA-VD-A8KO-01A	0.229288
UVM	Tumor	TCGA-WC-A883-01A	0.436222
UVM	Tumor	TCGA-WC-A884-01A	0.316471
UVM	Tumor	TCGA-V4-A9EM-01A	0.0970359
UVM	Tumor	TCGA-V4-A9ED-01A	0.18149
UVM	Tumor	TCGA-WC-A87Y-01A	0.241685
UVM	Tumor	TCGA-VD-A8KE-01A	0.155896
UVM	Tumor	TCGA-WC-A88A-01A	0.225019
UVM	Tumor	TCGA-VD-A8KK-01A	0.140736
UVM	Tumor	TCGA-VD-A8KH-01A	0.0658666
UVM	Tumor	TCGA-WC-A87U-01A	0.365321
UVM	Tumor	TCGA-VD-AA8T-01A	0.21925
UVM	Tumor	TCGA-V4-A9E5-01A	0.0473954
UVM	Tumor	TCGA-V4-A9F2-01A	0.0138197
UVM	Tumor	TCGA-WC-A87W-01A	0.163963
UVM	Tumor	TCGA-VD-A8KF-01A	0.271099
UVM	Tumor	TCGA-YZ-A983-01A	0.182864
UVM	Tumor	TCGA-VD-AA8P-01A	0.117008
UVM	Tumor	TCGA-WC-A880-01A	0.191998
UVM	Tumor	TCGA-VD-A8KM-01A	0.179059
UVM	Tumor	TCGA-V4-A9EI-01A	0.298107
UVM	Tumor	TCGA-VD-A8K8-01A	0.263396
UVM	Tumor	TCGA-VD-AA8Q-01A	0.1252
UVM	Tumor	TCGA-VD-AA8S-01B	0.177347
UVM	Tumor	TCGA-V4-A9F3-01A	0.257686
UVM	Tumor	TCGA-RZ-AB0B-01A	0.2256
UVM	Tumor	TCGA-V4-A9F5-01A	0.154001
UVM	Tumor	TCGA-VD-AA8R-01A	0.174603
UVM	Tumor	TCGA-WC-A888-01A	0.260251
UVM	Tumor	TCGA-WC-A87T-01A	0.263364
UVM	Tumor	TCGA-WC-AA9A-01A	0.406883
UVM	Tumor	TCGA-V4-A9ET-01A	0.104617
UVM	Tumor	TCGA-YZ-A980-01A	0.258697
UVM	Tumor	TCGA-VD-A8KL-01A	0.311612
UVM	Tumor	TCGA-V4-A9EF-01A	0.158914
UVM	Tumor	TCGA-V4-A9F4-01A	0.108544
UVM	Tumor	TCGA-V4-A9F7-01A	0.33938
UVM	Tumor	TCGA-V4-A9EV-01A	0.361457
UVM	Tumor	TCGA-YZ-A984-01A	0.284844
UVM	Tumor	TCGA-VD-AA8M-01A	0.142834
UVM	Tumor	TCGA-VD-A8KJ-01A	0.351993
UVM	Tumor	TCGA-YZ-A982-01A	0.375026
UVM	Tumor	TCGA-V4-A9ES-01A	0.123828
UVM	Tumor	TCGA-V4-A9EA-01A	0.0421258
UVM	Tumor	TCGA-V4-A9F0-01A	0.110534
UVM	Tumor	TCGA-VD-A8K7-01B	0.684299
UVM	Tumor	TCGA-V4-A9EW-01A	0.121388
UVM	Tumor	TCGA-V4-A9EE-01A	0.337098
UVM	Tumor	TCGA-VD-A8KD-01A	0.372327
UVM	Tumor	TCGA-VD-A8KN-01A	0.181779
UVM	Tumor	TCGA-VD-A8KA-01B	0.0747345
UVM	Tumor	TCGA-V4-A9EZ-01A	0.059606
UVM	Tumor	TCGA-V4-A9EQ-01A	0.0888356
UVM	Tumor	TCGA-V4-A9EO-01A	0.211235
UVM	Tumor	TCGA-WC-A885-01A	0.0537766
UVM	Tumor	TCGA-V4-A9EH-01A	0.183057
UVM	Tumor	TCGA-VD-AA8N-01A	0.143215
UVM	Tumor	TCGA-WC-AA9E-01A	0.0571049
UVM	Tumor	TCGA-V3-A9ZY-01A	0.150259
UVM	Tumor	TCGA-V4-A9EK-01A	0.127431
UVM	Tumor	TCGA-V4-A9E7-01A	0.288802
UVM	Tumor	TCGA-V4-A9E8-01A	0.211874
UVM	Tumor	TCGA-VD-A8KG-01A	0.0419996
UVM	Tumor	TCGA-V4-A9EC-01A	0.276584
UVM	Tumor	TCGA-VD-A8K9-01A	0.125637
PCPG	Tumor	TCGA-WB-A81Q-01A	0.106936
PCPG	Tumor	TCGA-RT-A6YA-01A	0.0970612
PCPG	Tumor	TCGA-S7-A7WP-01A	0.544652
PCPG	Tumor	TCGA-QR-A70U-01A	0.0783867
PCPG	Tumor	TCGA-SR-A6MP-01A	0.0969697
PCPG	Tumor	TCGA-QR-A70C-01A	0.0348825
PCPG	Tumor	TCGA-QR-A705-01A	0.148744
PCPG	Tumor	TCGA-S7-A7WL-01A	0.0851184
PCPG	Tumor	TCGA-QR-A6ZZ-01A	0.577328
PCPG	Tumor	TCGA-S7-A7WM-01A	0.0864002
PCPG	Tumor	TCGA-QR-A700-01A	0.0599738
PCPG	Tumor	TCGA-WB-A81W-01A	0.0747276
PCPG	Tumor	TCGA-WB-A81D-01A	0.0861404
PCPG	Tumor	TCGA-QR-A706-01A	0.669122
PCPG	Tumor	TCGA-RW-A686-01A	0.0712467
PCPG	Tumor	TCGA-WB-A81F-01A	0.185708
PCPG	Tumor	TCGA-TT-A6YP-01A	0.552134
PCPG	Tumor	TCGA-QR-A6GZ-05A	0.797335
PCPG	Tumor	TCGA-SA-A6C2-01A	0.0425225
PCPG	Tumor	TCGA-WB-A815-01A	0.137812
PCPG	Tumor	TCGA-QR-A6H6-01A	0.0866919
PCPG	Tumor	TCGA-P8-A5KC-01A	0.0760505
PCPG	Tumor	TCGA-SR-A6MQ-01A	0.0823373
PCPG	Tumor	TCGA-QR-A70V-01A	0.0478737
PCPG	Tumor	TCGA-RW-A68C-01A	0.382862
PCPG	Tumor	TCGA-QR-A70H-01A	0.0258378
PCPG	Tumor	TCGA-WB-A821-01A	0.194157
PCPG	Tumor	TCGA-WB-A81H-01A	0.145827
PCPG	Tumor	TCGA-RW-A68G-01A	0.0880066
PCPG	Tumor	TCGA-P8-A5KD-01A	0.0780419
PCPG	Tumor	TCGA-QR-A6H0-01A	0.0691523
PCPG	Tumor	TCGA-RX-A8JQ-01A	0.0861924
PCPG	Tumor	TCGA-SQ-A6I6-01A	0.0246281
PCPG	Tumor	TCGA-WB-A816-01A	0.138212
PCPG	Tumor	TCGA-W2-A7HB-01A	0.0474053
PCPG	Tumor	TCGA-WB-A81E-01A	0.601689
PCPG	Tumor	TCGA-RW-A680-01A	0.0954243
PCPG	Tumor	TCGA-S7-A7WT-01A	0.0565847
PCPG	Tumor	TCGA-QR-A70O-01A	0.0354658
PCPG	Tumor	TCGA-QR-A707-01A	0.0844861
PCPG	Tumor	TCGA-WB-A81M-01A	0.125408
PCPG	Tumor	TCGA-RW-A68B-01A	0.0262258
PCPG	Tumor	TCGA-QR-A6GW-01A	0.0264164
PCPG	Normal	TCGA-SQ-A6I4-11A	0.23672
PCPG	Tumor	TCGA-SP-A6QD-01A	0.197897
PCPG	Tumor	TCGA-RW-A8AZ-01A	0.0425117
PCPG	Tumor	TCGA-WB-A81G-01A	0.296262
PCPG	Tumor	TCGA-W2-A7HD-01A	0.0603584
PCPG	Tumor	TCGA-WB-A81P-01A	0.0573407
PCPG	Tumor	TCGA-QR-A6H1-01A	0.0776408
PCPG	Tumor	TCGA-QR-A6GT-01A	0.121659
PCPG	Tumor	TCGA-S7-A7WO-01A	0.151495
PCPG	Tumor	TCGA-SR-A6MU-01A	0.137689
PCPG	Tumor	TCGA-QR-A7IN-01A	0.164157
PCPG	Tumor	TCGA-RW-A67Y-01A	0.020893
PCPG	Tumor	TCGA-W2-A7UY-01A	0.232753
PCPG	Tumor	TCGA-RW-A689-01A	0.0779612
PCPG	Tumor	TCGA-S7-A7WQ-01A	0.396086
PCPG	Tumor	TCGA-WB-A81T-01A	0.0920002
PCPG	Tumor	TCGA-QR-A6H4-01A	0.0353424
PCPG	Tumor	TCGA-RW-A681-01A	0.0984364
PCPG	Tumor	TCGA-W2-A7H5-01B	0.145459
PCPG	Tumor	TCGA-P7-A5NX-01A	0.0239934
PCPG	Tumor	TCGA-QT-A5XN-01A	0.0235327
PCPG	Tumor	TCGA-PR-A5PG-01A	0.0737902
PCPG	Tumor	TCGA-QT-A5XM-01A	0.0886282
PCPG	Tumor	TCGA-SP-A6QH-01A	0.257199
PCPG	Tumor	TCGA-SR-A6MT-01A	0.0130223
PCPG	Tumor	TCGA-RM-A68W-01A	0.253629
PCPG	Tumor	TCGA-WB-A814-01A	0.2042
PCPG	Tumor	TCGA-QR-A70D-01A	0.0698895
PCPG	Tumor	TCGA-SP-A6QJ-01A	0.0668854
PCPG	Tumor	TCGA-SP-A6QK-01A	0.141907
PCPG	Tumor	TCGA-RM-A68T-01A	0.183197
PCPG	Tumor	TCGA-QR-A70M-01A	0.0502
PCPG	Tumor	TCGA-PR-A5PF-01A	0.049417
PCPG	Tumor	TCGA-WB-A81V-01A	0.0471821
PCPG	Tumor	TCGA-QR-A70I-01A	0.179898
PCPG	Tumor	TCGA-WB-A820-01A	0.0542596
PCPG	Tumor	TCGA-W2-A7H7-01A	0.470781
PCPG	Tumor	TCGA-QT-A5XL-01A	0.0675274
PCPG	Tumor	TCGA-QR-A6GX-01A	0.0706479
PCPG	Tumor	TCGA-WB-A81R-01A	0.0782602
PCPG	Tumor	TCGA-WB-A822-01A	0.0679779
PCPG	Tumor	TCGA-QR-A7IP-01A	0.119939
PCPG	Tumor	TCGA-WB-A80L-01A	0.0440965
PCPG	Tumor	TCGA-QR-A70X-01A	0.0462665
PCPG	Tumor	TCGA-QR-A70P-01A	0.317125
PCPG	Tumor	TCGA-S7-A7WR-01A	0.0412191
PCPG	Tumor	TCGA-QT-A69Q-01A	0.0193002
PCPG	Tumor	TCGA-WB-A818-01A	0.048369
PCPG	Normal	TCGA-P8-A5KD-11A	0.261898
PCPG	Tumor	TCGA-SP-A6QC-01A	0.0978269
PCPG	Tumor	TCGA-QR-A70T-01A	0.0175797
PCPG	Tumor	TCGA-WB-A81A-01A	0.0794032
PCPG	Tumor	TCGA-QR-A6H5-01A	0.32927
PCPG	Tumor	TCGA-WB-A81N-01A	0.085325
PCPG	Tumor	TCGA-QR-A70J-01A	0.490946
PCPG	Tumor	TCGA-W2-A7HA-01B	0.064615
PCPG	Tumor	TCGA-TT-A6YN-01A	0.0526932
PCPG	Tumor	TCGA-QR-A70E-01A	0.161503
PCPG	Tumor	TCGA-TT-A6YO-01A	0.184924
PCPG	Tumor	TCGA-P8-A6RY-01A	0.0273416
PCPG	Tumor	TCGA-W2-A7HC-01A	0.0509217
PCPG	Tumor	TCGA-RW-A67V-01A	0.0408086
PCPG	Tumor	TCGA-W2-A7HE-01A	0.074548
PCPG	Tumor	TCGA-WB-A81K-01A	0.0828433
PCPG	Tumor	TCGA-SQ-A6I4-01A	0.0584578
PCPG	Tumor	TCGA-RW-A67X-01A	0.5898
PCPG	Tumor	TCGA-S7-A7WX-01A	0.0520009
PCPG	Tumor	TCGA-XG-A823-01A	0.173684
PCPG	Tumor	TCGA-QR-A70Q-01A	0.148977
PCPG	Tumor	TCGA-QR-A708-01A	0.187924
PCPG	Tumor	TCGA-SR-A6MV-01A	0.157069
PCPG	Tumor	TCGA-QR-A6H3-01A	0.169233
PCPG	Tumor	TCGA-P7-A5NY-01A	0.064894
PCPG	Tumor	TCGA-P8-A6RX-01A	0.555343
PCPG	Tumor	TCGA-QT-A5XK-01A	0.0743457
PCPG	Tumor	TCGA-S7-A7WW-01A	0.0243941
PCPG	Tumor	TCGA-S7-A7WU-01A	0.0761511
PCPG	Tumor	TCGA-SR-A6MX-05A	0.0939504
PCPG	Tumor	TCGA-RW-A7D0-01A	0.0767484
PCPG	Tumor	TCGA-RW-A68F-01A	0.0540181
PCPG	Tumor	TCGA-WB-A80N-01A	0.0634161
PCPG	Tumor	TCGA-QR-A6GU-01A	0.257542
PCPG	Tumor	TCGA-QT-A5XJ-01A	0.401667
PCPG	Normal	TCGA-P8-A5KC-11A	0.181634
PCPG	Tumor	TCGA-RW-A68D-01A	0.114933
PCPG	Tumor	TCGA-WB-A80V-01A	0.0295694
PCPG	Tumor	TCGA-QR-A6GS-01A	0.0646776
PCPG	Tumor	TCGA-S7-A7X1-01A	0.295971
PCPG	Tumor	TCGA-QR-A70K-01A	0.048026
PCPG	Tumor	TCGA-TT-A6YK-01A	0.29639
PCPG	Tumor	TCGA-SR-A6N0-01A	0.0817991
PCPG	Tumor	TCGA-S7-A7X0-01A	0.190167
PCPG	Tumor	TCGA-SP-A6QI-01A	0.0352076
PCPG	Tumor	TCGA-TT-A6YJ-01A	0.0115549
PCPG	Tumor	TCGA-QR-A70G-01B	0.0784349
PCPG	Tumor	TCGA-SP-A6QG-01A	0.125631
PCPG	Tumor	TCGA-QT-A5XP-01A	0.121022
PCPG	Tumor	TCGA-S7-A7WN-01A	0.113251
PCPG	Tumor	TCGA-WB-A80Q-01A	0.0564913
PCPG	Tumor	TCGA-RW-A67W-01A	0.0865798
PCPG	Tumor	TCGA-SR-A6MX-06A	0.0698255
PCPG	Tumor	TCGA-QR-A6GO-01A	0.121772
PCPG	Tumor	TCGA-RT-A6Y9-01A	0.0971625
PCPG	Tumor	TCGA-WB-A80K-01A	0.0324671
PCPG	Tumor	TCGA-QT-A5XO-01A	0.0941003
PCPG	Tumor	TCGA-SR-A6MZ-01A	0.109758
PCPG	Tumor	TCGA-QR-A703-01A	0.73392
PCPG	Tumor	TCGA-RW-A7CZ-01A	0.570642
PCPG	Tumor	TCGA-QR-A70W-01A	0.0426645
PCPG	Tumor	TCGA-SR-A6MX-01A	0.0251057
PCPG	Tumor	TCGA-QR-A70A-01A	0.0540665
PCPG	Tumor	TCGA-QR-A6H2-01A	0.0729442
PCPG	Tumor	TCGA-QR-A70N-01A	0.751498
PCPG	Tumor	TCGA-RW-A685-01A	0.115578
PCPG	Tumor	TCGA-SR-A6MR-01A	0.121072
PCPG	Tumor	TCGA-RW-A686-06A	0.0830454
PCPG	Tumor	TCGA-RW-A684-01A	0.0534118
PCPG	Tumor	TCGA-QR-A6GR-01A	0.0189782
PCPG	Tumor	TCGA-RT-A6YC-01A	0.0556048
PCPG	Tumor	TCGA-WB-A80P-01A	0.140466
PCPG	Tumor	TCGA-PR-A5PH-01A	0.0368928
PCPG	Tumor	TCGA-WB-A80M-01A	0.0921877
PCPG	Tumor	TCGA-WB-A81I-01A	0.198543
PCPG	Tumor	TCGA-QR-A702-01A	0.076163
PCPG	Tumor	TCGA-SR-A6MS-01A	0.0754106
PCPG	Tumor	TCGA-RW-A68A-01A	0.029599
PCPG	Tumor	TCGA-QR-A6GY-01A	0.0476092
PCPG	Tumor	TCGA-W2-A7HF-01A	0.0828407
PCPG	Tumor	TCGA-S7-A7X2-01A	0.0700022
PCPG	Tumor	TCGA-RW-A688-01A	0.0287807
PCPG	Tumor	TCGA-QR-A70R-01A	0.139309
PCPG	Tumor	TCGA-WB-A80O-01A	0.0821627
PCPG	Tumor	TCGA-WB-A80Y-01A	0.108054
PCPG	Tumor	TCGA-W2-A7HH-01A	0.205861
PCPG	Tumor	TCGA-S7-A7WV-01A	0.0890537
PCPG	Tumor	TCGA-P7-A5NY-05A	0.048352
PCPG	Tumor	TCGA-WB-A819-01A	0.0388784
PCPG	Tumor	TCGA-WB-A817-01A	0.0804997
PCPG	Tumor	TCGA-SP-A6QF-01A	0.0930772
PCPG	Tumor	TCGA-WB-A81S-01A	0.0533798
PCPG	Tumor	TCGA-WB-A81J-01A	0.0942936
PCPG	Tumor	TCGA-SR-A6MY-01A	0.0712287
PCPG	Tumor	TCGA-QT-A7U0-01A	0.246542
THCA	Tumor	TCGA-EL-A3ZR-01A	0.366663
THCA	Tumor	TCGA-EM-A2CN-01A	0.636325
THCA	Tumor	TCGA-EM-A4FV-01A	0.253864
THCA	Tumor	TCGA-DJ-A2PN-01A	0.106946
THCA	Tumor	TCGA-ET-A25G-01A	0.0982196
THCA	Tumor	TCGA-EL-A3CY-01A	0.264973
THCA	Normal	TCGA-EL-A3T3-11A	0.294264
THCA	Tumor	TCGA-EM-A3FP-01A	0.344946
THCA	Tumor	TCGA-BJ-A0ZJ-01A	0.196588
THCA	Tumor	TCGA-EL-A3CX-01A	0.316955
THCA	Normal	TCGA-EM-A1CW-11A	0.314233
THCA	Tumor	TCGA-J8-A4HW-01A	0.122476
THCA	Tumor	TCGA-MK-A84Z-01A	0.300134
THCA	Tumor	TCGA-ET-A25L-01A	0.0540737
THCA	Tumor	TCGA-EM-A22P-01A	0.169887
THCA	Tumor	TCGA-BJ-A28Z-01A	0.205128
THCA	Tumor	TCGA-CE-A13K-01A	0.210272
THCA	Tumor	TCGA-EL-A4KH-01A	0.240126
THCA	Tumor	TCGA-J8-A3O1-01A	0.207403
THCA	Tumor	TCGA-EM-A2P3-01A	0.115936
THCA	Tumor	TCGA-DE-A69J-01A	0.134197
THCA	Tumor	TCGA-FY-A3BL-01A	0.152028
THCA	Tumor	TCGA-CE-A484-01A	0.34302
THCA	Tumor	TCGA-H2-A421-01A	0.174631
THCA	Tumor	TCGA-ET-A2MX-01A	0.080919
THCA	Tumor	TCGA-H2-A3RH-01A	0.236246
THCA	Tumor	TCGA-E8-A44K-01A	0.175642
THCA	Tumor	TCGA-EL-A3GU-01A	0.0850756
THCA	Tumor	TCGA-EL-A3ZT-01A	0.190817
THCA	Tumor	TCGA-BJ-A4O9-01A	0.278941
THCA	Tumor	TCGA-FE-A23A-01A	0.139865
THCA	Tumor	TCGA-E8-A437-01A	0.291626
THCA	Tumor	TCGA-DJ-A3VM-01A	0.337906
THCA	Tumor	TCGA-EM-A2CR-01A	0.136551
THCA	Normal	TCGA-BJ-A28R-11A	0.286619
THCA	Tumor	TCGA-ET-A3BT-01A	0.166462
THCA	Tumor	TCGA-BJ-A291-01A	0.302662
THCA	Tumor	TCGA-EL-A4K7-01A	0.309279
THCA	Tumor	TCGA-EL-A3CS-01A	0.110244
THCA	Normal	TCGA-EL-A3ZK-11A	0.270572
THCA	Tumor	TCGA-EL-A3GV-01A	0.14877
THCA	Normal	TCGA-EL-A3T2-11A	0.240187
THCA	Tumor	TCGA-EL-A3ZL-01A	0.189549
THCA	Tumor	TCGA-EM-A3AO-01A	0.311712
THCA	Tumor	TCGA-EL-A3ZK-01A	0.128616
THCA	Tumor	TCGA-DJ-A1QF-01A	0.116137
THCA	Tumor	TCGA-EL-A3GQ-01A	0.230164
THCA	Tumor	TCGA-H2-A2K9-01A	0.258638
THCA	Tumor	TCGA-BJ-A28X-01A	0.165622
THCA	Normal	TCGA-EL-A3TB-11A	0.339798
THCA	Tumor	TCGA-ET-A2N4-01A	0.201991
THCA	Tumor	TCGA-KS-A4I9-01A	0.145015
THCA	Normal	TCGA-EL-A3ZT-11A	0.418961
THCA	Tumor	TCGA-FK-A3SB-01A	0.130153
THCA	Tumor	TCGA-ET-A39O-01A	0.0606578
THCA	Tumor	TCGA-E8-A438-01A	0.389893
THCA	Tumor	TCGA-EM-A3OA-01A	0.647353
THCA	Tumor	TCGA-FY-A3YR-01A	0.131647
THCA	Tumor	TCGA-KS-A41F-01A	0.149107
THCA	Tumor	TCGA-BJ-A28V-01A	0.297683
THCA	Tumor	TCGA-BJ-A0Z0-01A	0.222724
THCA	Tumor	TCGA-KS-A41L-01A	0.540825
THCA	Tumor	TCGA-BJ-A0YZ-01A	0.356664
THCA	Tumor	TCGA-DJ-A1QD-01A	0.103589
THCA	Tumor	TCGA-MK-A4N6-01A	0.0922827
THCA	Tumor	TCGA-EL-A3H4-01A	0.100085
THCA	Tumor	TCGA-EL-A3GW-01A	0.322648
THCA	Tumor	TCGA-CE-A3MD-01A	0.311089
THCA	Tumor	TCGA-EM-A2OV-01A	0.325645
THCA	Tumor	TCGA-ET-A3DS-01A	0.363374
THCA	Tumor	TCGA-FY-A3R8-01A	0.137595
THCA	Tumor	TCGA-DJ-A3UT-01A	0.388214
THCA	Tumor	TCGA-ET-A40T-01A	0.23254
THCA	Tumor	TCGA-EM-A2CU-01A	0.223167
THCA	Tumor	TCGA-BJ-A2N8-01A	0.422713
THCA	Tumor	TCGA-BJ-A2N7-01A	0.190431
THCA	Tumor	TCGA-EL-A3ZO-01A	0.221043
THCA	Tumor	TCGA-BJ-A3PT-01A	0.308421
THCA	Tumor	TCGA-DJ-A2QA-01A	0.0900948
THCA	Tumor	TCGA-DJ-A3VF-01A	0.0987771
THCA	Tumor	TCGA-CE-A481-01A	0.178106
THCA	Tumor	TCGA-BJ-A2N9-01A	0.416083
THCA	Tumor	TCGA-FE-A3PA-01A	0.181106
THCA	Normal	TCGA-EL-A3ZR-11A	0.375061
THCA	Tumor	TCGA-KS-A4I7-01A	0.100999
THCA	Tumor	TCGA-EL-A4JV-01A	0.352885
THCA	Tumor	TCGA-DJ-A2PY-01A	0.102195
THCA	Tumor	TCGA-BJ-A45I-01A	0.105911
THCA	Tumor	TCGA-EL-A4K6-01A	0.474561
THCA	Normal	TCGA-BJ-A28X-11A	0.332902
THCA	Tumor	TCGA-L6-A4EQ-01A	0.12957
THCA	Tumor	TCGA-E8-A413-01A	0.168847
THCA	Normal	TCGA-EL-A3N3-11A	0.290531
THCA	Tumor	TCGA-DJ-A2PX-01A	0.185997
THCA	Tumor	TCGA-4C-A93U-01A	0.0849867
THCA	Tumor	TCGA-DJ-A1QG-01A	0.280108
THCA	Tumor	TCGA-ET-A2MZ-01A	0.14585
THCA	Tumor	TCGA-FE-A234-01A	0.153074
THCA	Tumor	TCGA-DJ-A3VJ-01A	0.150819
THCA	Tumor	TCGA-DE-A4MB-01A	0.0999261
THCA	Tumor	TCGA-EL-A3GY-01A	0.10797
THCA	Tumor	TCGA-EL-A4K0-01A	0.204381
THCA	Tumor	TCGA-DJ-A3UW-01A	0.135634
THCA	Tumor	TCGA-FE-A238-01A	0.27103
THCA	Tumor	TCGA-EL-A3ZG-01A	0.325394
THCA	Tumor	TCGA-BJ-A0ZE-01A	0.330912
THCA	Tumor	TCGA-BJ-A0Z2-01A	0.244603
THCA	Tumor	TCGA-EL-A3D0-01A	0.140673
THCA	Tumor	TCGA-CE-A27D-01A	0.243027
THCA	Tumor	TCGA-E8-A417-01A	0.261162
THCA	Tumor	TCGA-DO-A1K0-01A	0.168692
THCA	Tumor	TCGA-EL-A3N3-01A	0.11291
THCA	Tumor	TCGA-J8-A3O2-01A	0.226926
THCA	Tumor	TCGA-FY-A3R6-01A	0.159477
THCA	Normal	TCGA-H2-A2K9-11A	0.362818
THCA	Tumor	TCGA-KS-A4I1-01A	0.13826
THCA	Tumor	TCGA-DJ-A3V8-01A	0.127785
THCA	Tumor	TCGA-FE-A230-01A	0.158341
THCA	Tumor	TCGA-DE-A4MD-01A	0.188802
THCA	Tumor	TCGA-DJ-A1QE-01A	0.0368327
THCA	Tumor	TCGA-EL-A3GZ-01A	0.171575
THCA	Tumor	TCGA-H2-A3RI-01A	0.116954
THCA	Tumor	TCGA-E8-A44M-01A	0.368574
THCA	Tumor	TCGA-FY-A3NM-01A	0.463951
THCA	Tumor	TCGA-FY-A3TY-01A	0.130255
THCA	Tumor	TCGA-BJ-A0ZB-01A	0.11681
THCA	Tumor	TCGA-E8-A434-01A	0.253536
THCA	Normal	TCGA-KS-A41I-11A	0.362307
THCA	Tumor	TCGA-EL-A4JZ-01A	0.285049
THCA	Tumor	TCGA-EL-A3T9-01A	0.367786
THCA	Normal	TCGA-KS-A41L-11A	0.329664
THCA	Tumor	TCGA-EM-A3FM-01A	0.0935023
THCA	Tumor	TCGA-FY-A3ON-01A	0.114248
THCA	Tumor	TCGA-ET-A3BQ-01B	0.162625
THCA	Tumor	TCGA-DJ-A3VA-01A	0.130678
THCA	Tumor	TCGA-BJ-A28S-01A	0.365473
THCA	Tumor	TCGA-EM-A3FJ-01A	0.147258
THCA	Tumor	TCGA-FK-A3SE-01A	0.154171
THCA	Tumor	TCGA-ET-A2MY-01A	0.0911326
THCA	Tumor	TCGA-EL-A3D5-01A	0.261688
THCA	Normal	TCGA-DO-A1JZ-11A	0.384533
THCA	Tumor	TCGA-DJ-A2PV-01A	0.0677904
THCA	Tumor	TCGA-DE-A4MD-06A	0.150858
THCA	Tumor	TCGA-FK-A3S3-01A	0.327107
THCA	Tumor	TCGA-ET-A2N5-01A	0.177834
THCA	Tumor	TCGA-DJ-A4UQ-01A	0.206264
THCA	Tumor	TCGA-J8-A4HW-06A	0.162733
THCA	Tumor	TCGA-ET-A39P-01A	0.151678
THCA	Tumor	TCGA-ET-A3DV-01A	0.352671
THCA	Tumor	TCGA-KS-A4IB-01A	0.259892
THCA	Tumor	TCGA-L6-A4ET-01A	0.189656
THCA	Tumor	TCGA-BJ-A45D-01A	0.294318
THCA	Tumor	TCGA-EL-A3CZ-01A	0.432623
THCA	Tumor	TCGA-EL-A3ZP-01A	0.233574
THCA	Tumor	TCGA-EL-A3GS-01A	0.139718
THCA	Tumor	TCGA-E8-A2EA-01A	0.179459
THCA	Tumor	TCGA-FK-A3SD-01A	0.517704
THCA	Tumor	TCGA-ET-A39S-01A	0.164881
THCA	Tumor	TCGA-DJ-A2PW-01A	0.124101
THCA	Tumor	TCGA-EL-A3CO-01A	0.254069
THCA	Tumor	TCGA-EL-A4KI-01A	0.128382
THCA	Tumor	TCGA-FY-A4B0-01A	0.811152
THCA	Tumor	TCGA-ET-A3BX-01A	0.164706
THCA	Tumor	TCGA-KS-A4I5-01A	0.117596
THCA	Normal	TCGA-EM-A1CT-11A	0.357461
THCA	Tumor	TCGA-EM-A22I-01A	0.0833487
THCA	Tumor	TCGA-DJ-A3VI-01A	0.176969
THCA	Tumor	TCGA-EM-A1CV-01A	0.239014
THCA	Tumor	TCGA-FE-A236-01A	0.184283
THCA	Tumor	TCGA-DJ-A2Q4-01A	0.100286
THCA	Tumor	TCGA-FE-A22Z-01A	0.178587
THCA	Tumor	TCGA-EM-A2P0-01A	0.160557
THCA	Tumor	TCGA-EM-A1YD-01A	0.235446
THCA	Tumor	TCGA-EM-A2OY-01A	0.115165
THCA	Tumor	TCGA-DJ-A1QO-01A	0.12368
THCA	Tumor	TCGA-ET-A3BO-01A	0.160206
THCA	Tumor	TCGA-EM-A2OX-01A	0.168766
THCA	Normal	TCGA-EL-A3MW-11A	0.321979
THCA	Tumor	TCGA-EL-A3CR-01A	0.152082
THCA	Tumor	TCGA-EL-A4JW-01A	0.120348
THCA	Normal	TCGA-EL-A3T7-11A	0.368371
THCA	Tumor	TCGA-EM-A4FO-01A	0.216524
THCA	Tumor	TCGA-EM-A22J-01A	0.406109
THCA	Tumor	TCGA-EM-A1CW-01A	0.28812
THCA	Tumor	TCGA-EM-A3FQ-06A	0.258284
THCA	Tumor	TCGA-ET-A25I-01A	0.252437
THCA	Tumor	TCGA-BJ-A0Z5-01A	0.191701
THCA	Tumor	TCGA-EM-A2P1-06A	0.152886
THCA	Tumor	TCGA-DJ-A3V6-01A	0.149345
THCA	Tumor	TCGA-EM-A3O6-01A	0.990773
THCA	Tumor	TCGA-CE-A483-01A	0.126948
THCA	Tumor	TCGA-E3-A3E2-01A	0.100542
THCA	Tumor	TCGA-BJ-A3PR-01A	0.243661
THCA	Tumor	TCGA-DE-A7U5-01A	0.157665
THCA	Tumor	TCGA-EL-A3T6-01A	0.100965
THCA	Tumor	TCGA-FY-A3NP-01A	0.432698
THCA	Tumor	TCGA-BJ-A4O8-01A	0.195122
THCA	Tumor	TCGA-FY-A3I5-01B	0.203774
THCA	Tumor	TCGA-DJ-A3UZ-01A	0.169379
THCA	Tumor	TCGA-DJ-A3UV-01A	0.209372
THCA	Normal	TCGA-EL-A3N2-11A	0.338928
THCA	Tumor	TCGA-BJ-A2NA-01A	0.122365
THCA	Normal	TCGA-EM-A1CV-11A	0.322954
THCA	Tumor	TCGA-IM-A420-01A	0.158537
THCA	Tumor	TCGA-EM-A3SZ-01A	0.186532
THCA	Tumor	TCGA-E3-A3E1-01A	0.238234
THCA	Tumor	TCGA-EM-A2CQ-01A	0.420441
THCA	Tumor	TCGA-E8-A414-01A	0.162975
THCA	Tumor	TCGA-EM-A2P1-01A	0.195088
THCA	Tumor	TCGA-EM-A4FH-01A	0.449431
THCA	Normal	TCGA-EL-A3ZS-11A	0.386952
THCA	Normal	TCGA-EL-A3ZH-11A	0.396094
THCA	Tumor	TCGA-DE-A4M9-01A	0.485121
THCA	Tumor	TCGA-E8-A242-01A	0.135547
THCA	Tumor	TCGA-DJ-A1QM-01A	0.22866
THCA	Tumor	TCGA-J8-A3YH-01A	0.13747
THCA	Normal	TCGA-BJ-A290-11A	0.211113
THCA	Tumor	TCGA-EM-A1YC-01A	0.180609
THCA	Tumor	TCGA-J8-A3YH-06A	0.133662
THCA	Tumor	TCGA-DJ-A13V-01A	0.242851
THCA	Tumor	TCGA-ET-A3DQ-01A	0.212533
THCA	Tumor	TCGA-EM-A2CS-01A	0.176767
[truncated: 9,058 more rows]

## Sheet: fig.S2b
raletive expression(/ ACTB)
		DARS-AS1			DARS
	sgNC	0.933033	1.15269	0.867539	1.07177	0.949342	1.05336
	sg1	0.0625	0.174343	0.0429857	0.152301	0.200267	0.125434
	sg2	0.0476956	0.0418102	0.0423939	0.149167	0.136787	0.127185

## Sheet: fig.S2c
raletive expression(/ ACTB)
SW620		DARS-AS1			DARS
	nc	1.14387	0.808825	1.08086	1.07549	0.939843	0.984663
	sh1	0.083481	0.092056	0.068098	1.09051	0.989657	1.05805
	sh2	0.045027	0.040766	0.039979	0.942785	1.02456	0.934733
	sh3	0.055585	0.057594	0.0437	0.99654	1.07549	0.9867

## Sheet: fig.S2d
raletive expression(/ ACTB)
HCT116		DARS-AS1			DARS
	nc	0.715323	1.13027	1.23685	1.02456	0.929838	1.0456
	sh1	0.177595	0.425334	0.338368	0.82645	0.982821	0.962594
	sh2	0.125579	0.278677	0.166855	0.792784	0.744839	0.745947
	sh3	0.173941	0.326842	0.194342	0.820742	0.832199	0.755236

## Sheet: fig.S2e
raletive expression(/ ACTB)
MBA-MD-231
		DARS-AS1			DARS
	nc	0.961193	1.11645	0.931856	1.00347	0.983397	1.01313
	sh1	0.177487	0.031457	0.055389	1.19334	1.13682	1.27015
	sh2	0.023319	0.020122	0.022303	0.91067	0.936272	0.942876
	sh3	0.032103	0.031297	0.034029	1.03886	1.04608	1.21841

## Sheet: fig.S2f
raletive expression(/ ACTB)
HepG2		DARS-AS1			DARS
	nc	1.09265	0.842046	1.08688	1.07549	0.98213	0.942376
	sh1	0.048427	0.102535	0.420316	1.09051	0.989657	0.977004
	sh2	0.158813	0.185224	0.070528	0.942785	1.02456	0.917004
	sh3	0.148712	0.155242	0.113837	0.99654	1.07549	0.91067

## Sheet: fig.S2g
raletive expression(/ ACTB)
SW620	nc	oeDARS-AS1
	1.002	47.1766
	0.99678	49.2354
	1.00122	48.9873

## Sheet: fig.S2h
raletive expression(/ ACTB)
A549	ctrl	oeDARS-AS1
	1	57.2051
	0.99827	58.8334
	0.99336	57.0023

## Sheet: fig.S2i
relative growth rate
A549	day	ctrl			oeDARS-AS1
	0	0.981398	0.979775	1.03883	0.957288	1.08445	0.958266
	1	2.09479	2.10778	2.04548	2.24311	2.12864	2.00892
	2	3.84953	3.8348	3.39206	3.96069	3.81534	3.87481
	3	4.92163	4.89716	4.70132	5.73591	5.53972	5.59771
	4	5.2978	5.26128	5.02354	6.07029	6.0217	6.05922
	5	5.71034	5.72652	5.6312	6.46581	6.59842	6.49776

[truncated: 11 more sheets: fig.S3a, fig.S3c, fig.S3d, fig.S3e, fig.S3f, fig.S3g, fig.S3h, fig.S4c, fig.S4d, fig.S4e, fig.S4f]
